# Supplementary material for: Crosstalk Between Lysine Lactylation and Acetylation Regulates Lactate Dehydrogenase in Streptococcus mutans
Source: Genomics Proteomics Bioinformatics. 2025 Aug 22;23(6):qzaf073. doi: 10.1093/gpbjnl/qzaf073 (PMC13221243; doi:10.1093/gpbjnl/qzaf073)
Supplement: qzaf073_Supplementary_Data [file qzaf073_supplementary_data.zip]

Archive with 17 entries (17 files):
- Figure S3.tif
- Figure S4.tif
- Figure S5.tif
- Supplementary material captions.docx
- Table S1.xlsx
- Table S2.xlsx
- Table S3.xlsx
- Table S4.xlsx
- Table S5.xlsx
- Table S6.xlsx
- Table S7.xlsx
- Figure S6.tif
- Figure S7.tif
- Figure S8.tif
- Figure S9.tif
- Figure S1.tif
- Figure S2.tif
