# Supplementary material for: Crosstalk Between Lysine Lactylation and Acetylation Regulates Lactate Dehydrogenase in Streptococcus mutans
Source: Genomics Proteomics Bioinformatics. 2025 Aug 22;23(6):qzaf073. doi: 10.1093/gpbjnl/qzaf073 (PMC13221243; doi:10.1093/gpbjnl/qzaf073)
Supplement: qzaf073_Supplementary_Data [file qzaf073_supplementary_data.zip › Table S1.xlsx]

## Sheet: Kla_Summary
Table S1 List of all identified lactylated and acetylated proteins and sites in S. mutans (Kla_Summary)
Total spectrums	Matched spectrums	Peptides	Modified peptides	Identified proteins	Quantifiable proteins	Identified sites	Quantifiable sites
177122	37049	7552	1311	371	287	1315	916

## Sheet: Kac_Summary
Table S1 List of all identified lactylated and acetylated proteins and sites in S. mutans (Kac_Summary)
Total spectrums	Matched spectrums	Peptides	Modified peptides	Identified proteins	Quantifiable proteins	Identified sites	Quantifiable sites
7509	3369	1167	1010	461	419	1015	888

## Sheet: Kla_all
Table S1 List of all identified lactylated and acetylated proteins and sites in S. mutans (Kla_all)
Protein accession	Position	Amino acid	Protein description	Gene name	Localization probability	PEP	Score	Charge	Modified sequence	Mass error [ppm]	MS/MS count
G1XVB9	170	K	50S ribosomal protein L2 OS=Streptococcus mutans serotype c (strain ATCC 700610 / UA159) OX=210007 GN=rplB PE=3 SV=1	rplB	1	1.77557e-20	171.51	2	AAGASAQVLGQEGK(1)YILVR	-2.2287	4
G1XVB9	207	K	50S ribosomal protein L2 OS=Streptococcus mutans serotype c (strain ATCC 700610 / UA159) OX=210007 GN=rplB PE=3 SV=1	rplB	1	1.03188e-08	77.696	3	ATVGVVGNEQHGLVNLGK(1)AGR	-1.226	4
G1XVB9	79	K	50S ribosomal protein L2 OS=Streptococcus mutans serotype c (strain ATCC 700610 / UA159) OX=210007 GN=rplB PE=3 SV=1	rplB	1	1.07869e-11	110.91	2	DGVEAVVK(1)TIEYDPNR	0.79637	2
G1XVB9	238	K	50S ribosomal protein L2 OS=Streptococcus mutans serotype c (strain ATCC 700610 / UA159) OX=210007 GN=rplB PE=3 SV=1	rplB	1	4.35522e-08	65.724	3	GSVMNPNDHPHGGGEGK(1)APVGR	0.75498	3
G1XVB9	71	K	50S ribosomal protein L2 OS=Streptococcus mutans serotype c (strain ATCC 700610 / UA159) OX=210007 GN=rplB PE=3 SV=1	rplB	1	6.7018e-05	106.35	2	NK(1)DGVEAVVK	0.64238	6
G1XVB9	258	K	50S ribosomal protein L2 OS=Streptococcus mutans serotype c (strain ATCC 700610 / UA159) OX=210007 GN=rplB PE=3 SV=1	rplB	1	2.4686e-05	130	2	PALGLK(1)TR	-0.24812	6
G1XVB9	38	K	50S ribosomal protein L2 OS=Streptococcus mutans serotype c (strain ATCC 700610 / UA159) OX=210007 GN=rplB PE=3 SV=1	rplB	1	4.50945e-08	121.31	2	SLLVSLK(1)NK	1.3495	6
G1XVB9	108	K	50S ribosomal protein L2 OS=Streptococcus mutans serotype c (strain ATCC 700610 / UA159) OX=210007 GN=rplB PE=3 SV=1	rplB	1	7.04574e-05	86.838	2	SYIVAPK(1)GLEVGQR	-1.1237	6
G1XVC0	35	K	50S ribosomal protein L23 OS=Streptococcus mutans serotype c (strain ATCC 700610 / UA159) OX=210007 GN=rplW PE=3 SV=1	rplW	1	0.00265102	58.687	2	AHK(1)LLIK	-0.15942	6
G1XVC0	39	K	50S ribosomal protein L23 OS=Streptococcus mutans serotype c (strain ATCC 700610 / UA159) OX=210007 GN=rplW PE=3 SV=1	rplW	1	6.49758e-22	179.98	2	LLIK(1)QAVEAAFDGVK	-3.7108	6
G1XVC0	78	K	50S ribosomal protein L23 OS=Streptococcus mutans serotype c (strain ATCC 700610 / UA159) OX=210007 GN=rplW PE=3 SV=1	rplW	1	1.03014e-06	85.622	2	K(1)AIITLTADSK	-0.57682	6
G1XVC0	9	K	50S ribosomal protein L23 OS=Streptococcus mutans serotype c (strain ATCC 700610 / UA159) OX=210007 GN=rplW PE=3 SV=1	rplW	1	0.00145199	98.009	2	K(1)PVVTEK	0.56175	6
G1XVC0	15	K	50S ribosomal protein L23 OS=Streptococcus mutans serotype c (strain ATCC 700610 / UA159) OX=210007 GN=rplW PE=3 SV=1	rplW	0.999996	6.00399e-17	137.58	3	KPVVTEK(1)SMHALEEGK	-1.7827	4
G1XVC0	24	K	50S ribosomal protein L23 OS=Streptococcus mutans serotype c (strain ATCC 700610 / UA159) OX=210007 GN=rplW PE=3 SV=1	rplW	1	8.18596e-08	97.084	2	SMHALEEGK(1)YTFEVDTR	-0.15522	12
G1XVC0	50	K	50S ribosomal protein L23 OS=Streptococcus mutans serotype c (strain ATCC 700610 / UA159) OX=210007 GN=rplW PE=3 SV=1	rplW	1	1.12444e-11	104.86	2	QAVEAAFDGVK(1)VASVR	-3.0582	4
G1XVC0	75	K	50S ribosomal protein L23 OS=Streptococcus mutans serotype c (strain ATCC 700610 / UA159) OX=210007 GN=rplW PE=3 SV=1	rplW	1	0.000133502	90.761	2	YTGFTSK(1)TK	-0.055349	6
I6L8Y0	150	K	Alkyl hydroperoxide reductase C OS=Streptococcus mutans serotype c (strain ATCC 700610 / UA159) OX=210007 GN=ahpC PE=3 SV=1	ahpC	1	0.000728283	60.892	2	DASTLIDK(1)VR	-1.1797	1
I6L8Y0	177	K	Alkyl hydroperoxide reductase C OS=Streptococcus mutans serotype c (strain ATCC 700610 / UA159) OX=210007 GN=ahpC PE=3 SV=1	ahpC	1	6.64787e-08	117.21	2	EGAETLK(1)PSLDLVGK	0.56939	2
I6L8Y0	168	K	Alkyl hydroperoxide reductase C OS=Streptococcus mutans serotype c (strain ATCC 700610 / UA159) OX=210007 GN=ahpC PE=3 SV=1	ahpC	1	9.49465e-09	106.35	2	QHPGEVCPAK(1)WK	0.049237	3
I6L8Y4	353	K	Putative peptidase OS=Streptococcus mutans serotype c (strain ATCC 700610 / UA159) OX=210007 GN=pepO PE=4 SV=1	pepO	1	2.33362e-05	87.895	2	VATMIEVYK(1)ER	0.39977	5
I6L8Y7	330	K	Putative trehalose-6-phosphate hydrolase TreA OS=Streptococcus mutans serotype c (strain ATCC 700610 / UA159) OX=210007 GN=treA PE=3 SV=1	treA	1	0.00105559	70.67	2	FVDIK(1)QFR	0.69111	3
I6L8Z3	12	K	Response regulator GcrR for glucan-binding protein C OS=Streptococcus mutans serotype c (strain ATCC 700610 / UA159) OX=210007 GN=gcrR PE=4 SV=1	gcrR	1	0.000214342	81.163	2	DILIIEDEK(1)K	0.39295	5
I6L8Z3	139	K	Response regulator GcrR for glucan-binding protein C OS=Streptococcus mutans serotype c (strain ATCC 700610 / UA159) OX=210007 GN=gcrR PE=4 SV=1	gcrR	1	0.00772075	58.916	2	DLK(1)LDVHNR	-2.5834	1
I6L8Z3	212	K	Response regulator GcrR for glucan-binding protein C OS=Streptococcus mutans serotype c (strain ATCC 700610 / UA159) OX=210007 GN=gcrR PE=4 SV=1	gcrR	1	0.000357877	61.042	2	IDVPGK(1)ESYIQTVR	-1.0314	4
I6L8Z4	13	K	Transport permease protein OS=Streptococcus mutans serotype c (strain ATCC 700610 / UA159) OX=210007 GN=rgpC PE=3 SV=1	rgpC	1	0.0409094	45.489	2	ILLK(1)ELIK	-2.0997	1
I6L905	44	K	Putative PTS system, trehalose-specific IIABC component OS=Streptococcus mutans serotype c (strain ATCC 700610 / UA159) OX=210007 GN=pttB PE=4 SV=1	pttB	1	7.89424e-13	115.41	2	ADVK(1)TIEAIPAVK	-0.38643	6
I6L905	593	K	Putative PTS system, trehalose-specific IIABC component OS=Streptococcus mutans serotype c (strain ATCC 700610 / UA159) OX=210007 GN=pttB PE=4 SV=1	pttB	1	8.72848e-05	75.474	2	GFETYVK(1)QGDTIK	-0.63221	3
I6L905	96	K	Putative PTS system, trehalose-specific IIABC component OS=Streptococcus mutans serotype c (strain ATCC 700610 / UA159) OX=210007 GN=pttB PE=4 SV=1	pttB	1	0.00424476	60.547	2	SAAK(1)SHQNPIQR	-1.8333	1
I6L905	603	K	Putative PTS system, trehalose-specific IIABC component OS=Streptococcus mutans serotype c (strain ATCC 700610 / UA159) OX=210007 GN=pttB PE=4 SV=1	pttB	1	0.10359	40.203	2	VGDK(1)LIR	-5.2268	1
I6L912	253	K	Putative amino acid binding protein OS=Streptococcus mutans serotype c (strain ATCC 700610 / UA159) OX=210007 GN=SMU_1942c PE=4 SV=1	SMU_1942c	1	0.0713309	53.028	2	K(1)YLGGSYLPDK	-0.84083	1
I6L912	263	K	Putative amino acid binding protein OS=Streptococcus mutans serotype c (strain ATCC 700610 / UA159) OX=210007 GN=SMU_1942c PE=4 SV=1	SMU_1942c	1	0.000149175	90.263	2	YLGGSYLPDK(1)K	-2.7723	5
I6L912	60	K	Putative amino acid binding protein OS=Streptococcus mutans serotype c (strain ATCC 700610 / UA159) OX=210007 GN=SMU_1942c PE=4 SV=1	SMU_1942c	1	1.96563e-05	77.157	2	LTGYDIEVAK(1)EVFK	-1.4559	2
I6L917	11	K	Putative copper chaperone OS=Streptococcus mutans serotype c (strain ATCC 700610 / UA159) OX=210007 GN=copZ PE=4 SV=1	copZ	1	0.00136072	51.07	3	TYHIDGLK(1)CQGCADNVTK	-1.1399	1
I6L921	254	K	Exodeoxyribonuclease III OS=Streptococcus mutans serotype c (strain ATCC 700610 / UA159) OX=210007 GN=exoA PE=3 SV=1	exoA	1	3.27072e-05	78.864	2	ILK(1)SEMIDSGTR	-0.18034	6
I6L922	308	K	NADH oxidase/alkyl hydroperoxidase reductase peroxide-forming OS=Streptococcus mutans serotype c (strain ATCC 700610 / UA159) OX=210007 GN=SMU_765 PE=3 SV=1	SMU_765	1	0.000100252	76.572	2	AK(1)TAVLALGAK	-1.0719	4
I6L922	348	K	NADH oxidase/alkyl hydroperoxidase reductase peroxide-forming OS=Streptococcus mutans serotype c (strain ATCC 700610 / UA159) OX=210007 GN=SMU_765 PE=3 SV=1	SMU_765	1	3.84121e-06	62.398	3	GVTYCPHCDGPLFTDK(1)K	-1.629	1
I6L926	165	K	Putative cytoplasmic membrane protein LemA-like protein OS=Streptococcus mutans serotype c (strain ATCC 700610 / UA159) OX=210007 GN=lemA PE=3 SV=1	lemA	1	1.01628e-17	156.14	2	AK(1)EFLETPEEEK	-0.10372	4
I6L926	61	K	Putative cytoplasmic membrane protein LemA-like protein OS=Streptococcus mutans serotype c (strain ATCC 700610 / UA159) OX=210007 GN=lemA PE=3 SV=1	lemA	1	0.000520511	88.24	2	GYAK(1)YEQSTLEK	-0.1401	4
I6L926	69	K	Putative cytoplasmic membrane protein LemA-like protein OS=Streptococcus mutans serotype c (strain ATCC 700610 / UA159) OX=210007 GN=lemA PE=3 SV=1	lemA	1	6.94033e-13	138	2	YEQSTLEK(1)VTELR	-0.67268	1
I6L927	218	K	Lipoprotein OS=Streptococcus mutans serotype c (strain ATCC 700610 / UA159) OX=210007 GN=atmB PE=1 SV=1	atmB	1	0.0060996	46.447	2	IDFK(1)TSLYK	-2.8022	1
I6L927	174	K	Lipoprotein OS=Streptococcus mutans serotype c (strain ATCC 700610 / UA159) OX=210007 GN=atmB PE=1 SV=1	atmB	1	9.31517e-05	47.915	2	LNVSGDELATVK(1)NIK	-0.8322	1
I6L928	21	K	Tagatose-6-phosphate kinase OS=Streptococcus mutans serotype c (strain ATCC 700610 / UA159) OX=210007 GN=pfkB PE=3 SV=1	pfkB	1	0.000514786	57.293	2	IDSVK(1)IGSVNR	-2.4804	3
I6L930	282	K	UTP--glucose-1-phosphate uridylyltransferase OS=Streptococcus mutans serotype c (strain ATCC 700610 / UA159) OX=210007 GN=SMU_322c PE=3 SV=1	SMU_322c	1	0.000121968	102.55	2	HPQVK(1)EDLK	-0.4025	5
I6L930	277	K	UTP--glucose-1-phosphate uridylyltransferase OS=Streptococcus mutans serotype c (strain ATCC 700610 / UA159) OX=210007 GN=SMU_322c PE=3 SV=1	SMU_322c	1	2.13153e-09	135.28	2	TSIDYALK(1)HPQVK	-0.32535	5
O06941	51	K	Protein GrpE OS=Streptococcus mutans serotype c (strain ATCC 700610 / UA159) OX=210007 GN=grpE PE=3 SV=2	grpE	1	3.88077e-06	139.02	2	AEDFENK(1)YLR	-0.35727	6
O06942	459	K	Chaperone protein DnaK OS=Streptococcus mutans serotype c (strain ATCC 700610 / UA159) OX=210007 GN=dnaK PE=2 SV=2	dnaK	1	0.0584625	53.878	2	AK(1)DLGTQK	-1.7957	2
O06942	274	K	Chaperone protein DnaK OS=Streptococcus mutans serotype c (strain ATCC 700610 / UA159) OX=210007 GN=dnaK PE=2 SV=2	dnaK	1	1.69968e-05	114.64	2	AK(1)FDDLTR	0.078242	6
O06942	557	K	Chaperone protein DnaK OS=Streptococcus mutans serotype c (strain ATCC 700610 / UA159) OX=210007 GN=dnaK PE=2 SV=2	dnaK	1	0.00031914	98.009	2	AK(1)LEALNEK	-0.98582	6
O06942	564	K	Chaperone protein DnaK OS=Streptococcus mutans serotype c (strain ATCC 700610 / UA159) OX=210007 GN=dnaK PE=2 SV=2	dnaK	1	5.02615e-21	197.3	2	LEALNEK(1)AQALAMK	2.9582	6
O06942	555	K	Chaperone protein DnaK OS=Streptococcus mutans serotype c (strain ATCC 700610 / UA159) OX=210007 GN=dnaK PE=2 SV=2	dnaK	1	1.67841e-25	147.72	2	AQESGNLDDMK(1)AK	-0.21348	6
O06942	543	K	Chaperone protein DnaK OS=Streptococcus mutans serotype c (strain ATCC 700610 / UA159) OX=210007 GN=dnaK PE=2 SV=2	dnaK	1	6.94977e-06	132.44	2	DAAQAALDDLK(1)K	-0.45995	6
O06942	544	K	Chaperone protein DnaK OS=Streptococcus mutans serotype c (strain ATCC 700610 / UA159) OX=210007 GN=dnaK PE=2 SV=2	dnaK	1	4.51321e-17	141.44	2	K(1)AQESGNLDDMK	-0.08067	6
O06942	498	K	Chaperone protein DnaK OS=Streptococcus mutans serotype c (strain ATCC 700610 / UA159) OX=210007 GN=dnaK PE=2 SV=2	dnaK	1	6.64362e-33	203.52	2	DAEANAEADAK(1)R	-0.29218	6
O06942	133	K	Chaperone protein DnaK OS=Streptococcus mutans serotype c (strain ATCC 700610 / UA159) OX=210007 GN=dnaK PE=2 SV=2	dnaK	1	1.65015e-05	112.7	2	DAGK(1)IAGLEVER	-1.4151	6
O06942	526	K	Chaperone protein DnaK OS=Streptococcus mutans serotype c (strain ATCC 700610 / UA159) OX=210007 GN=dnaK PE=2 SV=2	dnaK	1	3.31668e-11	116.13	2	ETEGK(1)GFDTER	0.47934	6
O06942	108	K	Chaperone protein DnaK OS=Streptococcus mutans serotype c (strain ATCC 700610 / UA159) OX=210007 GN=dnaK PE=2 SV=2	dnaK	1	2.74143e-25	188.6	2	GYAEDYLGEK(1)VEK	0.081643	6
O06942	111	K	Chaperone protein DnaK OS=Streptococcus mutans serotype c (strain ATCC 700610 / UA159) OX=210007 GN=dnaK PE=2 SV=2	dnaK	1	1.42074e-07	91.993	2	VEK(1)AVITVPAYFNDAQR	-0.68506	6
O06942	324	K	Chaperone protein DnaK OS=Streptococcus mutans serotype c (strain ATCC 700610 / UA159) OX=210007 GN=dnaK PE=2 SV=2	dnaK	1	2.07518e-15	116.36	2	IPAVVDAVK(1)AETGK	-2.1042	10
O06942	216	K	Chaperone protein DnaK OS=Streptococcus mutans serotype c (strain ATCC 700610 / UA159) OX=210007 GN=dnaK PE=2 SV=2	dnaK	1	0.000725147	110.52	2	K(1)ENGIDLSTDK	-2.6163	5
O06942	487	K	Chaperone protein DnaK OS=Streptococcus mutans serotype c (strain ATCC 700610 / UA159) OX=210007 GN=dnaK PE=2 SV=2	dnaK	1	2.35451e-15	162.23	2	MMK(1)DAEANAEADAK	-0.2698	11
O06942	518	K	Chaperone protein DnaK OS=Streptococcus mutans serotype c (strain ATCC 700610 / UA159) OX=210007 GN=dnaK PE=2 SV=2	dnaK	1	1.63772e-37	165.72	2	NEVDQAIFTTEK(1)TIK	-0.21772	6
O06942	54	K	Chaperone protein DnaK OS=Streptococcus mutans serotype c (strain ATCC 700610 / UA159) OX=210007 GN=dnaK PE=2 SV=2	dnaK	1	0.000634758	94.66	2	NGEIIVGDAAK(1)R	-2.0332	2
O06942	422	K	Chaperone protein DnaK OS=Streptococcus mutans serotype c (strain ATCC 700610 / UA159) OX=210007 GN=dnaK PE=2 SV=2	dnaK	1	7.4093e-05	68.49	2	PMAADNK(1)TLGR	-1.8658	3
O06942	68	K	Chaperone protein DnaK OS=Streptococcus mutans serotype c (strain ATCC 700610 / UA159) OX=210007 GN=dnaK PE=2 SV=2	dnaK	1	3.00281e-11	158.59	2	QAVTNPETILSIK(1)SK	0.42149	10
O06942	500	K	Chaperone protein DnaK OS=Streptococcus mutans serotype c (strain ATCC 700610 / UA159) OX=210007 GN=dnaK PE=2 SV=2	dnaK	1	0.00234566	90.761	2	RK(1)EEVDLK	0.50451	5
O06942	43	K	Chaperone protein DnaK OS=Streptococcus mutans serotype c (strain ATCC 700610 / UA159) OX=210007 GN=dnaK PE=2 SV=2	dnaK	1	6.32834e-14	94.119	2	TTPSVVSFK(1)NGEIIVGDAAK	-1.0693	3
O06942	215	K	Chaperone protein DnaK OS=Streptococcus mutans serotype c (strain ATCC 700610 / UA159) OX=210007 GN=dnaK PE=2 SV=2	dnaK	1	0.000684513	76.85	2	VIDWLVEEFK(1)K	-0.82023	2
O07329	178	K	Catabolite control protein A OS=Streptococcus mutans serotype c (strain ATCC 700610 / UA159) OX=210007 GN=ccpA PE=3 SV=2	ccpA	1	7.61786e-11	148.69	2	AAQDAVALLAK(1)HHDK	0.14326	11
O07329	312	K	Catabolite control protein A OS=Streptococcus mutans serotype c (strain ATCC 700610 / UA159) OX=210007 GN=ccpA PE=3 SV=2	ccpA	1	0.000144061	83.358	2	IMNK(1)EELEEK	-1.086	4
O07329	40	K	Catabolite control protein A OS=Streptococcus mutans serotype c (strain ATCC 700610 / UA159) OX=210007 GN=ccpA PE=3 SV=2	ccpA	1	0.0279954	43.734	2	K(1)VLEVIDR	-3.5064	1
O33662	25	K	RNA polymerase sigma factor SigA OS=Streptococcus mutans serotype c (strain ATCC 700610 / UA159) OX=210007 GN=sigA PE=3 SV=1	sigA	1	0.000125631	82.437	2	K(1)EGVAVDDEVTEK	-3.7206	5
O68579	195	K	Probable manganese-dependent inorganic pyrophosphatase OS=Streptococcus mutans serotype c (strain ATCC 700610 / UA159) OX=210007 GN=ppaC PE=1 SV=1	ppaC	1	1.08515e-14	125.14	2	AGTNLASK(1)TAAQLVDIDAK	-0.17743	5
O68579	298	K	Probable manganese-dependent inorganic pyrophosphatase OS=Streptococcus mutans serotype c (strain ATCC 700610 / UA159) OX=210007 GN=ppaC PE=1 SV=1	ppaC	1	0.000172521	108.4	2	K(1)QVVPQLTESFNG	-1.7895	1
P13470	626	K	Glucosyltransferase-SI OS=Streptococcus mutans serotype c (strain ATCC 700610 / UA159) OX=210007 GN=gtfC PE=1 SV=2	gtfC	1	0.000375316	51.569	2	AFEIYNK(1)DLLATEK	-1.334	2
P13470	719	K	Glucosyltransferase-SI OS=Streptococcus mutans serotype c (strain ATCC 700610 / UA159) OX=210007 GN=gtfC PE=1 SV=2	gtfC	1	0.00933892	43.168	2	GALK(1)ATDTGDR	-3.2985	2
P13470	870	K	Glucosyltransferase-SI OS=Streptococcus mutans serotype c (strain ATCC 700610 / UA159) OX=210007 GN=gtfC PE=1 SV=2	gtfC	1	1.31737e-15	164.31	2	K(1)EEYTNVVIAK	-0.35967	6
P13470	843	K	Glucosyltransferase-SI OS=Streptococcus mutans serotype c (strain ATCC 700610 / UA159) OX=210007 GN=gtfC PE=1 SV=2	gtfC	1	1.65937e-05	65.724	3	VAASTAPSTDGK(1)SVHQNAALDSR	1.0577	4
P13470	928	K	Glucosyltransferase-SI OS=Streptococcus mutans serotype c (strain ATCC 700610 / UA159) OX=210007 GN=gtfC PE=1 SV=2	gtfC	1	3.70693e-05	90.761	2	YDLGISK(1)PNK	-0.33507	6
P10539	31	K	Aspartate-semialdehyde dehydrogenase OS=Streptococcus mutans serotype c (strain ATCC 700610 / UA159) OX=210007 GN=asd PE=3 SV=2	asd	1	5.96725e-05	54.309	2	MIQQLEQSTLPVDK(1)VR	-1.1996	1
P12655	46	K	PTS system sucrose-specific EIIBCA component OS=Streptococcus mutans serotype c (strain ATCC 700610 / UA159) OX=210007 GN=scrA PE=4 SV=1	scrA	1	0.00034773	98.009	2	ALDK(1)NADVK	0.63632	6
P12655	601	K	PTS system sucrose-specific EIIBCA component OS=Streptococcus mutans serotype c (strain ATCC 700610 / UA159) OX=210007 GN=scrA PE=4 SV=1	scrA	1	1.0081e-05	127.93	2	GFEQK(1)VQADQK	-1.2566	3
P12655	610	K	PTS system sucrose-specific EIIBCA component OS=Streptococcus mutans serotype c (strain ATCC 700610 / UA159) OX=210007 GN=scrA PE=4 SV=1	scrA	1	0.0126377	52.863	2	K(1)GDVLGTFDSDK	-1.2177	1
P12655	34	K	PTS system sucrose-specific EIIBCA component OS=Streptococcus mutans serotype c (strain ATCC 700610 / UA159) OX=210007 GN=scrA PE=4 SV=1	scrA	1	0.0798746	51.864	2	LVLK(1)DDSK	-4.6777	1
P12655	91	K	PTS system sucrose-specific EIIBCA component OS=Streptococcus mutans serotype c (strain ATCC 700610 / UA159) OX=210007 GN=scrA PE=4 SV=1	scrA	1	9.96003e-05	93.772	2	QTGLTEVSTDDLK(1)K	-1.1545	6
P12655	42	K	PTS system sucrose-specific EIIBCA component OS=Streptococcus mutans serotype c (strain ATCC 700610 / UA159) OX=210007 GN=scrA PE=4 SV=1	scrA	1	7.60465e-05	100.84	2	VDQK(1)ALDK	-0.67575	5
P13470	346	K	Glucosyltransferase-SI OS=Streptococcus mutans serotype c (strain ATCC 700610 / UA159) OX=210007 GN=gtfC PE=1 SV=2	gtfC	1	0.000832039	67.881	2	IEEK(1)ITAEK	-1.1934	6
P13470	129	K	Glucosyltransferase-SI OS=Streptococcus mutans serotype c (strain ATCC 700610 / UA159) OX=210007 GN=gtfC PE=1 SV=2	gtfC	1	0.000141527	81.642	2	IIATSK(1)AVNR	-1.6413	3
P13470	156	K	Glucosyltransferase-SI OS=Streptococcus mutans serotype c (strain ATCC 700610 / UA159) OX=210007 GN=gtfC PE=1 SV=2	gtfC	1	4.98805e-06	106.35	2	TVTDK(1)IVPIKPK	-1.1835	5
P13470	977	K	Glucosyltransferase-SI OS=Streptococcus mutans serotype c (strain ATCC 700610 / UA159) OX=210007 GN=gtfC PE=1 SV=2	gtfC	1	9.99344e-07	110.91	2	VDK(1)YGTPVAGSQIK	2.1278	5
P23504	493	K	Cell surface antigen I/II OS=Streptococcus mutans serotype c (strain ATCC 700610 / UA159) OX=210007 GN=spaP PE=1 SV=2	spaP	1	3.26322e-05	96.311	2	AALAELEK(1)HK	1.4294	6
P26283	319	K	L-lactate dehydrogenase OS=Streptococcus mutans serotype c (strain ATCC 700610 / UA159) OX=210007 GN=ldh PE=3 SV=2	ldh	1	4.34226e-33	170.22	2	AIIDEAFSK(1)EEFAAAAR	-1.1088	6
P26283	231	K	L-lactate dehydrogenase OS=Streptococcus mutans serotype c (strain ATCC 700610 / UA159) OX=210007 GN=ldh PE=3 SV=2	ldh	1	1.72241e-06	129.72	2	DAAYTIINK(1)K	0.50504	6
P26283	232	K	L-lactate dehydrogenase OS=Streptococcus mutans serotype c (strain ATCC 700610 / UA159) OX=210007 GN=ldh PE=3 SV=2	ldh	1	2.30343e-11	136.06	2	K(1)GATFYGIAVALAR	-0.71663	6
P26283	310	K	L-lactate dehydrogenase OS=Streptococcus mutans serotype c (strain ATCC 700610 / UA159) OX=210007 GN=ldh PE=3 SV=2	ldh	1	0.000368076	86.838	2	ELK(1)AIIDEAFSK	0.27234	6
P26283	145	K	L-lactate dehydrogenase OS=Streptococcus mutans serotype c (strain ATCC 700610 / UA159) OX=210007 GN=ldh PE=3 SV=2	ldh	1	1.02369e-48	200.13	2	FSGFPAEK(1)VIGSGTSLDTAR	-0.68299	6
P26283	100	K	L-lactate dehydrogenase OS=Streptococcus mutans serotype c (strain ATCC 700610 / UA159) OX=210007 GN=ldh PE=3 SV=2	ldh	1	1.02653e-18	187.33	2	LDLVGK(1)NLAINK	-1.0021	6
P26283	307	K	L-lactate dehydrogenase OS=Streptococcus mutans serotype c (strain ATCC 700610 / UA159) OX=210007 GN=ldh PE=3 SV=2	ldh	1	1.41535e-05	86.205	2	MQASAK(1)ELK	-0.2406	10
P26283	299	K	L-lactate dehydrogenase OS=Streptococcus mutans serotype c (strain ATCC 700610 / UA159) OX=210007 GN=ldh PE=3 SV=2	ldh	1	2.59386e-09	117.21	2	PVNIPLNDAEK(1)QK	-0.23069	7
P26283	165	K	L-lactate dehydrogenase OS=Streptococcus mutans serotype c (strain ATCC 700610 / UA159) OX=210007 GN=ldh PE=3 SV=2	ldh	1	7.25717e-19	184.27	2	QALAEK(1)LDVDAR	-0.79981	7
P26283	89	K	L-lactate dehydrogenase OS=Streptococcus mutans serotype c (strain ATCC 700610 / UA159) OX=210007 GN=ldh PE=3 SV=2	ldh	1	1.61287e-16	76.049	2	YEDCADADLVVITAGAPQK(1)PGETR	-0.61651	1
P27624	28	K	Protein RecA OS=Streptococcus mutans serotype c (strain ATCC 700610 / UA159) OX=210007 GN=recA PE=3 SV=3	recA	1	1.68494e-05	96.957	2	ALDDALK(1)NIEK	-1.0832	5
P27624	211	K	Protein RecA OS=Streptococcus mutans serotype c (strain ATCC 700610 / UA159) OX=210007 GN=recA PE=3 SV=3	recA	1	1.50792e-24	101.43	2	EK(1)VGIMFGNPETTPGGR	0.12582	1
P27624	339	K	Protein RecA OS=Streptococcus mutans serotype c (strain ATCC 700610 / UA159) OX=210007 GN=recA PE=3 SV=3	recA	1	0.000328022	47.915	3	FLADNPEIFDDIDHK(1)VR	-0.52282	1
P27624	245	K	Protein RecA OS=Streptococcus mutans serotype c (strain ATCC 700610 / UA159) OX=210007 GN=recA PE=3 SV=3	recA	1	0.00318448	62.271	2	GNTQIK(1)GTGEQK	-11.494	1
P27624	251	K	Protein RecA OS=Streptococcus mutans serotype c (strain ATCC 700610 / UA159) OX=210007 GN=recA PE=3 SV=3	recA	1	0.000130595	99.174	2	GTGEQK(1)DSNIGK	-1.1666	3
P27624	324	K	Protein RecA OS=Streptococcus mutans serotype c (strain ATCC 700610 / UA159) OX=210007 GN=recA PE=3 SV=3	recA	1	7.35907e-06	93.162	3	K(1)FLADNPEIFDDIDHK	-2.2801	2
P27624	190	K	Protein RecA OS=Streptococcus mutans serotype c (strain ATCC 700610 / UA159) OX=210007 GN=recA PE=3 SV=3	recA	1	0.0034322	91.783	2	K(1)LSASINK	-3.3841	2
P27624	197	K	Protein RecA OS=Streptococcus mutans serotype c (strain ATCC 700610 / UA159) OX=210007 GN=recA PE=3 SV=3	recA	1	0.0418024	40.502	2	LSASINK(1)TK	-0.95781	1
P45595	250	K	Phosphoenolpyruvate-protein phosphotransferase OS=Streptococcus mutans serotype c (strain ATCC 700610 / UA159) OX=210007 GN=ptsI PE=3 SV=2	ptsI	1	0.00109515	67.507	2	AAGETYAK(1)QK	-0.019156	4
P45595	259	K	Phosphoenolpyruvate-protein phosphotransferase OS=Streptococcus mutans serotype c (strain ATCC 700610 / UA159) OX=210007 GN=ptsI PE=3 SV=2	ptsI	1	1.32263e-12	111.98	2	AEWALLK(1)DAETVTADGK	0.081735	3
P45595	414	K	Phosphoenolpyruvate-protein phosphotransferase OS=Streptococcus mutans serotype c (strain ATCC 700610 / UA159) OX=210007 GN=ptsI PE=3 SV=2	ptsI	1	1.28622e-05	111.61	2	GILEEEK(1)ANLK	-0.54945	6
P45595	548	K	Phosphoenolpyruvate-protein phosphotransferase OS=Streptococcus mutans serotype c (strain ATCC 700610 / UA159) OX=210007 GN=ptsI PE=3 SV=2	ptsI	0.999551	0.00344582	51.569	2	KLDTDK(1)MQELAQR	-1.0543	1
P45595	494	K	Phosphoenolpyruvate-protein phosphotransferase OS=Streptococcus mutans serotype c (strain ATCC 700610 / UA159) OX=210007 GN=ptsI PE=3 SV=2	ptsI	1	1.16648e-10	106.97	2	LVDHVVK(1)AAHAEGK	0.1716	10
P45595	6	K	Phosphoenolpyruvate-protein phosphotransferase OS=Streptococcus mutans serotype c (strain ATCC 700610 / UA159) OX=210007 GN=ptsI PE=3 SV=2	ptsI	1	3.23618e-18	157.67	2	TEMLK(1)GIAASDGVAVAK	0.39016	6
P45595	97	K	Phosphoenolpyruvate-protein phosphotransferase OS=Streptococcus mutans serotype c (strain ATCC 700610 / UA159) OX=210007 GN=ptsI PE=3 SV=2	ptsI	1	5.64591e-07	115.04	2	TK(1)EVNAESALK	-2.5968	5
P45596	4	K	Phosphocarrier protein HPr OS=Streptococcus mutans serotype c (strain ATCC 700610 / UA159) OX=210007 GN=ptsH PE=1 SV=3	ptsH	1	2.55487e-24	236.75	3	MASK(1)DFHIVAETGIHAR	-1.0041	24
P45596	38	K	Phosphocarrier protein HPr OS=Streptococcus mutans serotype c (strain ATCC 700610 / UA159) OX=210007 GN=ptsH PE=1 SV=3	ptsH	1	5.15438e-26	216.26	2	FASDITLDYK(1)GK	0.066479	6
P45596	40	K	Phosphocarrier protein HPr OS=Streptococcus mutans serotype c (strain ATCC 700610 / UA159) OX=210007 GN=ptsH PE=1 SV=3	ptsH	1	0.000838617	76.833	2	GK(1)AVNLK	-0.47343	6
P48853	82	K	30S ribosomal protein S10 OS=Streptococcus mutans serotype c (strain ATCC 700610 / UA159) OX=210007 GN=rpsJ PE=3 SV=1	rpsJ	1	3.86143e-11	115.35	2	LIDIVNPTQK(1)TVDALMK	-0.27874	4
P48853	11	K	30S ribosomal protein S10 OS=Streptococcus mutans serotype c (strain ATCC 700610 / UA159) OX=210007 GN=rpsJ PE=3 SV=1	rpsJ	1	1.87395e-05	96.51	2	LK(1)AYEHR	-0.8578	2
P48853	24	K	30S ribosomal protein S10 OS=Streptococcus mutans serotype c (strain ATCC 700610 / UA159) OX=210007 GN=rpsJ PE=3 SV=1	rpsJ	1	1.96505e-37	215.93	2	TLDTAAEK(1)IVETATR	-0.39255	10
P49331	191	K	Glucosyltransferase-S OS=Streptococcus mutans serotype c (strain ATCC 700610 / UA159) OX=210007 GN=gtfD PE=3 SV=3	gtfD	1	0.00529926	49.16	2	YYYIGSDGQPK(1)K	-2.0423	1
P59125	4	K	30S ribosomal protein S5 OS=Streptococcus mutans serotype c (strain ATCC 700610 / UA159) OX=210007 GN=rpsE PE=3 SV=1	rpsE	1	1.30767e-25	188.6	2	AFK(1)DNAVELEER	-0.60799	12
P59125	144	K	30S ribosomal protein S5 OS=Streptococcus mutans serotype c (strain ATCC 700610 / UA159) OX=210007 GN=rpsE PE=3 SV=1	rpsE	1	0.000129337	90.761	2	ATVEGLK(1)QLK	-1.1013	6
P59125	51	K	30S ribosomal protein S5 OS=Streptococcus mutans serotype c (strain ATCC 700610 / UA159) OX=210007 GN=rpsE PE=3 SV=1	rpsE	1	4.15041e-06	89.359	2	VGFGTGK(1)AQEVPEAIR	-0.20195	5
P59125	96	K	30S ribosomal protein S5 OS=Streptococcus mutans serotype c (strain ATCC 700610 / UA159) OX=210007 GN=rpsE PE=3 SV=1	rpsE	1	4.31664e-20	105.78	2	VLLK(1)PAVEGAGVAAGGAVR	-0.20683	13
P59133	66	K	30S ribosomal protein S4 OS=Streptococcus mutans serotype c (strain ATCC 700610 / UA159) OX=210007 GN=rpsD PE=3 SV=1	rpsD	1	1.4902e-07	154.35	2	FSYGLGEK(1)QFR	1.6681	5
P59133	24	K	30S ribosomal protein S4 OS=Streptococcus mutans serotype c (strain ATCC 700610 / UA159) OX=210007 GN=rpsD PE=3 SV=1	rpsD	1	1.65297e-10	129.69	2	LGLSLTGTGK(1)ELAR	-0.59534	6
P59133	54	K	30S ribosomal protein S4 OS=Streptococcus mutans serotype c (strain ATCC 700610 / UA159) OX=210007 GN=rpsD PE=3 SV=1	rpsD	1	1.12079e-34	257.01	2	LSEYGLQLAEK(1)QK	-0.95721	6
P59133	77	K	30S ribosomal protein S4 OS=Streptococcus mutans serotype c (strain ATCC 700610 / UA159) OX=210007 GN=rpsD PE=3 SV=1	rpsD	1	5.38762e-05	93.467	2	NLFVQATK(1)IK	-0.34961	5
P59133	172	K	30S ribosomal protein S4 OS=Streptococcus mutans serotype c (strain ATCC 700610 / UA159) OX=210007 GN=rpsD PE=3 SV=1	rpsD	1	2.03125e-12	101.43	2	PAFVSFDADK(1)LEGSLTR	1.38	6
P59133	148	K	30S ribosomal protein S4 OS=Streptococcus mutans serotype c (strain ATCC 700610 / UA159) OX=210007 GN=rpsD PE=3 SV=1	rpsD	1	0.00132884	61.503	2	SAK(1)VPAILEAVESVVGR	-0.45221	2
P59133	43	K	30S ribosomal protein S4 OS=Streptococcus mutans serotype c (strain ATCC 700610 / UA159) OX=210007 GN=rpsD PE=3 SV=1	rpsD	1	1.1658e-44	218.12	2	SK(1)LSEYGLQLAEK	-0.74039	6
P59133	10	K	30S ribosomal protein S4 OS=Streptococcus mutans serotype c (strain ATCC 700610 / UA159) OX=210007 GN=rpsD PE=3 SV=1	rpsD	1	0.000756776	65.313	2	YTGPSWK(1)K	0.21019	1
P59161	104	K	2,3-bisphosphoglycerate-dependent phosphoglycerate mutase OS=Streptococcus mutans serotype c (strain ATCC 700610 / UA159) OX=210007 GN=gpmA PE=3 SV=1	gpmA	1	8.93492e-24	158.59	2	AEAAEK(1)FGDEQVHIWR	0.37795	16
P59161	166	K	2,3-bisphosphoglycerate-dependent phosphoglycerate mutase OS=Streptococcus mutans serotype c (strain ATCC 700610 / UA159) OX=210007 GN=gpmA PE=3 SV=1	gpmA	1	1.4799e-05	88.734	2	ALPYWEDK(1)IAPALK	2.0143	6
P59161	191	K	2,3-bisphosphoglycerate-dependent phosphoglycerate mutase OS=Streptococcus mutans serotype c (strain ATCC 700610 / UA159) OX=210007 GN=gpmA PE=3 SV=1	gpmA	1	0.0327634	42.229	2	ALVK(1)HIK	-0.41859	2
P59161	96	K	2,3-bisphosphoglycerate-dependent phosphoglycerate mutase OS=Streptococcus mutans serotype c (strain ATCC 700610 / UA159) OX=210007 GN=gpmA PE=3 SV=1	gpmA	1	1.03515e-16	188.98	2	HYGGLTGK(1)NK	0.12479	6
P59161	98	K	2,3-bisphosphoglycerate-dependent phosphoglycerate mutase OS=Streptococcus mutans serotype c (strain ATCC 700610 / UA159) OX=210007 GN=gpmA PE=3 SV=1	gpmA	1	7.06314e-06	125.98	2	NK(1)AEAAEK	-0.13969	6
P59161	44	K	2,3-bisphosphoglycerate-dependent phosphoglycerate mutase OS=Streptococcus mutans serotype c (strain ATCC 700610 / UA159) OX=210007 GN=gpmA PE=3 SV=1	gpmA	1	0.000782549	65.404	2	LIK(1)EADIK	-1.4125	6
P59167	43	K	30S ribosomal protein S12 OS=Streptococcus mutans serotype c (strain ATCC 700610 / UA159) OX=210007 GN=rpsL PE=3 SV=1	rpsL	1	0.0273594	60.001	2	LAAPQK(1)R	-1.9082	2
P59167	18	K	30S ribosomal protein S12 OS=Streptococcus mutans serotype c (strain ATCC 700610 / UA159) OX=210007 GN=rpsL PE=3 SV=1	rpsL	1	4.12227e-10	89.923	2	VEK(1)SDSPALNIGYNSHK	-1.6572	5
P59167	37	K	30S ribosomal protein S12 OS=Streptococcus mutans serotype c (strain ATCC 700610 / UA159) OX=210007 GN=rpsL PE=3 SV=1	rpsL	1	2.34563e-11	158.37	2	VHTK(1)LAAPQK	-0.44408	8
P59167	101	K	30S ribosomal protein S12 OS=Streptococcus mutans serotype c (strain ATCC 700610 / UA159) OX=210007 GN=rpsL PE=3 SV=1	rpsL	1	0.00750865	70.67	2	VK(1)DLPGVR	0.30649	3
P59186	134	K	30S ribosomal protein S3 OS=Streptococcus mutans serotype c (strain ATCC 700610 / UA159) OX=210007 GN=rpsC PE=3 SV=1	rpsC	1	0.0112167	69.093	2	AQK(1)QAIQR	-2.018	3
P59186	92	K	30S ribosomal protein S3 OS=Streptococcus mutans serotype c (strain ATCC 700610 / UA159) OX=210007 GN=rpsC PE=3 SV=1	rpsC	1	0.000126588	99.305	2	AQLNK(1)LTGK	0.40974	6
P59186	96	K	30S ribosomal protein S3 OS=Streptococcus mutans serotype c (strain ATCC 700610 / UA159) OX=210007 GN=rpsC PE=3 SV=1	rpsC	1	2.13354e-12	160.52	2	LTGK(1)QVHINIVEIK	0.049029	10
P59186	62	K	30S ribosomal protein S3 OS=Streptococcus mutans serotype c (strain ATCC 700610 / UA159) OX=210007 GN=rpsC PE=3 SV=1	rpsC	1	4.56419e-13	162.21	2	AVNK(1)VNVSLHTAK	-1.9747	6
P59186	71	K	30S ribosomal protein S3 OS=Streptococcus mutans serotype c (strain ATCC 700610 / UA159) OX=210007 GN=rpsC PE=3 SV=1	rpsC	1	7.81989e-18	170.22	2	VNVSLHTAK(1)PGMVIGK	-0.23183	13
P59186	44	K	30S ribosomal protein S3 OS=Streptococcus mutans serotype c (strain ATCC 700610 / UA159) OX=210007 GN=rpsC PE=3 SV=1	rpsC	1	2.32868e-19	147.02	2	FIQK(1)ELADAAVSTIEIER	2.5187	11
P59186	149	K	30S ribosomal protein S3 OS=Streptococcus mutans serotype c (strain ATCC 700610 / UA159) OX=210007 GN=rpsC PE=3 SV=1	rpsC	1	7.96973e-05	93.467	2	GIK(1)TQVSGR	-1.1704	6
P59186	4	K	30S ribosomal protein S3 OS=Streptococcus mutans serotype c (strain ATCC 700610 / UA159) OX=210007 GN=rpsC PE=3 SV=1	rpsC	1	3.84598e-11	154.71	2	GQK(1)VHPIGMR	-0.075481	12
P59186	78	K	30S ribosomal protein S3 OS=Streptococcus mutans serotype c (strain ATCC 700610 / UA159) OX=210007 GN=rpsC PE=3 SV=1	rpsC	1	5.59165e-17	142.51	2	PGMVIGK(1)GGANVDALR	-1.1286	11
P59378	78	K	30S ribosomal protein S11 OS=Streptococcus mutans serotype c (strain ATCC 700610 / UA159) OX=210007 GN=rpsK PE=3 SV=1	rpsK	1	9.27592e-22	157.52	2	SAQEHGLK(1)TVEVTVK	-0.63818	16
P59378	85	K	30S ribosomal protein S11 OS=Streptococcus mutans serotype c (strain ATCC 700610 / UA159) OX=210007 GN=rpsK PE=3 SV=1	rpsK	1	4.86864e-05	83.775	2	TVEVTVK(1)GPGSGR	-3.2562	4
P59378	70	K	30S ribosomal protein S11 OS=Streptococcus mutans serotype c (strain ATCC 700610 / UA159) OX=210007 GN=rpsK PE=3 SV=1	rpsK	1	0.00272267	46.528	3	STPFAAQMAAEAAAK(1)SAQEHGLK	-0.12613	2
P66308	32	K	50S ribosomal protein L36 OS=Streptococcus mutans serotype c (strain ATCC 700610 / UA159) OX=210007 GN=rpmJ PE=3 SV=1	rpmJ	1	1.48684e-12	146.27	2	VMVICPTNPK(1)HK	-0.47934	8
P66474	29	K	30S ribosomal protein S18 OS=Streptococcus mutans serotype c (strain ATCC 700610 / UA159) OX=210007 GN=rpsR PE=3 SV=1	rpsR	1	9.17455e-11	126.17	2	IEYVDYK(1)DTELLSR	-1.5879	4
P66474	14	K	30S ribosomal protein S18 OS=Streptococcus mutans serotype c (strain ATCC 700610 / UA159) OX=210007 GN=rpsR PE=3 SV=1	rpsR	1	8.47167e-05	112.8	2	K(1)VDYIAANK	-0.097937	6
P66474	22	K	30S ribosomal protein S18 OS=Streptococcus mutans serotype c (strain ATCC 700610 / UA159) OX=210007 GN=rpsR PE=3 SV=1	rpsR	1	2.20544e-07	85.081	2	VDYIAANK(1)IEYVDYK	-0.82481	4
P66474	65	K	30S ribosomal protein S18 OS=Streptococcus mutans serotype c (strain ATCC 700610 / UA159) OX=210007 GN=rpsR PE=3 SV=1	rpsR	1	0.0432537	61.494	2	VTTAIK(1)R	-2.9724	1
P66531	40	K	30S ribosomal protein S21 OS=Streptococcus mutans serotype c (strain ATCC 700610 / UA159) OX=210007 GN=rpsU PE=3 SV=1	rpsU	1	3.7849e-05	81.642	2	EFYEK(1)PSVK	1.9002	4
P66531	8	K	30S ribosomal protein S21 OS=Streptococcus mutans serotype c (strain ATCC 700610 / UA159) OX=210007 GN=rpsU PE=3 SV=1	rpsU	1	1.39466e-15	155.57	2	K(1)NESLDDALR	-0.71408	6
P66531	25	K	30S ribosomal protein S21 OS=Streptococcus mutans serotype c (strain ATCC 700610 / UA159) OX=210007 GN=rpsU PE=3 SV=1	rpsU	1	1.74995e-18	173.07	2	SVTK(1)AGTLQESR	-0.52647	6
P72478	257	K	Adenylosuccinate lyase OS=Streptococcus mutans serotype c (strain ATCC 700610 / UA159) OX=210007 GN=purB PE=3 SV=2	purB	1	7.4525e-06	115.86	2	EVEEFFAK(1)GQK	0.60807	3
P72483	257	K	Elongation factor Tu OS=Streptococcus mutans serotype c (strain ATCC 700610 / UA159) OX=210007 GN=tuf PE=3 SV=2	tuf	1	1.28195e-07	132.9	2	DDIQK(1)AVVTGVEMFR	-2.3293	6
P72483	212	K	Elongation factor Tu OS=Streptococcus mutans serotype c (strain ATCC 700610 / UA159) OX=210007 GN=tuf PE=3 SV=2	tuf	1	2.70709e-11	80.026	2	DTDK(1)PLLLPVEDVFSITGR	-0.33956	4
P72483	310	K	Elongation factor Tu OS=Streptococcus mutans serotype c (strain ATCC 700610 / UA159) OX=210007 GN=tuf PE=3 SV=2	tuf	1	2.24379e-05	110.88	2	FK(1)GEVYILTK	0.22198	6
P72483	318	K	Elongation factor Tu OS=Streptococcus mutans serotype c (strain ATCC 700610 / UA159) OX=210007 GN=tuf PE=3 SV=2	tuf	1	4.34301e-34	204.34	2	GEVYILTK(1)EEGGR	-0.015617	18
P72483	77	K	Elongation factor Tu OS=Streptococcus mutans serotype c (strain ATCC 700610 / UA159) OX=210007 GN=tuf PE=3 SV=2	tuf	1	1.78846e-40	215.61	2	GITINTAHVEYETEK(1)R	-1.2764	18
P72483	241	K	Elongation factor Tu OS=Streptococcus mutans serotype c (strain ATCC 700610 / UA159) OX=210007 GN=tuf PE=3 SV=2	tuf	1	2.54523e-38	208.35	2	GTVK(1)VNDEVEIVGIR	-0.97216	6
P72483	268	K	Elongation factor Tu OS=Streptococcus mutans serotype c (strain ATCC 700610 / UA159) OX=210007 GN=tuf PE=3 SV=2	tuf	1	1.15699e-51	229.17	2	K(1)QLDEGIAGDNVGVLLR	-0.45578	6
P72483	48	K	Elongation factor Tu OS=Streptococcus mutans serotype c (strain ATCC 700610 / UA159) OX=210007 GN=tuf PE=3 SV=2	tuf	1	2.45719e-77	217.73	3	RLPSAVNQPK(1)DYSSIDAAPEER	-0.49467	10
P72483	10	K	Elongation factor Tu OS=Streptococcus mutans serotype c (strain ATCC 700610 / UA159) OX=210007 GN=tuf PE=3 SV=2	tuf	1	6.14526e-18	170.95	3	SK(1)PHVNIGTIGHVDHGK	0.4677	12
P72483	25	K	Elongation factor Tu OS=Streptococcus mutans serotype c (strain ATCC 700610 / UA159) OX=210007 GN=tuf PE=3 SV=2	tuf	0.817463	8.85523e-12	47.149	4	SK(0.183)PHVNIGTIGHVDHGK(0.817)TTLTAAITTVLAR	-0.054784	1
P72484	119	K	Triosephosphate isomerase OS=Streptococcus mutans serotype c (strain ATCC 700610 / UA159) OX=210007 GN=tpiA PE=3 SV=2	tpiA	1	0.00131249	58.687	2	AHAIFK(1)HK	-1.6815	4
P72484	121	K	Triosephosphate isomerase OS=Streptococcus mutans serotype c (strain ATCC 700610 / UA159) OX=210007 GN=tpiA PE=3 SV=2	tpiA	1	8.2543e-24	141.36	3	HK(1)MTPILCCGESLETYEAGK	1.0518	4
P72484	197	K	Triosephosphate isomerase OS=Streptococcus mutans serotype c (strain ATCC 700610 / UA159) OX=210007 GN=tpiA PE=3 SV=2	tpiA	1	0.000121589	81.642	2	ATVEK(1)LYGK	-1.3365	6
P72484	201	K	Triosephosphate isomerase OS=Streptococcus mutans serotype c (strain ATCC 700610 / UA159) OX=210007 GN=tpiA PE=3 SV=2	tpiA	1	8.19937e-12	183	2	LYGK(1)EVAQAVR	-0.53749	6
P72484	112	K	Triosephosphate isomerase OS=Streptococcus mutans serotype c (strain ATCC 700610 / UA159) OX=210007 GN=tpiA PE=3 SV=2	tpiA	1	2.47111e-25	154.94	3	RDYFHETDQEINK(1)K	1.1798	13
P72484	216	K	Triosephosphate isomerase OS=Streptococcus mutans serotype c (strain ATCC 700610 / UA159) OX=210007 GN=tpiA PE=3 SV=2	tpiA	1	5.65109e-20	131.06	2	IQYGGSVK(1)PENVAEYMAK	-1.8805	8
P72484	4	K	Triosephosphate isomerase OS=Streptococcus mutans serotype c (strain ATCC 700610 / UA159) OX=210007 GN=tpiA PE=3 SV=2	tpiA	1	9.88501e-07	109.36	2	K(1)PIIAGNWK	-1.5216	6
P95778	62	K	Glucose-1-phosphate thymidylyltransferase OS=Streptococcus mutans serotype c (strain ATCC 700610 / UA159) OX=210007 GN=rmlA PE=3 SV=1	rmlA	1	2.48248e-10	93.772	2	FK(1)ELLQDGSEFGIK	-0.18886	4
P95778	275	K	Glucose-1-phosphate thymidylyltransferase OS=Streptococcus mutans serotype c (strain ATCC 700610 / UA159) OX=210007 GN=rmlA PE=3 SV=1	rmlA	1	0.000225745	115.86	2	K(1)NEYGQYLLR	-0.3981	6
P95778	160	K	Glucose-1-phosphate thymidylyltransferase OS=Streptococcus mutans serotype c (strain ATCC 700610 / UA159) OX=210007 GN=rmlA PE=3 SV=1	rmlA	1	4.15764e-07	108.24	2	NAISIEEK(1)PEHPK	1.3142	8
P95780	333	K	dTDP-glucose 4,6-dehydratase OS=Streptococcus mutans serotype c (strain ATCC 700610 / UA159) OX=210007 GN=rmlB PE=1 SV=2	rmlB	1	1.02217e-08	99.174	2	AEK(1)EAVEANYAK	0.72208	6
P95780	342	K	dTDP-glucose 4,6-dehydratase OS=Streptococcus mutans serotype c (strain ATCC 700610 / UA159) OX=210007 GN=rmlB PE=1 SV=2	rmlB	1	2.43477e-12	142.71	2	EAVEANYAK(1)TQK	0.70014	6
P95780	154	K	dTDP-glucose 4,6-dehydratase OS=Streptococcus mutans serotype c (strain ATCC 700610 / UA159) OX=210007 GN=rmlB PE=1 SV=2	rmlB	1	1.60527e-07	94.507	2	FTAETK(1)YNPSSPYSSTK	-5.9699	1
P95780	75	K	dTDP-glucose 4,6-dehydratase OS=Streptococcus mutans serotype c (strain ATCC 700610 / UA159) OX=210007 GN=rmlB PE=1 SV=2	rmlB	1	0.000396161	62.304	3	LAAK(1)ADAIVHYAAESHNDNSLK	-2.2068	4
P95780	222	K	dTDP-glucose 4,6-dehydratase OS=Streptococcus mutans serotype c (strain ATCC 700610 / UA159) OX=210007 GN=rmlB PE=1 SV=2	rmlB	1	0.000117041	78.178	2	LYGEGK(1)NVR	-1.6796	4
P95781	39	K	8-oxo-dGTP diphosphatase OS=Streptococcus mutans serotype c (strain ATCC 700610 / UA159) OX=210007 GN=mutX PE=3 SV=2	mutX	1	0.000368035	72.038	2	WISVGGK(1)LEK	-4.4644	5
P95785	119	K	ATP synthase subunit b OS=Streptococcus mutans serotype c (strain ATCC 700610 / UA159) OX=210007 GN=atpF PE=3 SV=2	atpF	1	1.08707e-17	165.02	2	ANQDIATSK(1)AEALSSVK	-1.1387	6
P95785	95	K	ATP synthase subunit b OS=Streptococcus mutans serotype c (strain ATCC 700610 / UA159) OX=210007 GN=atpF PE=3 SV=2	atpF	1	4.49129e-24	142.03	2	AQESK(1)IITEAHEEAGR	-1.102	6
P95785	86	K	ATP synthase subunit b OS=Streptococcus mutans serotype c (strain ATCC 700610 / UA159) OX=210007 GN=atpF PE=3 SV=2	atpF	1	6.19654e-16	144.51	2	DEAAQIIDNAK(1)ETGK	-1.6254	4
P95785	110	K	ATP synthase subunit b OS=Streptococcus mutans serotype c (strain ATCC 700610 / UA159) OX=210007 GN=atpF PE=3 SV=2	atpF	1	0.0866133	42.061	2	DK(1)ANQDIATSK	-2.0581	1
P95785	144	K	ATP synthase subunit b OS=Streptococcus mutans serotype c (strain ATCC 700610 / UA159) OX=210007 GN=atpF PE=3 SV=2	atpF	1	0.0889432	45.489	2	IMAK(1)NLDK	-3.7625	1
P95785	148	K	ATP synthase subunit b OS=Streptococcus mutans serotype c (strain ATCC 700610 / UA159) OX=210007 GN=atpF PE=3 SV=2	atpF	1	2.61989e-14	135.89	2	NLDK(1)TAQGDLIDSYLDK	1.1964	3
P95785	66	K	ATP synthase subunit b OS=Streptococcus mutans serotype c (strain ATCC 700610 / UA159) OX=210007 GN=atpF PE=3 SV=2	atpF	1	0.00373284	76.605	2	QNAQVLENK(1)R	-4.9606	3
P95787	479	K	ATP synthase subunit alpha OS=Streptococcus mutans serotype c (strain ATCC 700610 / UA159) OX=210007 GN=atpA PE=3 SV=1	atpA	1	2.53171e-09	108.91	2	TTK(1)DLPEEAVLDK	-0.57572	6
P95787	421	K	ATP synthase subunit alpha OS=Streptococcus mutans serotype c (strain ATCC 700610 / UA159) OX=210007 GN=atpA PE=3 SV=1	atpA	0.949643	5.46618e-06	41.87	3	TVEVLK(0.95)QGLHK(0.05)PLAVEK	0.73788	1
P95787	373	K	ATP synthase subunit alpha OS=Streptococcus mutans serotype c (strain ATCC 700610 / UA159) OX=210007 GN=atpA PE=3 SV=1	atpA	1	8.99036e-05	120.33	2	VGGSAQIK(1)AMK	-0.022054	6
P95788	158	K	ATP synthase gamma chain OS=Streptococcus mutans serotype c (strain ATCC 700610 / UA159) OX=210007 GN=atpG PE=3 SV=2	atpG	1	0.0393356	49.16	2	IISK(1)SVEMYK	-1.2033	1
P95789	86	K	ATP synthase subunit beta OS=Streptococcus mutans serotype c (strain ATCC 700610 / UA159) OX=210007 GN=atpD PE=3 SV=3	atpD	1	0.000113307	64.906	2	AISVPVGK(1)ETLGR	0.029876	5
P95789	118	K	ATP synthase subunit beta OS=Streptococcus mutans serotype c (strain ATCC 700610 / UA159) OX=210007 GN=atpD PE=3 SV=3	atpD	1	0.00103435	50.131	2	K(1)APSFDDLSTSTEILETGIK	0.31129	1
P95789	462	K	ATP synthase subunit beta OS=Streptococcus mutans serotype c (strain ATCC 700610 / UA159) OX=210007 GN=atpD PE=3 SV=3	atpD	1	0.00538923	42.061	2	SVGAIEDVVEK(1)AK	-1.7241	1
P95790	111	K	ATP synthase epsilon chain OS=Streptococcus mutans serotype c (strain ATCC 700610 / UA159) OX=210007 GN=atpC PE=3 SV=1	atpC	1	0.000487021	57.032	2	AIEEAK(1)EQHR	1.7882	1
Q8DT25	180	K	Putative ABC transporter, ATP-binding protein, MsmK-like protein OS=Streptococcus mutans serotype c (strain ATCC 700610 / UA159) OX=210007 GN=SMU_1571 PE=4 SV=1	SMU_1571	1	4.6556e-06	113.1	2	AEIAK(1)IHR	0.15312	6
Q53526	507	K	D-alanine--D-alanyl carrier protein ligase OS=Streptococcus mutans serotype c (strain ATCC 700610 / UA159) OX=210007 GN=dltA PE=3 SV=4	dltA	1	8.27036e-05	86.243	2	IDIK(1)GLMSEVNK	-0.087456	5
Q54431	33	K	Signal recognition particle protein OS=Streptococcus mutans serotype c (strain ATCC 700610 / UA159) OX=210007 GN=ffh PE=3 SV=3	ffh	1	0.000144061	59.645	2	DVQEVTK(1)EIR	-0.45443	2
Q54431	26	K	Signal recognition particle protein OS=Streptococcus mutans serotype c (strain ATCC 700610 / UA159) OX=210007 GN=ffh PE=3 SV=3	ffh	1	0.00727603	53.028	2	LSEK(1)DVQEVTK	-1.3367	1
Q59931	70	K	NADP-dependent glyceraldehyde-3-phosphate dehydrogenase OS=Streptococcus mutans serotype c (strain ATCC 700610 / UA159) OX=210007 GN=gapN PE=1 SV=2	gapN	1	7.50441e-07	74.524	2	AAYLHK(1)VADILMR	-1.0391	5
Q59931	434	K	NADP-dependent glyceraldehyde-3-phosphate dehydrogenase OS=Streptococcus mutans serotype c (strain ATCC 700610 / UA159) OX=210007 GN=gapN PE=1 SV=2	gapN	1	2.47073e-24	119.58	3	AFGIAEQLEVGTVHINNK(1)TQR	-0.048943	6
Q59931	81	K	NADP-dependent glyceraldehyde-3-phosphate dehydrogenase OS=Streptococcus mutans serotype c (strain ATCC 700610 / UA159) OX=210007 GN=gapN PE=1 SV=2	gapN	0.975072	0.0505353	50.116	2	DK(0.025)EK(0.975)IGAVLSK	-2.5087	1
Q59931	88	K	NADP-dependent glyceraldehyde-3-phosphate dehydrogenase OS=Streptococcus mutans serotype c (strain ATCC 700610 / UA159) OX=210007 GN=gapN PE=1 SV=2	gapN	1	0.00172886	67.881	2	IGAVLSK(1)EVAK	-1.1905	3
Q59931	353	K	NADP-dependent glyceraldehyde-3-phosphate dehydrogenase OS=Streptococcus mutans serotype c (strain ATCC 700610 / UA159) OX=210007 GN=gapN PE=1 SV=2	gapN	1	0.000161952	102.46	2	GAAALTEIK(1)R	0.15248	6
Q59931	448	K	NADP-dependent glyceraldehyde-3-phosphate dehydrogenase OS=Streptococcus mutans serotype c (strain ATCC 700610 / UA159) OX=210007 GN=gapN PE=1 SV=2	gapN	1	0.00328343	67.881	2	GTDNFPFLGAK(1)K	1.5069	2
Q59931	95	K	NADP-dependent glyceraldehyde-3-phosphate dehydrogenase OS=Streptococcus mutans serotype c (strain ATCC 700610 / UA159) OX=210007 GN=gapN PE=1 SV=2	gapN	1	2.36381e-05	103.87	2	GYK(1)SAVSEVVR	-1.0536	6
Q59931	133	K	NADP-dependent glyceraldehyde-3-phosphate dehydrogenase OS=Streptococcus mutans serotype c (strain ATCC 700610 / UA159) OX=210007 GN=gapN PE=1 SV=2	gapN	1	1.30656e-08	85.081	2	MEGEVLEGGSFEAASK(1)K	0.33199	4
Q59934	664	K	Formate acetyltransferase OS=Streptococcus mutans serotype c (strain ATCC 700610 / UA159) OX=210007 GN=pfl PE=3 SV=2	pfl	1	3.64118e-13	66.913	3	K(1)LDFAHANDGISLTTQVSPK	0.30068	3
Q59934	750	K	Formate acetyltransferase OS=Streptococcus mutans serotype c (strain ATCC 700610 / UA159) OX=210007 GN=pfl PE=3 SV=2	pfl	1	0.000705259	72.038	2	EQK(1)TELTQR	-2.0715	5
Q59934	13	K	Formate acetyltransferase OS=Streptococcus mutans serotype c (strain ATCC 700610 / UA159) OX=210007 GN=pfl PE=3 SV=2	pfl	1	9.35747e-05	61.042	2	TNTDVFEK(1)AWEGFK	1.4844	2
Q59934	346	K	Formate acetyltransferase OS=Streptococcus mutans serotype c (strain ATCC 700610 / UA159) OX=210007 GN=pfl PE=3 SV=2	pfl	1	0.000521906	89.123	2	VTK(1)MDYR	-0.86017	5
Q59934	65	K	Formate acetyltransferase OS=Streptococcus mutans serotype c (strain ATCC 700610 / UA159) OX=210007 GN=pfl PE=3 SV=2	pfl	1	7.12293e-10	117.41	2	VVEETK(1)AHYEETR	-2.2571	5
Q59934	545	K	Formate acetyltransferase OS=Streptococcus mutans serotype c (strain ATCC 700610 / UA159) OX=210007 GN=pfl PE=3 SV=2	pfl	1	7.26236e-06	104.76	2	YATVK(1)PIR	1.3575	6
Q59934	747	K	Formate acetyltransferase OS=Streptococcus mutans serotype c (strain ATCC 700610 / UA159) OX=210007 GN=pfl PE=3 SV=2	pfl	1	0.00100876	80.294	2	YLTK(1)EQK	1.1035	6
Q8CM14	207	K	Putative ABC transporter ATP-binding protein OS=Streptococcus mutans serotype c (strain ATCC 700610 / UA159) OX=210007 GN=SMU_1348c PE=4 SV=1	SMU_1348c	1	0.000131464	114.64	2	IADK(1)VIHVR	0.987	6
Q8CM14	133	K	Putative ABC transporter ATP-binding protein OS=Streptococcus mutans serotype c (strain ATCC 700610 / UA159) OX=210007 GN=SMU_1348c PE=4 SV=1	SMU_1348c	1	7.55956e-11	106.47	2	LK(1)NFPSQLSGGEQQR	-0.25417	6
Q8CM14	218	K	Putative ABC transporter ATP-binding protein OS=Streptococcus mutans serotype c (strain ATCC 700610 / UA159) OX=210007 GN=SMU_1348c PE=4 SV=1	SMU_1348c	1	1.33832e-06	105.94	2	SGQIEK(1)IEYNSDK	0.97092	4
Q8CM14	120	K	Putative ABC transporter ATP-binding protein OS=Streptococcus mutans serotype c (strain ATCC 700610 / UA159) OX=210007 GN=SMU_1348c PE=4 SV=1	SMU_1348c	1	0.00237989	85.716	2	SLNPK(1)DILK	-0.2675	2
Q8CM14	14	K	Putative ABC transporter ATP-binding protein OS=Streptococcus mutans serotype c (strain ATCC 700610 / UA159) OX=210007 GN=SMU_1348c PE=4 SV=1	SMU_1348c	1	8.32604e-07	94.791	2	YK(1)VGNQEIEAVK	0.42277	5
Q8CVC6	253	K	Foldase protein PrsA OS=Streptococcus mutans serotype c (strain ATCC 700610 / UA159) OX=210007 GN=prsA PE=3 SV=1	prsA	1	0.000900145	67.881	2	LK(1)EIIVSQK	-0.18705	1
Q8CVC6	55	K	Foldase protein PrsA OS=Streptococcus mutans serotype c (strain ATCC 700610 / UA159) OX=210007 GN=prsA PE=3 SV=1	prsA	1	2.14178e-06	62.494	2	NSTASK(1)QAVLSLLVSK	-0.83607	1
Q8CVC7	427	K	Putative 40K cell wall protein OS=Streptococcus mutans serotype c (strain ATCC 700610 / UA159) OX=210007 GN=SMU_609 PE=4 SV=1	SMU_609	1	0.000411491	85.622	2	LSTGELK(1)VVGGK	-2.22	2
Q8CVC7	402	K	Putative 40K cell wall protein OS=Streptococcus mutans serotype c (strain ATCC 700610 / UA159) OX=210007 GN=SMU_609 PE=4 SV=1	SMU_609	1	0.000295246	78.816	2	VTVK(1)VSDHK	0.60265	3
Q8CVC7	536	K	Putative 40K cell wall protein OS=Streptococcus mutans serotype c (strain ATCC 700610 / UA159) OX=210007 GN=SMU_609 PE=4 SV=1	SMU_609	1	2.45454e-16	112.73	2	VVGGK(1)TTTVEAPNR	0.22768	3
Q8CWW5	79	K	10 kDa chaperonin OS=Streptococcus mutans serotype c (strain ATCC 700610 / UA159) OX=210007 GN=groS PE=3 SV=1	groS	1	7.48812e-11	162.49	2	DDGK(1)DCLIIR	-0.85225	6
Q8CWW5	17	K	10 kDa chaperonin OS=Streptococcus mutans serotype c (strain ATCC 700610 / UA159) OX=210007 GN=groS PE=3 SV=1	groS	1	1.69818e-57	195.98	2	EEK(1)EQTVGGFVLAGASQEK	-0.99206	11
Q8CWW5	33	K	10 kDa chaperonin OS=Streptococcus mutans serotype c (strain ATCC 700610 / UA159) OX=210007 GN=groS PE=3 SV=1	groS	1	1.9271e-57	220.49	2	EQTVGGFVLAGASQEK(1)TK	-0.98848	6
Q8CWW5	36	K	10 kDa chaperonin OS=Streptococcus mutans serotype c (strain ATCC 700610 / UA159) OX=210007 GN=groS PE=3 SV=1	groS	1	2.15266e-08	142.71	2	K(1)AQVVAVGEGVR	0.46262	6
Q8CWW5	3	K	10 kDa chaperonin OS=Streptococcus mutans serotype c (strain ATCC 700610 / UA159) OX=210007 GN=groS PE=3 SV=1	groS	1	1.00926e-05	79.809	2	MLK(1)PLGDR	-0.19071	6
Q8CWW5	14	K	10 kDa chaperonin OS=Streptococcus mutans serotype c (strain ATCC 700610 / UA159) OX=210007 GN=groS PE=3 SV=1	groS	1	1.65492e-07	142.04	2	VVVQLK(1)EEK	-0.66293	6
Q8CWW6	140	K	60 kDa chaperonin OS=Streptococcus mutans serotype c (strain ATCC 700610 / UA159) OX=210007 GN=groL PE=3 SV=1	groL	1	4.41709e-49	197.69	2	AIAQPVSGK(1)EAIAQVAAVSSR	-0.99735	6
Q8CWW6	337	K	60 kDa chaperonin OS=Streptococcus mutans serotype c (strain ATCC 700610 / UA159) OX=210007 GN=groL PE=3 SV=1	groL	1	6.39363e-84	267.46	2	DSTVIVEGSGGK(1)EAVANR	-0.30803	12
Q8CWW6	104	K	60 kDa chaperonin OS=Streptococcus mutans serotype c (strain ATCC 700610 / UA159) OX=210007 GN=groL PE=3 SV=1	groL	1	2.97396e-18	152.23	2	EGLK(1)NVTAGANPIGIR	0.12611	6
Q8CWW6	275	K	60 kDa chaperonin OS=Streptococcus mutans serotype c (strain ATCC 700610 / UA159) OX=210007 GN=groL PE=3 SV=1	groL	1	9.95845e-24	162.52	2	GTFNVVAVK(1)APGFGDR	-0.56232	6
Q8CWW6	369	K	60 kDa chaperonin OS=Streptococcus mutans serotype c (strain ATCC 700610 / UA159) OX=210007 GN=groL PE=3 SV=1	groL	1	0.000218451	77.358	2	LAK(1)LSGGVAVIK	1.4083	6
Q8CWW6	378	K	60 kDa chaperonin OS=Streptococcus mutans serotype c (strain ATCC 700610 / UA159) OX=210007 GN=groL PE=3 SV=1	groL	1	2.96401e-11	105.78	2	LSGGVAVIK(1)VGAATETELK	-1.6729	6
Q8CWW6	388	K	60 kDa chaperonin OS=Streptococcus mutans serotype c (strain ATCC 700610 / UA159) OX=210007 GN=groL PE=3 SV=1	groL	1	2.92232e-25	187.85	2	VGAATETELK(1)EMK	-0.13315	7
Q8CWW6	223	K	60 kDa chaperonin OS=Streptococcus mutans serotype c (strain ATCC 700610 / UA159) OX=210007 GN=groL PE=3 SV=1	groL	1	1.09875e-16	119.52	2	MVADLENPYLLITDK(1)K	1.3016	5
Q8CWW6	465	K	60 kDa chaperonin OS=Streptococcus mutans serotype c (strain ATCC 700610 / UA159) OX=210007 GN=groL PE=3 SV=1	groL	1	1.11033e-36	214.78	2	NAGYEGSVIIDK(1)LK	-0.62587	6
Q8CWW6	41	K	60 kDa chaperonin OS=Streptococcus mutans serotype c (strain ATCC 700610 / UA159) OX=210007 GN=groL PE=3 SV=1	groL	1	4.2821e-26	162.41	2	NVVLEK(1)SFGSPLITNDGVTIAK	-0.62527	6
Q8CWW6	453	K	60 kDa chaperonin OS=Streptococcus mutans serotype c (strain ATCC 700610 / UA159) OX=210007 GN=groL PE=3 SV=1	groL	1	2.17382e-77	265.89	2	QIAK(1)NAGYEGSVIIDK	-1.0646	12
Q8CWW6	155	K	60 kDa chaperonin OS=Streptococcus mutans serotype c (strain ATCC 700610 / UA159) OX=210007 GN=groL PE=3 SV=1	groL	1	1.36018e-21	161.23	2	SEK(1)VGEYVSEAMEK	2.8016	7
Q8CWW6	348	K	60 kDa chaperonin OS=Streptococcus mutans serotype c (strain ATCC 700610 / UA159) OX=210007 GN=groL PE=3 SV=1	groL	1	1.76926e-64	218.58	2	VNLIK(1)SQIETATSDFDR	0.77789	6
Q8CWW6	33	K	60 kDa chaperonin OS=Streptococcus mutans serotype c (strain ATCC 700610 / UA159) OX=210007 GN=groL PE=3 SV=1	groL	1	0.00551586	70.67	2	VTLGPK(1)GR	-0.46813	6
Q8CWW6	325	K	60 kDa chaperonin OS=Streptococcus mutans serotype c (strain ATCC 700610 / UA159) OX=210007 GN=groL PE=3 SV=1	groL	1	1.36924e-42	212.69	2	VTVDK(1)DSTVIVEGSGGK	-0.85029	6
Q8CWW8	147	K	Malonyl CoA-acyl carrier protein transacylase OS=Streptococcus mutans serotype c (strain ATCC 700610 / UA159) OX=210007 GN=fabD PE=3 SV=1	fabD	1	2.60106e-05	94.66	2	LIEEICQK(1)ASSK	-0.26003	5
Q8CWW9	353	K	Ribonuclease R OS=Streptococcus mutans serotype c (strain ATCC 700610 / UA159) OX=210007 GN=vacB PE=3 SV=1	vacB	1	1.96563e-05	86.838	2	LTQSAIMEIDK(1)HGR	-1.0053	4
Q8CWX1	190	K	Phenylalanine--tRNA ligase alpha subunit OS=Streptococcus mutans serotype c (strain ATCC 700610 / UA159) OX=210007 GN=pheS PE=3 SV=1	pheS	1	0.000295246	83.623	2	HDFSK(1)GPLK	-1.0058	5
Q8CWX1	185	K	Phenylalanine--tRNA ligase alpha subunit OS=Streptococcus mutans serotype c (strain ATCC 700610 / UA159) OX=210007 GN=pheS PE=3 SV=1	pheS	1	0.00654063	57.888	2	TLDK(1)HDFSK	2.0987	4
Q8CWX2	103	K	Phenylalanine--tRNA ligase beta subunit OS=Streptococcus mutans serotype c (strain ATCC 700610 / UA159) OX=210007 GN=pheT PE=3 SV=1	pheT	1	0.000129626	93.561	2	IADNYK(1)IK	0.14707	5
Q8CWX2	795	K	Phenylalanine--tRNA ligase beta subunit OS=Streptococcus mutans serotype c (strain ATCC 700610 / UA159) OX=210007 GN=pheT PE=3 SV=1	pheT	1	0.000597254	86.838	2	ITSALTEK(1)VGAEVR	-1.7131	1
Q8CWX2	740	K	Phenylalanine--tRNA ligase beta subunit OS=Streptococcus mutans serotype c (strain ATCC 700610 / UA159) OX=210007 GN=pheT PE=3 SV=1	pheT	1	0.000578852	73.502	3	VSHQDILDAIAASGVK(1)R	-0.02204	2
Q8CWX8	324	K	Signal recognition particle receptor FtsY OS=Streptococcus mutans serotype c (strain ATCC 700610 / UA159) OX=210007 GN=ftsY PE=3 SV=1	ftsY	1	0.0108416	50.297	2	K(1)VMLVAADTFR	-1.3477	1
Q8CWY0	386	K	Alanine--tRNA ligase OS=Streptococcus mutans serotype c (strain ATCC 700610 / UA159) OX=210007 GN=alaS PE=3 SV=1	alaS	1	0.00801766	47.561	2	AADK(1)DTLEGK	0.31195	2
Q8CWY0	226	K	Alanine--tRNA ligase OS=Streptococcus mutans serotype c (strain ATCC 700610 / UA159) OX=210007 GN=alaS PE=3 SV=1	alaS	1	0.000875838	69.641	3	ELPHK(1)NIDTGAGLER	0.15253	1
Q8CWY0	687	K	Alanine--tRNA ligase OS=Streptococcus mutans serotype c (strain ATCC 700610 / UA159) OX=210007 GN=alaS PE=3 SV=1	alaS	1	0.0014184	44.82	2	IVK(1)EEGIGSGTR	-1.9447	3
Q8CWY0	748	K	Alanine--tRNA ligase OS=Streptococcus mutans serotype c (strain ATCC 700610 / UA159) OX=210007 GN=alaS PE=3 SV=1	alaS	1	1.27544e-05	126.82	2	LQK(1)ENAELK	-0.023808	6
Q8CWY0	266	K	Alanine--tRNA ligase OS=Streptococcus mutans serotype c (strain ATCC 700610 / UA159) OX=210007 GN=alaS PE=3 SV=1	alaS	1	5.66335e-08	91.032	2	LSGK(1)TYDQDGDNMSFK	-2.3647	1
Q8CWY0	354	K	Alanine--tRNA ligase OS=Streptococcus mutans serotype c (strain ATCC 700610 / UA159) OX=210007 GN=alaS PE=3 SV=1	alaS	1	0.0105967	48.157	2	QDFIEK(1)IVK	-1.5921	3
Q8CWY0	221	K	Alanine--tRNA ligase OS=Streptococcus mutans serotype c (strain ATCC 700610 / UA159) OX=210007 GN=alaS PE=3 SV=1	alaS	1	0.00294886	58.916	2	SEYK(1)ELPHK	-1.6267	3
Q8CWY0	825	K	Alanine--tRNA ligase OS=Streptococcus mutans serotype c (strain ATCC 700610 / UA159) OX=210007 GN=alaS PE=3 SV=1	alaS	1	0.0018844	40.533	2	SK(1)DIHAGNLIK	-4.1275	1
Q8CWY0	80	K	Alanine--tRNA ligase OS=Streptococcus mutans serotype c (strain ATCC 700610 / UA159) OX=210007 GN=alaS PE=3 SV=1	alaS	1	7.09394e-05	86.243	2	TNDIENVGK(1)TAR	-2.1515	3
Q8CWY5	24	K	Glycine--tRNA ligase beta subunit OS=Streptococcus mutans serotype c (strain ATCC 700610 / UA159) OX=210007 GN=glyS PE=3 SV=1	glyS	1	0.000297416	78.178	2	PSIK(1)QLR	0.040023	6
Q8CWY6	277	K	Glycine--tRNA ligase alpha subunit OS=Streptococcus mutans serotype c (strain ATCC 700610 / UA159) OX=210007 GN=glyQ PE=3 SV=1	glyQ	1	4.00393e-05	90.263	2	VAAK(1)TFVAER	-2.9195	4
Q8CWZ0	248	K	Argininosuccinate synthase OS=Streptococcus mutans serotype c (strain ATCC 700610 / UA159) OX=210007 GN=argG PE=3 SV=1	argG	1	1.0749e-08	123.5	2	LNVLAGK(1)HGVGR	-0.23142	4
Q8CWZ6	245	K	Trigger factor OS=Streptococcus mutans serotype c (strain ATCC 700610 / UA159) OX=210007 GN=tig PE=3 SV=1	tig	1	0.000449887	65.879	2	AK(1)EVPELDDELAK	0.30795	6
Q8CWZ6	425	K	Trigger factor OS=Streptococcus mutans serotype c (strain ATCC 700610 / UA159) OX=210007 GN=tig PE=3 SV=1	tig	1	0.000274579	70.389	2	AVNVITDSAK(1)VK	-0.4311	5
Q8CWZ6	243	K	Trigger factor OS=Streptococcus mutans serotype c (strain ATCC 700610 / UA159) OX=210007 GN=tig PE=3 SV=1	tig	1	3.93176e-28	200.06	2	DATFVTTIHEVK(1)AK	-0.37314	6
Q8CWZ6	392	K	Trigger factor OS=Streptococcus mutans serotype c (strain ATCC 700610 / UA159) OX=210007 GN=tig PE=3 SV=1	tig	1	1.05705e-17	123.92	2	EISDLATEYK(1)MEAEQVR	0.70966	4
Q8CWZ6	142	K	Trigger factor OS=Streptococcus mutans serotype c (strain ATCC 700610 / UA159) OX=210007 GN=tig PE=3 SV=1	tig	1	2.50318e-18	145.95	2	EVTDAEVDEK(1)IER	-0.40425	6
Q8CWZ6	102	K	Trigger factor OS=Streptococcus mutans serotype c (strain ATCC 700610 / UA159) OX=210007 GN=tig PE=3 SV=1	tig	0.999999	5.08295e-06	60.324	2	GK(1)DWEITAEVVTKPEVK	-1.1082	1
Q8CWZ6	414	K	Trigger factor OS=Streptococcus mutans serotype c (strain ATCC 700610 / UA159) OX=210007 GN=tig PE=3 SV=1	tig	1	0.00343047	70.67	2	HDIAMK(1)K	0.16109	6
Q8CWZ6	415	K	Trigger factor OS=Streptococcus mutans serotype c (strain ATCC 700610 / UA159) OX=210007 GN=tig PE=3 SV=1	tig	1	1.03506e-06	151.22	2	K(1)AVNVITDSAK	0.12385	6
Q8CWZ6	34	K	Trigger factor OS=Streptococcus mutans serotype c (strain ATCC 700610 / UA159) OX=210007 GN=tig PE=3 SV=1	tig	1	0.000737984	81.799	2	IKPALDQAFNK(1)VK	-0.33534	6
Q8CWZ6	37	K	Trigger factor OS=Streptococcus mutans serotype c (strain ATCC 700610 / UA159) OX=210007 GN=tig PE=3 SV=1	tig	1	0.000158189	98.009	2	K(1)DLTAPGFR	0.35695	12
Q8CWZ6	274	K	Trigger factor OS=Streptococcus mutans serotype c (strain ATCC 700610 / UA159) OX=210007 GN=tig PE=3 SV=1	tig	1	0.00468035	74.486	2	K(1)ELEATK	0.44978	6
Q8CWZ6	122	K	Trigger factor OS=Streptococcus mutans serotype c (strain ATCC 700610 / UA159) OX=210007 GN=tig PE=3 SV=1	tig	1	2.0884e-07	94.507	2	LGDYK(1)NLEVSVEESK	1.5037	1
Q8CWZ6	408	K	Trigger factor OS=Streptococcus mutans serotype c (strain ATCC 700610 / UA159) OX=210007 GN=tig PE=3 SV=1	tig	1	2.04894e-12	119.52	2	SLLSPDMLK(1)HDIAMK	-0.9308	8
Q8CWZ6	8	K	Trigger factor OS=Streptococcus mutans serotype c (strain ATCC 700610 / UA159) OX=210007 GN=tig PE=3 SV=1	tig	1	7.44658e-17	175.07	2	STSFENK(1)ATNR	-0.36555	6
Q8CWZ6	96	K	Trigger factor OS=Streptococcus mutans serotype c (strain ATCC 700610 / UA159) OX=210007 GN=tig PE=3 SV=1	tig	1	0.0124152	54.436	2	VDVK(1)SMEK	-0.45798	2
Q8CWZ6	359	K	Trigger factor OS=Streptococcus mutans serotype c (strain ATCC 700610 / UA159) OX=210007 GN=tig PE=3 SV=1	tig	1	9.44835e-05	99.276	2	VK(1)TNLVIEAVAK	-0.11537	6
Q8CZF0	232	K	Phosphatidate cytidylyltransferase OS=Streptococcus mutans serotype c (strain ATCC 700610 / UA159) OX=210007 GN=cdsA PE=3 SV=1	cdsA	1	1.41535e-05	100.84	2	HFGVK(1)DSGK	0.26256	6
Q8DRQ6	369	K	Serine protease HtrA OS=Streptococcus mutans serotype c (strain ATCC 700610 / UA159) OX=210007 GN=htrA PE=3 SV=1	htrA	1	6.77938e-11	117.21	2	VASISDLQSILYK(1)HK	-1.3019	4
Q8DRR1	279	K	Tryptophan--tRNA ligase OS=Streptococcus mutans serotype c (strain ATCC 700610 / UA159) OX=210007 GN=trpS PE=3 SV=1	trpS	1	0.000488515	72.846	2	EHYQSGGLGDVK(1)TK	-2.4999	1
Q8DRR2	208	K	Inosine-5'-monophosphate dehydrogenase OS=Streptococcus mutans serotype c (strain ATCC 700610 / UA159) OX=210007 GN=guaB PE=3 SV=1	guaB	1	6.18694e-05	64.266	2	DIEK(1)VIEFPNAAK	-0.88269	2
Q8DRR2	187	K	Inosine-5'-monophosphate dehydrogenase OS=Streptococcus mutans serotype c (strain ATCC 700610 / UA159) OX=210007 GN=guaB PE=3 SV=1	guaB	1	0.000137915	94.804	2	IEK(1)LPLIDEK	0.13202	11
Q8DRR2	194	K	Inosine-5'-monophosphate dehydrogenase OS=Streptococcus mutans serotype c (strain ATCC 700610 / UA159) OX=210007 GN=guaB PE=3 SV=1	guaB	1	0.00392961	82.716	2	LPLIDEK(1)GR	-0.22784	5
Q8DRR2	135	K	Inosine-5'-monophosphate dehydrogenase OS=Streptococcus mutans serotype c (strain ATCC 700610 / UA159) OX=210007 GN=guaB PE=3 SV=1	guaB	1	0.000143496	96.311	2	K(1)LIGIITNR	-0.13938	4
Q8DRR2	204	K	Inosine-5'-monophosphate dehydrogenase OS=Streptococcus mutans serotype c (strain ATCC 700610 / UA159) OX=210007 GN=guaB PE=3 SV=1	guaB	1	1.60146e-06	103.69	2	LSGLITIK(1)DIEK	-0.39127	6
Q8DRR2	81	K	Inosine-5'-monophosphate dehydrogenase OS=Streptococcus mutans serotype c (strain ATCC 700610 / UA159) OX=210007 GN=guaB PE=3 SV=1	guaB	1	1.51084e-06	110.44	2	NMSIK(1)EQAEEVR	-1.1705	6
Q8DRR7	141	K	Helix-turn-helix domain-containing protein(predicted) OS=Streptococcus mutans serotype c (strain ATCC 700610 / UA159) OX=210007 GN=SMU_2152c PE=4 SV=1	SMU_2152c	1	0.00896142	75.243	2	VESEEASK(1)K	-16.698	7
Q8DRS8	66	K	50S ribosomal protein L9 OS=Streptococcus mutans serotype c (strain ATCC 700610 / UA159) OX=210007 GN=rplI PE=3 SV=1	rplI	1	0.000845305	78.043	2	AQAELLAEAK(1)AVK	-0.50107	2
Q8DRS8	41	K	50S ribosomal protein L9 OS=Streptococcus mutans serotype c (strain ATCC 700610 / UA159) OX=210007 GN=rplI PE=3 SV=1	rplI	1	8.27134e-05	85.821	2	EATK(1)QAINELK	-1.1562	5
Q8DRS8	106	K	50S ribosomal protein L9 OS=Streptococcus mutans serotype c (strain ATCC 700610 / UA159) OX=210007 GN=rplI PE=3 SV=1	rplI	1	6.18156e-05	71.066	2	ISEELNK(1)QFGIK	1.6376	2
Q8DRS8	99	K	50S ribosomal protein L9 OS=Streptococcus mutans serotype c (strain ATCC 700610 / UA159) OX=210007 GN=rplI PE=3 SV=1	rplI	1	0.040369	69.716	2	K(1)ISEELNK	-1.0523	1
Q8DRS8	98	K	50S ribosomal protein L9 OS=Streptococcus mutans serotype c (strain ATCC 700610 / UA159) OX=210007 GN=rplI PE=3 SV=1	rplI	1	0.00580298	69.716	2	TFGSITSK(1)K	-5.4279	5
Q8DRS8	10	K	50S ribosomal protein L9 OS=Streptococcus mutans serotype c (strain ATCC 700610 / UA159) OX=210007 GN=rplI PE=3 SV=1	rplI	1	0.000717482	72.038	2	VIFLADVK(1)GK	-0.24151	5
Q8DRS8	71	K	50S ribosomal protein L9 OS=Streptococcus mutans serotype c (strain ATCC 700610 / UA159) OX=210007 GN=rplI PE=3 SV=1	rplI	1	5.61845e-16	111.38	2	VK(1)LEQESTLVQFSEK	-2.0788	2
Q8DRS8	118	K	50S ribosomal protein L9 OS=Streptococcus mutans serotype c (strain ATCC 700610 / UA159) OX=210007 GN=rplI PE=3 SV=1	rplI	1	2.48168e-05	96.311	2	YIK(1)LDHPIR	-1.6517	4
Q8DRT7	370	K	Dihydroxy-acid dehydratase OS=Streptococcus mutans serotype c (strain ATCC 700610 / UA159) OX=210007 GN=ilvD PE=3 SV=1	ilvD	1	1.88736e-06	48.892	2	AFDDLTPGQK(1)VIMPLENPK	-1.2928	1
Q8DRT7	379	K	Dihydroxy-acid dehydratase OS=Streptococcus mutans serotype c (strain ATCC 700610 / UA159) OX=210007 GN=ilvD PE=3 SV=1	ilvD	1	0.0030191	42.075	2	VIMPLENPK(1)R	-0.019759	2
Q8DRT7	527	K	Dihydroxy-acid dehydratase OS=Streptococcus mutans serotype c (strain ATCC 700610 / UA159) OX=210007 GN=ilvD PE=3 SV=1	ilvD	1	1.73358e-22	196.44	3	ELHFDISDEELK(1)HR	0.82198	10
Q8DRT7	468	K	Dihydroxy-acid dehydratase OS=Streptococcus mutans serotype c (strain ATCC 700610 / UA159) OX=210007 GN=ilvD PE=3 SV=1	ilvD	1	0.000133654	104.04	2	GQGEK(1)VALLTDGR	1.0584	6
Q8DRT7	353	K	Dihydroxy-acid dehydratase OS=Streptococcus mutans serotype c (strain ATCC 700610 / UA159) OX=210007 GN=ilvD PE=3 SV=1	ilvD	1	3.18642e-13	153.25	2	ITCTGK(1)TVAENLK	0.48539	4
Q8DRT7	360	K	Dihydroxy-acid dehydratase OS=Streptococcus mutans serotype c (strain ATCC 700610 / UA159) OX=210007 GN=ilvD PE=3 SV=1	ilvD	1	7.10594e-25	160.07	2	TVAENLK(1)AFDDLTPGQK	-1.0425	6
Q8DRT7	405	K	Dihydroxy-acid dehydratase OS=Streptococcus mutans serotype c (strain ATCC 700610 / UA159) OX=210007 GN=ilvD PE=3 SV=1	ilvD	1	0.0129445	51.456	2	VSGVK(1)VR	-2.101	1
Q8DRT8	267	K	Putative succinate semialdehyde dehydrogenase OS=Streptococcus mutans serotype c (strain ATCC 700610 / UA159) OX=210007 GN=SMU_2127 PE=3 SV=1	SMU_2127	1	0.000215355	60	2	LYNAGQVCTSSK(1)R	0.43529	1
Q8DRU8	23	K	Putative osmoprotectant amino acid ABC transporter, ATP-binding protein OS=Streptococcus mutans serotype c (strain ATCC 700610 / UA159) OX=210007 GN=opuCa PE=3 SV=1	opuCa	1	5.98381e-28	193.94	2	IYGDNVAVK(1)HINLK	-0.39761	8
Q8DRV2	436	K	Glucan-binding protein A, GbpA OS=Streptococcus mutans serotype c (strain ATCC 700610 / UA159) OX=210007 GN=gbpA PE=4 SV=1	gbpA	1	3.16767e-08	108.5	2	K(1)DLTGWQIIDGK	-0.46943	1
Q8DRV2	452	K	Glucan-binding protein A, GbpA OS=Streptococcus mutans serotype c (strain ATCC 700610 / UA159) OX=210007 GN=gbpA PE=4 SV=1	gbpA	1	5.42162e-05	92.445	2	TYYFK(1)DDHSIK	-2.3012	2
Q8DRV7	28	K	50S ribosomal protein L32 OS=Streptococcus mutans serotype c (strain ATCC 700610 / UA159) OX=210007 GN=rpmF PE=3 SV=1	rpmF	1	2.17351e-24	138.87	3	THYNLTAPTVK(1)FDETTGDYSR	0.87324	2
Q8DRV9	409	K	Aspartate--tRNA ligase 2 OS=Streptococcus mutans serotype c (strain ATCC 700610 / UA159) OX=210007 GN=aspS2 PE=3 SV=1	aspS2	1	4.79723e-05	114.93	3	NHLAK(1)ELNLIDHSK	-0.61547	3
Q8DRV9	61	K	Aspartate--tRNA ligase 2 OS=Streptococcus mutans serotype c (strain ATCC 700610 / UA159) OX=210007 GN=aspS2 PE=3 SV=1	aspS2	1	6.83909e-05	84.309	2	TASNTVVK(1)SAESLR	-0.069536	6
Q8DRW2	201	K	Arginine--tRNA ligase OS=Streptococcus mutans serotype c (strain ATCC 700610 / UA159) OX=210007 GN=argS PE=3 SV=1	argS	1	0.00208144	49.097	3	INAETK(1)NHPELDEEAR	-1.8457	1
Q8DRW2	300	K	Arginine--tRNA ligase OS=Streptococcus mutans serotype c (strain ATCC 700610 / UA159) OX=210007 GN=argS PE=3 SV=1	argS	1	0.000147979	106	2	K(1)SDGATLYITR	-0.91516	1
Q8DRW8	232	K	DNA mismatch repair protein MutS OS=Streptococcus mutans serotype c (strain ATCC 700610 / UA159) OX=210007 GN=mutS PE=3 SV=1	mutS	1	7.30725e-05	90.142	2	LLQYVHNTQK(1)R	1.5792	1
Q8DRX7	17	K	UPF0297 protein SMU_2079c OS=Streptococcus mutans serotype c (strain ATCC 700610 / UA159) OX=210007 GN=SMU_2079c PE=3 SV=1	SMU_2079c	1	0.00436272	60.589	2	FNLDDGNK(1)K	-1.6236	1
Q8DRX7	18	K	UPF0297 protein SMU_2079c OS=Streptococcus mutans serotype c (strain ATCC 700610 / UA159) OX=210007 GN=SMU_2079c PE=3 SV=1	SMU_2079c	1	4.30108e-06	99.174	2	K(1)EISETLTHVYR	0.099897	6
Q8DRZ2	35	K	DUF4947 domain-containing protein(predicted) OS=Streptococcus mutans serotype c (strain ATCC 700610 / UA159) OX=210007 GN=SMU_2061 PE=4 SV=1	SMU_2061	1	0.0109292	61.494	2	IQEK(1)IAK	0.20714	2
Q8DS11	7	K	30S ribosomal protein S2 OS=Streptococcus mutans serotype c (strain ATCC 700610 / UA159) OX=210007 GN=rpsB PE=3 SV=1	rpsB	1	7.0158e-19	133.93	3	AVISMK(1)QLLEAGVHFGHQTR	0.45329	5
Q8DS11	211	K	30S ribosomal protein S2 OS=Streptococcus mutans serotype c (strain ATCC 700610 / UA159) OX=210007 GN=rpsB PE=3 SV=1	rpsB	1	0.0394783	49.96	2	AVK(1)LITSK	-1.5676	2
Q8DS11	216	K	30S ribosomal protein S2 OS=Streptococcus mutans serotype c (strain ATCC 700610 / UA159) OX=210007 GN=rpsB PE=3 SV=1	rpsB	1	5.70127e-28	178.52	2	LITSK(1)LADAVIEGR	0.39353	9
Q8DS11	73	K	30S ribosomal protein S2 OS=Streptococcus mutans serotype c (strain ATCC 700610 / UA159) OX=210007 GN=rpsB PE=3 SV=1	rpsB	1	4.62952e-16	168.43	2	DAAANDAVILFVGTK(1)K	0.0079922	4
Q8DS11	74	K	30S ribosomal protein S2 OS=Streptococcus mutans serotype c (strain ATCC 700610 / UA159) OX=210007 GN=rpsB PE=3 SV=1	rpsB	1	0.00560077	81.642	2	K(1)QASEAIK	-0.97073	4
Q8DS11	118	K	30S ribosomal protein S2 OS=Streptococcus mutans serotype c (strain ATCC 700610 / UA159) OX=210007 GN=rpsB PE=3 SV=1	rpsB	1	5.35766e-17	112.95	2	EIK(1)QMEVDGIFDVLPK	0.69865	3
Q8DS11	131	K	30S ribosomal protein S2 OS=Streptococcus mutans serotype c (strain ATCC 700610 / UA159) OX=210007 GN=rpsB PE=3 SV=1	rpsB	1	0.0004623	84.309	2	QMEVDGIFDVLPK(1)K	-0.47605	2
Q8DS11	174	K	30S ribosomal protein S2 OS=Streptococcus mutans serotype c (strain ATCC 700610 / UA159) OX=210007 GN=rpsB PE=3 SV=1	rpsB	1	0.000124497	115.86	2	EQIAVK(1)EAK	1.5363	4
Q8DS11	168	K	30S ribosomal protein S2 OS=Streptococcus mutans serotype c (strain ATCC 700610 / UA159) OX=210007 GN=rpsB PE=3 SV=1	rpsB	1	2.6821e-14	94.63	3	IPDIIYIVDPHK(1)EQIAVK	-0.16914	8
Q8DS11	132	K	30S ribosomal protein S2 OS=Streptococcus mutans serotype c (strain ATCC 700610 / UA159) OX=210007 GN=rpsB PE=3 SV=1	rpsB	1	6.92394e-12	168.08	2	K(1)EVALLNK	-0.39572	6
Q8DS11	139	K	30S ribosomal protein S2 OS=Streptococcus mutans serotype c (strain ATCC 700610 / UA159) OX=210007 GN=rpsB PE=3 SV=1	rpsB	1	2.79085e-05	123.5	3	KEVALLNK(1)QR	-1.1093	7
Q8DS11	81	K	30S ribosomal protein S2 OS=Streptococcus mutans serotype c (strain ATCC 700610 / UA159) OX=210007 GN=rpsB PE=3 SV=1	rpsB	1	2.47314e-12	144.27	2	QASEAIK(1)EEAER	-0.61385	6
Q8DS11	146	K	30S ribosomal protein S2 OS=Streptococcus mutans serotype c (strain ATCC 700610 / UA159) OX=210007 GN=rpsB PE=3 SV=1	rpsB	1	9.85797e-07	106.47	2	LEK(1)FLGGIEDMPR	1.2997	5
Q8DS11	29	K	30S ribosomal protein S2 OS=Streptococcus mutans serotype c (strain ATCC 700610 / UA159) OX=210007 GN=rpsB PE=3 SV=1	rpsB	1	0.00588359	58.916	2	MAK(1)YIFTER	2.224	6
Q8DS12	265	K	Elongation factor Ts OS=Streptococcus mutans serotype c (strain ATCC 700610 / UA159) OX=210007 GN=tsf PE=3 SV=1	tsf	0.999999	0.000171067	105.94	2	AEGKPEK(1)IWDK	0.31403	7
Q8DS12	269	K	Elongation factor Ts OS=Streptococcus mutans serotype c (strain ATCC 700610 / UA159) OX=210007 GN=tsf PE=3 SV=1	tsf	1	1.76398e-05	109.36	2	IWDK(1)IIPGK	-0.59935	6
Q8DS12	258	K	Elongation factor Ts OS=Streptococcus mutans serotype c (strain ATCC 700610 / UA159) OX=210007 GN=tsf PE=3 SV=1	tsf	1	1.17438e-06	138.71	2	AELK(1)AEGKPEK	-2.2144	5
Q8DS12	227	K	Elongation factor Ts OS=Streptococcus mutans serotype c (strain ATCC 700610 / UA159) OX=210007 GN=tsf PE=3 SV=1	tsf	1	2.23167e-05	87.942	2	AMVDK(1)PALPLLK	-4.4516	7
Q8DS12	10	K	Elongation factor Ts OS=Streptococcus mutans serotype c (strain ATCC 700610 / UA159) OX=210007 GN=tsf PE=3 SV=1	tsf	1	1.40612e-12	139.78	2	ANITAALVK(1)ELR	0.51512	9
Q8DS12	15	K	Elongation factor Ts OS=Streptococcus mutans serotype c (strain ATCC 700610 / UA159) OX=210007 GN=tsf PE=3 SV=1	tsf	1	0.000188109	81.799	2	EK(1)TGAGVMDAK	0.83913	5
Q8DS12	24	K	Elongation factor Ts OS=Streptococcus mutans serotype c (strain ATCC 700610 / UA159) OX=210007 GN=tsf PE=3 SV=1	tsf	1	0.000692552	81.163	2	TGAGVMDAK(1)K	-1.8916	5
Q8DS12	147	K	Elongation factor Ts OS=Streptococcus mutans serotype c (strain ATCC 700610 / UA159) OX=210007 GN=tsf PE=3 SV=1	tsf	1	0.000363573	56.378	2	FALVEK(1)ADK	-1.5015	2
Q8DS12	274	K	Elongation factor Ts OS=Streptococcus mutans serotype c (strain ATCC 700610 / UA159) OX=210007 GN=tsf PE=3 SV=1	tsf	1	0.000688326	96.666	2	IIPGK(1)MAR	-0.69549	4
Q8DS12	25	K	Elongation factor Ts OS=Streptococcus mutans serotype c (strain ATCC 700610 / UA159) OX=210007 GN=tsf PE=3 SV=1	tsf	1	6.05708e-08	105.94	2	K(1)ALVEVEGDMGK	-0.32176	6
Q8DS12	104	K	Elongation factor Ts OS=Streptococcus mutans serotype c (strain ATCC 700610 / UA159) OX=210007 GN=tsf PE=3 SV=1	tsf	1	7.10565e-06	88.42	2	VIAEGK(1)PANNEEALALK	-1.9595	3
Q8DUH3	115	K	Putative Clp-like ATP-dependent protease, ATP-binding subunit OS=Streptococcus mutans serotype c (strain ATCC 700610 / UA159) OX=210007 GN=clp PE=4 SV=1	clp	1	1.04346e-16	144.51	2	TK(1)NNPVLVGDAGVGK	-0.23011	5
Q8DS16	122	K	50S ribosomal protein L3 OS=Streptococcus mutans serotype c (strain ATCC 700610 / UA159) OX=210007 GN=rplC PE=3 SV=1	rplC	1	0.00422451	80.294	2	GFQGAIK(1)R	0.80088	6
Q8DS16	115	K	50S ribosomal protein L3 OS=Streptococcus mutans serotype c (strain ATCC 700610 / UA159) OX=210007 GN=rplC PE=3 SV=1	rplC	1	9.5651e-05	113.14	2	GK(1)GFQGAIK	-0.053805	6
Q8DS16	195	K	50S ribosomal protein L3 OS=Streptococcus mutans serotype c (strain ATCC 700610 / UA159) OX=210007 GN=rplC PE=3 SV=1	rplC	1	0.00128941	90.308	2	K(1)SLIIIK	-0.14263	1
Q8DS16	201	K	50S ribosomal protein L3 OS=Streptococcus mutans serotype c (strain ATCC 700610 / UA159) OX=210007 GN=rplC PE=3 SV=1	rplC	1	0.000725642	76.572	2	SLIIIK(1)SAVK	-1.3228	4
Q8DS16	187	K	50S ribosomal protein L3 OS=Streptococcus mutans serotype c (strain ATCC 700610 / UA159) OX=210007 GN=rplC PE=3 SV=1	rplC	1	8.80588e-14	158.57	2	NVILIK(1)GNVPGAK	-0.2272	7
Q8DS16	56	K	50S ribosomal protein L3 OS=Streptococcus mutans serotype c (strain ATCC 700610 / UA159) OX=210007 GN=rplC PE=3 SV=1	rplC	1	1.79305e-25	144.09	2	TVETDGYEAVQVGFDDK(1)R	0.66662	5
Q8DS17	5	K	50S ribosomal protein L4 OS=Streptococcus mutans serotype c (strain ATCC 700610 / UA159) OX=210007 GN=rplD PE=3 SV=2	rplD	1	5.85988e-06	129.28	2	ANVK(1)LFDQTGK	-3.0515	6
Q8DS17	135	K	50S ribosomal protein L4 OS=Streptococcus mutans serotype c (strain ATCC 700610 / UA159) OX=210007 GN=rplD PE=3 SV=2	rplD	1	4.12016e-11	128.97	2	FVAVDALSFEAPK(1)TK	-0.15288	6
Q8DS17	111	K	50S ribosomal protein L4 OS=Streptococcus mutans serotype c (strain ATCC 700610 / UA159) OX=210007 GN=rplD PE=3 SV=2	rplD	1	9.97888e-05	98.009	2	LALK(1)SVYSAK	-1.0103	6
Q8DS17	117	K	50S ribosomal protein L4 OS=Streptococcus mutans serotype c (strain ATCC 700610 / UA159) OX=210007 GN=rplD PE=3 SV=2	rplD	1	0.000654578	71.066	2	SVYSAK(1)VADEK	-0.82082	4
Q8DS17	122	K	50S ribosomal protein L4 OS=Streptococcus mutans serotype c (strain ATCC 700610 / UA159) OX=210007 GN=rplD PE=3 SV=2	rplD	1	0.00097875	56.08	2	VADEK(1)FVAVDALSFEAPK	5.2997	3
Q8DS18	17	K	30S ribosomal protein S19 OS=Streptococcus mutans serotype c (strain ATCC 700610 / UA159) OX=210007 GN=rpsS PE=3 SV=2	rpsS	1	0.000113927	90.263	2	GPFVDEHLMK(1)K	0.36876	5
Q8DS18	18	K	30S ribosomal protein S19 OS=Streptococcus mutans serotype c (strain ATCC 700610 / UA159) OX=210007 GN=rpsS PE=3 SV=2	rpsS	1	1.19642e-10	175.64	2	K(1)IEAQANDEK(1)K(1)K	-0.23508	6
Q8DS18	27	K	30S ribosomal protein S19 OS=Streptococcus mutans serotype c (strain ATCC 700610 / UA159) OX=210007 GN=rpsS PE=3 SV=2	rpsS	1	0.0187421	75.474	2	K(1)IEAQANDEK(1)K(1)K	-0.23508	5
Q8DS18	28	K	30S ribosomal protein S19 OS=Streptococcus mutans serotype c (strain ATCC 700610 / UA159) OX=210007 GN=rpsS PE=3 SV=2	rpsS	1	0.030449	51.872	2	K(1)IEAQANDEK(1)K(1)K	-0.23508	3
Q8DS18	7	K	30S ribosomal protein S19 OS=Streptococcus mutans serotype c (strain ATCC 700610 / UA159) OX=210007 GN=rpsS PE=3 SV=2	rpsS	1	4.06596e-05	122.51	2	K(1)GPFVDEHLMK	1.0253	6
Q8DS18	56	K	30S ribosomal protein S19 OS=Streptococcus mutans serotype c (strain ATCC 700610 / UA159) OX=210007 GN=rpsS PE=3 SV=2	rpsS	1	1.20952e-16	126.21	3	K(1)HVPVYIQEDMVGHK	0.39969	13
Q8DS18	81	K	30S ribosomal protein S19 OS=Streptococcus mutans serotype c (strain ATCC 700610 / UA159) OX=210007 GN=rpsS PE=3 SV=2	rpsS	1	0.00404547	43.168	2	TYK(1)GHATDDK	1.6564	2
Q8DS18	32	K	30S ribosomal protein S19 OS=Streptococcus mutans serotype c (strain ATCC 700610 / UA159) OX=210007 GN=rpsS PE=3 SV=2	rpsS	1	0.00431519	58.286	2	VIK(1)TWSR	-1.5921	4
Q8DS19	8	K	50S ribosomal protein L22 OS=Streptococcus mutans serotype c (strain ATCC 700610 / UA159) OX=210007 GN=rplV PE=3 SV=1	rplV	1	0.00400378	46.033	2	AEITSAK(1)AMAR	-0.97339	2
Q8DS19	94	K	50S ribosomal protein L22 OS=Streptococcus mutans serotype c (strain ATCC 700610 / UA159) OX=210007 GN=rplV PE=3 SV=1	rplV	1	0.00349683	67.881	2	AK(1)GSASPINK	-3.6688	4
Q8DS19	102	K	50S ribosomal protein L22 OS=Streptococcus mutans serotype c (strain ATCC 700610 / UA159) OX=210007 GN=rplV PE=3 SV=1	rplV	1	0.0034421	69.905	2	GSASPINK(1)R	0.55943	4
Q8DS19	87	K	50S ribosomal protein L22 OS=Streptococcus mutans serotype c (strain ATCC 700610 / UA159) OX=210007 GN=rplV PE=3 SV=1	rplV	1	3.12947e-11	95.345	2	ANLVVSETFANEGPTMK(1)R	-1.5645	2
Q8DS19	31	K	50S ribosomal protein L22 OS=Streptococcus mutans serotype c (strain ATCC 700610 / UA159) OX=210007 GN=rplV PE=3 SV=1	rplV	1	0.000174679	92.428	2	GK(1)NVADAIAILK	-1.6104	6
Q8DS20	98	K	50S ribosomal protein L16 OS=Streptococcus mutans serotype c (strain ATCC 700610 / UA159) OX=210007 GN=rplP PE=3 SV=1	rplP	1	0.000709996	65.933	2	GAPEGWVAPVK(1)R	-0.38984	5
Q8DS20	72	K	50S ribosomal protein L16 OS=Streptococcus mutans serotype c (strain ATCC 700610 / UA159) OX=210007 GN=rplP PE=3 SV=1	rplP	1	0.000503021	67.507	2	IFPHK(1)SYTAK	-1.2482	3
Q8DS20	77	K	50S ribosomal protein L16 OS=Streptococcus mutans serotype c (strain ATCC 700610 / UA159) OX=210007 GN=rplP PE=3 SV=1	rplP	1	3.73989e-07	112.8	2	SYTAK(1)AIGVR	0.15672	6
Q8DS20	124	K	50S ribosomal protein L16 OS=Streptococcus mutans serotype c (strain ATCC 700610 / UA159) OX=210007 GN=rplP PE=3 SV=1	rplP	1	0.000109482	103.8	2	LASHK(1)LPVK	-0.19448	6
Q8DS20	67	K	50S ribosomal protein L16 OS=Streptococcus mutans serotype c (strain ATCC 700610 / UA159) OX=210007 GN=rplP PE=3 SV=1	rplP	1	7.83438e-05	75.243	2	VWIK(1)IFPHK	0.73648	5
Q8DS21	23	K	50S ribosomal protein L29 OS=Streptococcus mutans serotype c (strain ATCC 700610 / UA159) OX=210007 GN=rpmC PE=3 SV=1	rpmC	1	0.000114471	117.3	2	GLSQEELAK(1)K	-0.19484	5
Q8DS21	30	K	50S ribosomal protein L29 OS=Streptococcus mutans serotype c (strain ATCC 700610 / UA159) OX=210007 GN=rpmC PE=3 SV=1	rpmC	1	0.000135577	109.36	2	K(1)ELFDLR	-0.42362	6
Q8DS21	7	K	50S ribosomal protein L29 OS=Streptococcus mutans serotype c (strain ATCC 700610 / UA159) OX=210007 GN=rpmC PE=3 SV=1	rpmC	1	0.000100225	88.181	2	LQEIK(1)DFVK	-0.3935	6
Q8DS21	2	K	50S ribosomal protein L29 OS=Streptococcus mutans serotype c (strain ATCC 700610 / UA159) OX=210007 GN=rpmC PE=3 SV=1	rpmC	1	0.000322954	89.123	2	MK(1)LQEIK	-2.633	1
Q8DS21	61	K	50S ribosomal protein L29 OS=Streptococcus mutans serotype c (strain ATCC 700610 / UA159) OX=210007 GN=rpmC PE=3 SV=1	rpmC	1	1.7889e-05	120.33	2	VK(1)TVQAETK	0.35674	7
Q8DS22	55	K	30S ribosomal protein S17 OS=Streptococcus mutans serotype c (strain ATCC 700610 / UA159) OX=210007 GN=rpsQ PE=3 SV=1	rpsQ	1	1.26715e-07	81.908	2	AHDENNIAK(1)AGDIVR	-2.9911	3
Q8DS22	72	K	30S ribosomal protein S17 OS=Streptococcus mutans serotype c (strain ATCC 700610 / UA159) OX=210007 GN=rpsQ PE=3 SV=1	rpsQ	1	9.33916e-05	122.54	2	PLSATK(1)R	-0.48785	6
Q8DS22	29	K	30S ribosomal protein S17 OS=Streptococcus mutans serotype c (strain ATCC 700610 / UA159) OX=210007 GN=rpsQ PE=3 SV=1	rpsQ	1	0.00062445	88.921	2	TITVVVETK(1)R	-1.219	5
Q8DS23	23	K	50S ribosomal protein L14 OS=Streptococcus mutans serotype c (strain ATCC 700610 / UA159) OX=210007 GN=rplN PE=3 SV=1	rplN	1	7.71739e-07	108.2	2	EILTIK(1)VLGGSGR	-2.0454	3
Q8DS23	31	K	50S ribosomal protein L14 OS=Streptococcus mutans serotype c (strain ATCC 700610 / UA159) OX=210007 GN=rplN PE=3 SV=1	rplN	1	1.08623e-14	128.41	2	K(1)FANIGDVIVASVK	1.1192	6
Q8DS23	59	K	50S ribosomal protein L14 OS=Streptococcus mutans serotype c (strain ATCC 700610 / UA159) OX=210007 GN=rplN PE=3 SV=1	rplN	1	8.03379e-05	96.957	2	KGDVVK(1)AVIVR	1.1022	6
Q8DS24	17	K	50S ribosomal protein L24 OS=Streptococcus mutans serotype c (strain ATCC 700610 / UA159) OX=210007 GN=rplX PE=3 SV=1	rplX	1	0.000107382	111.61	2	DK(1)GVEAVVLK	-0.45272	6
Q8DS24	25	K	50S ribosomal protein L24 OS=Streptococcus mutans serotype c (strain ATCC 700610 / UA159) OX=210007 GN=rplX PE=3 SV=1	rplX	1	2.35342e-06	81.099	2	GVEAVVLK(1)AFPK	0.12008	9
Q8DS24	46	K	50S ribosomal protein L24 OS=Streptococcus mutans serotype c (strain ATCC 700610 / UA159) OX=210007 GN=rplX PE=3 SV=1	rplX	1	1.07291e-05	49.487	2	HQK(1)PNNENPQGAIVEK	-0.91117	7
Q8DS24	32	K	50S ribosomal protein L24 OS=Streptococcus mutans serotype c (strain ATCC 700610 / UA159) OX=210007 GN=rplX PE=3 SV=1	rplX	1	7.12473e-05	97.175	2	INK(1)VVVEGVAIVK	0.0061186	6
Q8DS24	42	K	50S ribosomal protein L24 OS=Streptococcus mutans serotype c (strain ATCC 700610 / UA159) OX=210007 GN=rplX PE=3 SV=1	rplX	1	0.000625649	88.181	2	VVVEGVAIVK(1)K	-0.54845	6
Q8DS24	43	K	50S ribosomal protein L24 OS=Streptococcus mutans serotype c (strain ATCC 700610 / UA159) OX=210007 GN=rplX PE=3 SV=1	rplX	0.999819	9.85016e-25	131.06	3	K(1)HQKPNNENPQGAIVEK	-0.83226	8
Q8DS24	83	K	50S ribosomal protein L24 OS=Streptococcus mutans serotype c (strain ATCC 700610 / UA159) OX=210007 GN=rplX PE=3 SV=1	rplX	1	0.00155758	63.397	2	VGYK(1)VVDGK	-1.4096	4
Q8DS25	65	K	50S ribosomal protein L5 OS=Streptococcus mutans serotype c (strain ATCC 700610 / UA159) OX=210007 GN=rplE PE=3 SV=1	rplE	1	8.66275e-09	93.772	2	AAAELALISGQK(1)PLITK	0.22363	5
Q8DS25	70	K	50S ribosomal protein L5 OS=Streptococcus mutans serotype c (strain ATCC 700610 / UA159) OX=210007 GN=rplE PE=3 SV=1	rplE	1	0.00105327	78.178	2	PLITK(1)AK	-0.071228	1
Q8DS25	121	K	50S ribosomal protein L5 OS=Streptococcus mutans serotype c (strain ATCC 700610 / UA159) OX=210007 GN=rplE PE=3 SV=1	rplE	1	2.07517e-05	120.65	3	DFHGVPTK(1)SFDGR	0.39744	11
Q8DS25	49	K	50S ribosomal protein L5 OS=Streptococcus mutans serotype c (strain ATCC 700610 / UA159) OX=210007 GN=rplE PE=3 SV=1	rplE	1	1.12592e-27	184.98	2	IVLNMGVGDAVSNAK(1)NLEK	-1.6237	6
Q8DS25	73	K	50S ribosomal protein L5 OS=Streptococcus mutans serotype c (strain ATCC 700610 / UA159) OX=210007 GN=rplE PE=3 SV=1	rplE	1	3.52421e-05	117.62	2	K(1)SIAGFR	-0.084545	5
Q8DS25	34	K	50S ribosomal protein L5 OS=Streptococcus mutans serotype c (strain ATCC 700610 / UA159) OX=210007 GN=rplE PE=3 SV=1	rplE	1	8.99329e-11	80.128	2	VDK(1)IVLNMGVGDAVSNAK	-1.215	3
Q8DS26	50	K	30S ribosomal protein S14 type Z OS=Streptococcus mutans serotype c (strain ATCC 700610 / UA159) OX=210007 GN=rpsZ PE=3 SV=1	rpsZ	1	7.50375e-07	103.76	2	ELAYK(1)GQIPGVTK	2.1004	6
Q8DS27	47	K	30S ribosomal protein S8 OS=Streptococcus mutans serotype c (strain ATCC 700610 / UA159) OX=210007 GN=rpsH PE=3 SV=1	rpsH	1	4.72897e-08	103.23	2	CEGFVK(1)DVEVIEDDK	-1.8077	3
Q8DS27	56	K	30S ribosomal protein S8 OS=Streptococcus mutans serotype c (strain ATCC 700610 / UA159) OX=210007 GN=rpsH PE=3 SV=1	rpsH	1	2.97602e-11	108.24	2	DVEVIEDDK(1)QGIIR	-1.4082	6
Q8DS27	41	K	30S ribosomal protein S8 OS=Streptococcus mutans serotype c (strain ATCC 700610 / UA159) OX=210007 GN=rpsH PE=3 SV=1	rpsH	1	4.76934e-11	119.55	2	GIAEILK(1)CEGFVK	0.44245	6
Q8DS27	82	K	30S ribosomal protein S8 OS=Streptococcus mutans serotype c (strain ATCC 700610 / UA159) OX=210007 GN=rpsH PE=3 SV=1	rpsH	1	0.0205663	46.802	2	ISK(1)PGLR	-3.529	2
Q8DS27	78	K	30S ribosomal protein S8 OS=Streptococcus mutans serotype c (strain ATCC 700610 / UA159) OX=210007 GN=rpsH PE=3 SV=1	rpsH	1	0.00250478	84.064	2	VITGLK(1)R	-0.22894	6
Q8DS28	84	K	50S ribosomal protein L6 OS=Streptococcus mutans serotype c (strain ATCC 700610 / UA159) OX=210007 GN=rplF PE=3 SV=1	rplF	1	2.52753e-16	130.71	2	ANLNNMVIGVSEGFK(1)K	-0.64722	6
Q8DS28	27	K	50S ribosomal protein L6 OS=Streptococcus mutans serotype c (strain ATCC 700610 / UA159) OX=210007 GN=rplF PE=3 SV=1	rplF	1	0.00407261	56.378	2	DNVVTVK(1)GPK	-1.5859	1
Q8DS28	30	K	50S ribosomal protein L6 OS=Streptococcus mutans serotype c (strain ATCC 700610 / UA159) OX=210007 GN=rplF PE=3 SV=1	rplF	1	0.00119044	65.156	2	GPK(1)GELTR	0.19485	6
Q8DS28	39	K	50S ribosomal protein L6 OS=Streptococcus mutans serotype c (strain ATCC 700610 / UA159) OX=210007 GN=rplF PE=3 SV=1	rplF	1	0.00734799	65.404	2	EFPK(1)VIEIK	-1.4743	3
Q8DS28	62	K	50S ribosomal protein L6 OS=Streptococcus mutans serotype c (strain ATCC 700610 / UA159) OX=210007 GN=rplF PE=3 SV=1	rplF	1	0.00109897	60.547	2	EMK(1)TIHGTAR	-0.88864	2
Q8DS28	59	K	50S ribosomal protein L6 OS=Streptococcus mutans serotype c (strain ATCC 700610 / UA159) OX=210007 GN=rplF PE=3 SV=1	rplF	1	3.37221e-06	58.508	3	IEGTEVTLHRPNDSK(1)EMK	0.99767	4
Q8DS28	7	K	50S ribosomal protein L6 OS=Streptococcus mutans serotype c (strain ATCC 700610 / UA159) OX=210007 GN=rplF PE=3 SV=1	rplF	1	1.78443e-12	135.21	2	IGNK(1)VITLPAGVEVTNK	-0.70251	6
Q8DS28	20	K	50S ribosomal protein L6 OS=Streptococcus mutans serotype c (strain ATCC 700610 / UA159) OX=210007 GN=rplF PE=3 SV=1	rplF	1	9.77118e-75	216.01	2	VITLPAGVEVTNK(1)DNVVTVK	-0.51087	6
Q8DS28	102	K	50S ribosomal protein L6 OS=Streptococcus mutans serotype c (strain ATCC 700610 / UA159) OX=210007 GN=rplF PE=3 SV=1	rplF	1	0.00168995	98.009	2	K(1)LVLSVGK	-0.037165	5
Q8DS29	86	K	50S ribosomal protein L18 OS=Streptococcus mutans serotype c (strain ATCC 700610 / UA159) OX=210007 GN=rplR PE=3 SV=1	rplR	1	4.87148e-07	130.99	2	AVAK(1)GISEVVFDR	-0.42038	6
Q8DS29	21	K	50S ribosomal protein L18 OS=Streptococcus mutans serotype c (strain ATCC 700610 / UA159) OX=210007 GN=rplR PE=3 SV=1	rplR	1	0.0014412	90.263	2	GK(1)LSGTADRPR	-0.91109	5
Q8DS29	68	K	50S ribosomal protein L18 OS=Streptococcus mutans serotype c (strain ATCC 700610 / UA159) OX=210007 GN=rplR PE=3 SV=1	rplR	1	9.60418e-18	142.71	2	GTK(1)TEQAVVVGK	1.3761	6
Q8DS29	77	K	50S ribosomal protein L18 OS=Streptococcus mutans serotype c (strain ATCC 700610 / UA159) OX=210007 GN=rplR PE=3 SV=1	rplR	1	1.69348e-15	139.7	2	TEQAVVVGK(1)LVAER	-0.31716	6
Q8DS29	105	K	50S ribosomal protein L18 OS=Streptococcus mutans serotype c (strain ATCC 700610 / UA159) OX=210007 GN=rplR PE=3 SV=1	rplR	1	0.000119568	84.368	2	VK(1)ALADAAR	0.14594	6
Q8DS30	5	K	50S ribosomal protein L30 OS=Streptococcus mutans serotype c (strain ATCC 700610 / UA159) OX=210007 GN=rpmD PE=3 SV=1	rpmD	1	5.18707e-05	120.33	2	AQIK(1)ITLTK	-0.37946	6
Q8DS30	10	K	50S ribosomal protein L30 OS=Streptococcus mutans serotype c (strain ATCC 700610 / UA159) OX=210007 GN=rpmD PE=3 SV=1	rpmD	1	1.36186e-06	154.35	2	ITLTK(1)SPIGR	-0.95756	6
Q8DS30	21	K	50S ribosomal protein L30 OS=Streptococcus mutans serotype c (strain ATCC 700610 / UA159) OX=210007 GN=rpmD PE=3 SV=1	rpmD	1	2.02212e-05	120.33	2	K(1)TVVALGLGK	-0.29345	6
Q8DS30	30	K	50S ribosomal protein L30 OS=Streptococcus mutans serotype c (strain ATCC 700610 / UA159) OX=210007 GN=rpmD PE=3 SV=1	rpmD	1	3.78315e-08	115.05	2	TVVALGLGK(1)LNSSVIK	0.40045	6
Q8DS30	37	K	50S ribosomal protein L30 OS=Streptococcus mutans serotype c (strain ATCC 700610 / UA159) OX=210007 GN=rpmD PE=3 SV=1	rpmD	1	6.25208e-16	174.05	2	LNSSVIK(1)EDNAAIR	-2.6986	4
Q8DS31	130	K	50S ribosomal protein L15 OS=Streptococcus mutans serotype c (strain ATCC 700610 / UA159) OX=210007 GN=rplO PE=3 SV=1	rplO	1	1.70395e-12	144.27	2	FSK(1)SAEAAIIAK	-0.469	6
Q8DS31	139	K	50S ribosomal protein L15 OS=Streptococcus mutans serotype c (strain ATCC 700610 / UA159) OX=210007 GN=rplO PE=3 SV=1	rplO	1	0.000461977	61.194	2	SAEAAIIAK(1)GGSIEVI	-0.16431	1
Q8DS31	124	K	50S ribosomal protein L15 OS=Streptococcus mutans serotype c (strain ATCC 700610 / UA159) OX=210007 GN=rplO PE=3 SV=1	rplO	1	0.0079487	84.368	2	LTVK(1)AAK	-2.7472	3
Q8DS31	7	K	50S ribosomal protein L15 OS=Streptococcus mutans serotype c (strain ATCC 700610 / UA159) OX=210007 GN=rplO PE=3 SV=1	rplO	1	0.000656051	49.16	2	LHELK(1)PAQGSR	-1.7418	1
Q8DS31	2	K	50S ribosomal protein L15 OS=Streptococcus mutans serotype c (strain ATCC 700610 / UA159) OX=210007 GN=rplO PE=3 SV=1	rplO	1	6.58777e-06	103.76	3	MK(1)LHELKPAQGSR	-2.2294	9
Q8DS33	19	K	Adenylate kinase OS=Streptococcus mutans serotype c (strain ATCC 700610 / UA159) OX=210007 GN=adk PE=3 SV=1	adk	1	0.0207743	51.531	2	GTQAAK(1)IVEK	-1.3766	1
Q8DS33	79	K	Adenylate kinase OS=Streptococcus mutans serotype c (strain ATCC 700610 / UA159) OX=210007 GN=adk PE=3 SV=1	adk	1	0.00080573	88.921	2	LSESDITK(1)K	-0.66404	6
Q8DS33	103	K	Adenylate kinase OS=Streptococcus mutans serotype c (strain ATCC 700610 / UA159) OX=210007 GN=adk PE=3 SV=1	adk	1	0.000609725	48.363	3	TIEQAHALDEILSK(1)LNLK	-2.1337	2
Q8DS35	64	K	30S ribosomal protein S13 OS=Streptococcus mutans serotype c (strain ATCC 700610 / UA159) OX=210007 GN=rpsM PE=3 SV=1	rpsM	1	4.94466e-09	122.51	2	EVDAIK(1)VEGDLR	-0.96466	6
Q8DS35	112	K	30S ribosomal protein S13 OS=Streptococcus mutans serotype c (strain ATCC 700610 / UA159) OX=210007 GN=rpsM PE=3 SV=1	rpsM	1	0.00106446	62.88	2	GK(1)AVAIAGK	-0.22204	5
Q8DS35	13	K	30S ribosomal protein S13 OS=Streptococcus mutans serotype c (strain ATCC 700610 / UA159) OX=210007 GN=rpsM PE=3 SV=1	rpsM	1	0.00032369	90.263	2	IAGVDIPNDK(1)R	-0.76413	6
Q8DS35	32	K	30S ribosomal protein S13 OS=Streptococcus mutans serotype c (strain ATCC 700610 / UA159) OX=210007 GN=rpsM PE=3 SV=1	rpsM	1	2.81397e-06	88.734	2	K(1)ILAAAGVSEDIR	0.082317	6
Q8DS35	46	K	30S ribosomal protein S13 OS=Streptococcus mutans serotype c (strain ATCC 700610 / UA159) OX=210007 GN=rpsM PE=3 SV=1	rpsM	1	1.70456e-44	233	2	VK(1)DLTSDQEDAIR	-0.42361	6
Q8DS36	236	K	DNA-directed RNA polymerase subunit alpha OS=Streptococcus mutans serotype c (strain ATCC 700610 / UA159) OX=210007 GN=rpoA PE=3 SV=1	rpoA	1	1.27242e-28	172.09	2	ATDVMK(1)ETEQVSDEK	-0.34191	6
Q8DS36	245	K	DNA-directed RNA polymerase subunit alpha OS=Streptococcus mutans serotype c (strain ATCC 700610 / UA159) OX=210007 GN=rpoA PE=3 SV=1	rpoA	1	1.67841e-25	178.65	2	ETEQVSDEK(1)VLDR	1.1239	6
Q8DS36	172	K	DNA-directed RNA polymerase subunit alpha OS=Streptococcus mutans serotype c (strain ATCC 700610 / UA159) OX=210007 GN=rpoA PE=3 SV=1	rpoA	1	3.57734e-26	144.09	2	DDAPVGTLAIDSIYTPVK(1)K	0.32427	2
Q8DS36	173	K	DNA-directed RNA polymerase subunit alpha OS=Streptococcus mutans serotype c (strain ATCC 700610 / UA159) OX=210007 GN=rpoA PE=3 SV=1	rpoA	1	1.9653e-06	120.33	2	K(1)VNYQVEPAR	-2.2008	6
Q8DS36	151	K	DNA-directed RNA polymerase subunit alpha OS=Streptococcus mutans serotype c (strain ATCC 700610 / UA159) OX=210007 GN=rpoA PE=3 SV=1	rpoA	1	0.00560753	49.325	2	GYVPAEK(1)NK	-1.7007	2
Q8DS36	16	K	DNA-directed RNA polymerase subunit alpha OS=Streptococcus mutans serotype c (strain ATCC 700610 / UA159) OX=210007 GN=rpoA PE=3 SV=1	rpoA	1	0.000100225	98.009	2	IDENK(1)DYGR	0.41255	4
Q8DS36	292	K	DNA-directed RNA polymerase subunit alpha OS=Streptococcus mutans serotype c (strain ATCC 700610 / UA159) OX=210007 GN=rpoA PE=3 SV=1	rpoA	1	0.0031362	102.46	2	K(1)SLEEVK	-0.56747	3
Q8DS36	309	K	DNA-directed RNA polymerase subunit alpha OS=Streptococcus mutans serotype c (strain ATCC 700610 / UA159) OX=210007 GN=rpoA PE=3 SV=1	rpoA	1	5.09577e-06	117.99	2	LADLGLGLK(1)NDK	-0.25974	6
Q8DS36	6	K	DNA-directed RNA polymerase subunit alpha OS=Streptococcus mutans serotype c (strain ATCC 700610 / UA159) OX=210007 GN=rpoA PE=3 SV=1	rpoA	1	1.26375e-05	90.142	2	MIEFEK(1)PIITK	0.59926	5
Q8DS36	285	K	DNA-directed RNA polymerase subunit alpha OS=Streptococcus mutans serotype c (strain ATCC 700610 / UA159) OX=210007 GN=rpoA PE=3 SV=1	rpoA	1	2.30752e-05	105.81	2	SESEMMK(1)VR	0.59644	5
Q8DS36	265	K	DNA-directed RNA polymerase subunit alpha OS=Streptococcus mutans serotype c (strain ATCC 700610 / UA159) OX=210007 GN=rpoA PE=3 SV=1	rpoA	1	0.000878911	76.833	2	SYNCLK(1)R	0.26404	6
Q8DS36	300	K	DNA-directed RNA polymerase subunit alpha OS=Streptococcus mutans serotype c (strain ATCC 700610 / UA159) OX=210007 GN=rpoA PE=3 SV=1	rpoA	1	0.00853572	59.645	2	VK(1)LADLGLGLK	0.84998	1
Q8DS37	111	K	50S ribosomal protein L17 OS=Streptococcus mutans serotype c (strain ATCC 700610 / UA159) OX=210007 GN=rplQ PE=3 SV=1	rplQ	1	0.0165249	49.058	2	ILK(1)TEPR	-0.19164	2
Q8DS37	46	K	50S ribosomal protein L17 OS=Streptococcus mutans serotype c (strain ATCC 700610 / UA159) OX=210007 GN=rplQ PE=3 SV=1	rplQ	1	0.00014651	70.389	2	TVEK(1)MITLGK	-0.089376	5
Q8DS44	112	K	Tyrosine--tRNA ligase OS=Streptococcus mutans serotype c (strain ATCC 700610 / UA159) OX=210007 GN=tyrS PE=3 SV=2	tyrS	1	0.000149728	71.066	2	FIDFK(1)HGDNK	-1.6993	2
Q8DS44	91	K	Tyrosine--tRNA ligase OS=Streptococcus mutans serotype c (strain ATCC 700610 / UA159) OX=210007 GN=tyrS PE=3 SV=2	tyrS	1	0.00538132	52.591	2	SLQTK(1)ETVK	-0.52418	3
Q8DS44	283	K	Tyrosine--tRNA ligase OS=Streptococcus mutans serotype c (strain ATCC 700610 / UA159) OX=210007 GN=tyrS PE=3 SV=2	tyrS	1	0.000128017	83.358	2	VK(1)FEAAPHER	-2.312	3
Q8DS46	1010	K	DNA-directed RNA polymerase subunit beta OS=Streptococcus mutans serotype c (strain ATCC 700610 / UA159) OX=210007 GN=rpoB PE=3 SV=1	rpoB	1	1.08193e-11	117.77	2	EAGMDSDAK(1)TVLYDGR	-1.04	1
Q8DS46	1173	K	DNA-directed RNA polymerase subunit beta OS=Streptococcus mutans serotype c (strain ATCC 700610 / UA159) OX=210007 GN=rpoB PE=3 SV=1	rpoB	1	5.92923e-25	146.34	2	EK(1)QALEAAEFANSDEK	0.20028	4
Q8DS46	75	K	DNA-directed RNA polymerase subunit beta OS=Streptococcus mutans serotype c (strain ATCC 700610 / UA159) OX=210007 GN=rpoB PE=3 SV=1	rpoB	1	0.00885602	52.591	2	EPK(1)YTLEEAR	1.7712	1
Q8DS46	848	K	DNA-directed RNA polymerase subunit beta OS=Streptococcus mutans serotype c (strain ATCC 700610 / UA159) OX=210007 GN=rpoB PE=3 SV=1	rpoB	1	1.29675e-05	106.35	2	GEK(1)DLSAEER	-0.0095995	5
Q8DS46	864	K	DNA-directed RNA polymerase subunit beta OS=Streptococcus mutans serotype c (strain ATCC 700610 / UA159) OX=210007 GN=rpoB PE=3 SV=1	rpoB	1	1.08302e-05	90.263	2	LLHAIFGDK(1)SR	-0.70894	5
Q8DS46	239	K	DNA-directed RNA polymerase subunit beta OS=Streptococcus mutans serotype c (strain ATCC 700610 / UA159) OX=210007 GN=rpoB PE=3 SV=1	rpoB	1	0.000469703	75.474	2	TDEALK(1)EIYER	1.4636	1
Q8DS46	376	K	DNA-directed RNA polymerase subunit beta OS=Streptococcus mutans serotype c (strain ATCC 700610 / UA159) OX=210007 GN=rpoB PE=3 SV=1	rpoB	1	2.5908e-16	153.25	2	TVTVIGNASPDDK(1)VR	0.45046	4
Q8DS46	1143	K	DNA-directed RNA polymerase subunit beta OS=Streptococcus mutans serotype c (strain ATCC 700610 / UA159) OX=210007 GN=rpoB PE=3 SV=1	rpoB	0.999923	1.10716e-05	128.97	2	VLDK(1)DDKEVDLR	-2.1564	7
Q8DS46	693	K	DNA-directed RNA polymerase subunit beta OS=Streptococcus mutans serotype c (strain ATCC 700610 / UA159) OX=210007 GN=rpoB PE=3 SV=1	rpoB	1	1.08579e-06	101.45	2	VVYSDADK(1)IEVR	-1.6591	5
Q8DS47	8	K	DNA-directed RNA polymerase subunit beta' OS=Streptococcus mutans serotype c (strain ATCC 700610 / UA159) OX=210007 GN=rpoC PE=3 SV=2	rpoC	1	1.60546e-09	126.21	2	FK(1)SMQITLASPNK	-2.1409	6
Q8DS47	1035	K	DNA-directed RNA polymerase subunit beta' OS=Streptococcus mutans serotype c (strain ATCC 700610 / UA159) OX=210007 GN=rpoC PE=3 SV=2	rpoC	1	8.49436e-11	79.235	2	GAPLTEGSIQPK(1)HLLEVR	-1.717	2
Q8DS47	1158	K	DNA-directed RNA polymerase subunit beta' OS=Streptococcus mutans serotype c (strain ATCC 700610 / UA159) OX=210007 GN=rpoC PE=3 SV=2	rpoC	1	0.00507781	67.507	2	K(1)DHLLGLK	2.5096	2
Q8DS47	786	K	DNA-directed RNA polymerase subunit beta' OS=Streptococcus mutans serotype c (strain ATCC 700610 / UA159) OX=210007 GN=rpoC PE=3 SV=2	rpoC	1	0.00260568	69.915	2	K(1)GMTDTALK	2.0781	2
Q8DS47	968	K	DNA-directed RNA polymerase subunit beta' OS=Streptococcus mutans serotype c (strain ATCC 700610 / UA159) OX=210007 GN=rpoC PE=3 SV=2	rpoC	1	0.00058216	54.27	2	NPK(1)GEAVITEVK	-0.84747	1
Q8DS47	686	K	DNA-directed RNA polymerase subunit beta' OS=Streptococcus mutans serotype c (strain ATCC 700610 / UA159) OX=210007 GN=rpoC PE=3 SV=2	rpoC	1	0.000117799	81.642	2	VEEISK(1)AFR	-0.20734	3
Q8DS47	71	K	DNA-directed RNA polymerase subunit beta' OS=Streptococcus mutans serotype c (strain ATCC 700610 / UA159) OX=210007 GN=rpoC PE=3 SV=2	rpoC	1	0.00859484	53.878	2	YK(1)GIVCDR	2.2392	1
Q8DS57	200	K	Acetate kinase OS=Streptococcus mutans serotype c (strain ATCC 700610 / UA159) OX=210007 GN=ackA PE=3 SV=1	ackA	0.999031	0.00346454	62.271	2	ILEK(0.001)PIEK(0.999)LK	-1.7952	2
Q8DS57	346	K	Acetate kinase OS=Streptococcus mutans serotype c (strain ATCC 700610 / UA159) OX=210007 GN=ackA PE=3 SV=1	ackA	1	0.000410096	53.773	3	SEIMK(1)HFDWLGADIVTEK	-1.6298	1
Q8DS57	29	K	Acetate kinase OS=Streptococcus mutans serotype c (strain ATCC 700610 / UA159) OX=210007 GN=ackA PE=3 SV=1	ackA	1	0.000627441	69.716	2	VLAK(1)GLIER	0.0757	4
Q8DS65	165	K	Putative phenylalanyl-tRNA synthetase, beta subunit OS=Streptococcus mutans serotype c (strain ATCC 700610 / UA159) OX=210007 GN=SMU_1970c PE=4 SV=1	SMU_1970c	1	0.000618055	51.531	2	GEK(1)SFGMLCSPR	-5.1176	2
Q8DS65	41	K	Putative phenylalanyl-tRNA synthetase, beta subunit OS=Streptococcus mutans serotype c (strain ATCC 700610 / UA159) OX=210007 GN=SMU_1970c PE=4 SV=1	SMU_1970c	1	0.00090081	56.091	2	IFLEK(1)NK	-2.2618	3
Q8DS74	39	K	Putative PTS system, mannose-specific IIB component OS=Streptococcus mutans serotype c (strain ATCC 700610 / UA159) OX=210007 GN=SMU_1960c PE=4 SV=1	SMU_1960c	1	6.06208e-20	139.61	2	EYPCDGLIAVNDAAAK(1)NK	-0.88894	6
Q8DS74	41	K	Putative PTS system, mannose-specific IIB component OS=Streptococcus mutans serotype c (strain ATCC 700610 / UA159) OX=210007 GN=SMU_1960c PE=4 SV=1	SMU_1960c	1	2.48011e-05	121.31	2	NK(1)VLIQAYK	-0.094619	6
Q8DS74	54	K	Putative PTS system, mannose-specific IIB component OS=Streptococcus mutans serotype c (strain ATCC 700610 / UA159) OX=210007 GN=SMU_1960c PE=4 SV=1	SMU_1960c	1	0.000131252	99.305	2	K(1)TFVWSK	-1.3801	2
Q8DS74	23	K	Putative PTS system, mannose-specific IIB component OS=Streptococcus mutans serotype c (strain ATCC 700610 / UA159) OX=210007 GN=SMU_1960c PE=4 SV=1	SMU_1960c	1	1.40558e-11	112.67	2	WAK(1)EYPCDGLIAVNDAAAK	0.36445	2
Q8DS74	82	K	Putative PTS system, mannose-specific IIB component OS=Streptococcus mutans serotype c (strain ATCC 700610 / UA159) OX=210007 GN=SMU_1960c PE=4 SV=1	SMU_1960c	1	6.04925e-10	135.28	2	YFLITK(1)NPVDMK	0.25265	7
Q8DS76	162	K	Putative PTS system, mannose-specific IID component OS=Streptococcus mutans serotype c (strain ATCC 700610 / UA159) OX=210007 GN=SMU_1957 PE=4 SV=1	SMU_1957	1	5.09577e-06	108.4	2	FAYFK(1)GYELGDK	-0.37233	6
Q8DS76	216	K	Putative PTS system, mannose-specific IID component OS=Streptococcus mutans serotype c (strain ATCC 700610 / UA159) OX=210007 GN=SMU_1957 PE=4 SV=1	SMU_1957	1	0.000227219	106.35	2	NSSGK(1)AFLVLQK	-0.0028481	4
Q8DS76	211	K	Putative PTS system, mannose-specific IID component OS=Streptococcus mutans serotype c (strain ATCC 700610 / UA159) OX=210007 GN=SMU_1957 PE=4 SV=1	SMU_1957	1	8.38015e-05	90.142	2	TALELK(1)NSSGK	1.0989	1
Q8DS82	100	K	Transcription termination/antitermination protein NusG OS=Streptococcus mutans serotype c (strain ATCC 700610 / UA159) OX=210007 GN=nusG PE=3 SV=1	nusG	1	0.000149728	61.577	2	SK(1)PTPLLEEEIR	-1.1722	5
Q8DS82	22	K	Transcription termination/antitermination protein NusG OS=Streptococcus mutans serotype c (strain ATCC 700610 / UA159) OX=210007 GN=nusG PE=3 SV=1	nusG	1	0.00123592	51.43	2	VK(1)ENLLQR	-2.9319	1
Q8DS84	104	K	VTC domain-containing protein OS=Streptococcus mutans serotype c (strain ATCC 700610 / UA159) OX=210007 GN=SMU_1945 PE=4 SV=1	SMU_1945	1	1.14229e-56	216.53	2	EYQGEQEIGYK(1)YR	-2.8246	4
Q8DS84	70	K	VTC domain-containing protein OS=Streptococcus mutans serotype c (strain ATCC 700610 / UA159) OX=210007 GN=SMU_1945 PE=4 SV=1	SMU_1945	1	0.00109189	66.087	2	HASEK(1)IR	-0.19047	2
Q8DS84	93	K	VTC domain-containing protein OS=Streptococcus mutans serotype c (strain ATCC 700610 / UA159) OX=210007 GN=SMU_1945 PE=4 SV=1	SMU_1945	1	4.84813e-08	129.69	2	K(1)EYQGEQEIGYK	1.3263	8
Q8DS84	91	K	VTC domain-containing protein OS=Streptococcus mutans serotype c (strain ATCC 700610 / UA159) OX=210007 GN=SMU_1945 PE=4 SV=1	SMU_1945	1	0.048805	49.16	2	SQAFLEIK(1)K	-1.0481	1
Q8DS85	807	K	Leucine--tRNA ligase OS=Streptococcus mutans serotype c (strain ATCC 700610 / UA159) OX=210007 GN=leuS PE=3 SV=1	leuS	1	2.04162e-08	106.47	2	IALANDK(1)IQAEVAGK	-0.79609	1
Q8DS90	338	K	GTPase Der OS=Streptococcus mutans serotype c (strain ATCC 700610 / UA159) OX=210007 GN=der PE=3 SV=1	der	1	0.000152937	67.507	2	LHK(1)LPDVIK	0.46018	4
Q8DSB7	282	K	Serine--tRNA ligase OS=Streptococcus mutans serotype c (strain ATCC 700610 / UA159) OX=210007 GN=serS PE=3 SV=1	serS	1	3.10186e-12	148.9	2	LHQFHK(1)VEMVK	0.21968	8
Q8DSB7	63	K	Serine--tRNA ligase OS=Streptococcus mutans serotype c (strain ATCC 700610 / UA159) OX=210007 GN=serS PE=3 SV=1	serS	1	6.34349e-06	125.17	2	NTASAAIAQAK(1)R	-0.31201	5
Q8DSB7	32	K	Serine--tRNA ligase OS=Streptococcus mutans serotype c (strain ATCC 700610 / UA159) OX=210007 GN=serS PE=3 SV=1	serS	1	6.12858e-08	156.57	2	TLHDLK(1)ELDFK	-0.56156	12
Q8DSC2	171	K	Putative PTS system, mannose-specific component IID OS=Streptococcus mutans serotype c (strain ATCC 700610 / UA159) OX=210007 GN=SMU_1879 PE=4 SV=1	SMU_1879	1	6.74351e-11	93.772	2	AGTEITK(1)DLSGGILK	1.4478	6
Q8DSC2	179	K	Putative PTS system, mannose-specific component IID OS=Streptococcus mutans serotype c (strain ATCC 700610 / UA159) OX=210007 GN=SMU_1879 PE=4 SV=1	SMU_1879	1	6.57046e-09	150.21	2	DLSGGILK(1)NITK	-0.6731	6
Q8DSC2	9	K	Putative PTS system, mannose-specific component IID OS=Streptococcus mutans serotype c (strain ATCC 700610 / UA159) OX=210007 GN=SMU_1879 PE=4 SV=1	SMU_1879	1	1.13357e-05	89.123	2	IQLSK(1)SDR	0.96755	6
Q8DSC2	51	K	Putative PTS system, mannose-specific component IID OS=Streptococcus mutans serotype c (strain ATCC 700610 / UA159) OX=210007 GN=SMU_1879 PE=4 SV=1	SMU_1879	1	2.96611e-06	109.36	2	LYTNK(1)EDR	-0.20985	6
Q8DSC4	167	K	EIIAB-Man OS=Streptococcus mutans serotype c (strain ATCC 700610 / UA159) OX=210007 GN=ptnA PE=4 SV=1	ptnA	1	3.14882e-11	98.328	2	AAPQGAIPEGTVIGDGK(1)LK	-0.67686	2
Q8DSC4	169	K	EIIAB-Man OS=Streptococcus mutans serotype c (strain ATCC 700610 / UA159) OX=210007 GN=ptnA PE=4 SV=1	ptnA	1	0.000930758	67.889	2	LK(1)INLAR	-3.3543	2
Q8DSC4	230	K	EIIAB-Man OS=Streptococcus mutans serotype c (strain ATCC 700610 / UA159) OX=210007 GN=ptnA PE=4 SV=1	ptnA	1	0.03599	63.301	2	ANVVPIK(1)K	-2.9624	2
Q8DSC4	326	K	EIIAB-Man OS=Streptococcus mutans serotype c (strain ATCC 700610 / UA159) OX=210007 GN=ptnA PE=4 SV=1	ptnA	1	9.39977e-18	175.64	2	DLFELIEK(1)AHVQ	-2.9175	6
Q8DSC4	215	K	EIIAB-Man OS=Streptococcus mutans serotype c (strain ATCC 700610 / UA159) OX=210007 GN=ptnA PE=4 SV=1	ptnA	1	0.000653711	58.916	2	GLIK(1)QAAPGGVK	-0.01259	2
Q8DSC4	206	K	EIIAB-Man OS=Streptococcus mutans serotype c (strain ATCC 700610 / UA159) OX=210007 GN=ptnA PE=4 SV=1	ptnA	1	5.5902e-38	212.27	2	IIVASDTVAK(1)DELR	0.78671	6
Q8DSC4	136	K	EIIAB-Man OS=Streptococcus mutans serotype c (strain ATCC 700610 / UA159) OX=210007 GN=ptnA PE=4 SV=1	ptnA	1	1.03128e-10	70.638	2	ILPEK(1)LQPQEEAPTTSTK	-0.18798	6
Q8DSC4	149	K	EIIAB-Man OS=Streptococcus mutans serotype c (strain ATCC 700610 / UA159) OX=210007 GN=ptnA PE=4 SV=1	ptnA	1	1.7182e-07	100.07	2	LQPQEEAPTTSTK(1)K	-1.0663	6
Q8DSC4	150	K	EIIAB-Man OS=Streptococcus mutans serotype c (strain ATCC 700610 / UA159) OX=210007 GN=ptnA PE=4 SV=1	ptnA	1	1.83941e-10	118.87	2	K(1)AAPQGAIPEGTVIGDGK	-1.024	6
Q8DSC4	237	K	EIIAB-Man OS=Streptococcus mutans serotype c (strain ATCC 700610 / UA159) OX=210007 GN=ptnA PE=4 SV=1	ptnA	1	0.00100584	46.447	2	LIEAAK(1)DPR	-1.7747	1
Q8DSC4	193	K	EIIAB-Man OS=Streptococcus mutans serotype c (strain ATCC 700610 / UA159) OX=210007 GN=ptnA PE=4 SV=1	ptnA	1	2.58187e-06	79.795	2	LLHGQVATNWTPASK(1)ADR	-1.7892	6
Q8DSC5	56	K	Putative membrane protein(predicted) OS=Streptococcus mutans serotype c (strain ATCC 700610 / UA159) OX=210007 GN=SMU_1876 PE=4 SV=1	SMU_1876	1	0.000132229	94.66	2	FNLTAK(1)QLAAVK	-0.58791	2
Q8DSC7	180	K	Signal peptidase I OS=Streptococcus mutans serotype c (strain ATCC 700610 / UA159) OX=210007 GN=lepC PE=3 SV=1	lepC	1	3.54522e-05	96.51	2	IVGEVK(1)FR	-1.7778	3
Q8DSC7	55	K	Signal peptidase I OS=Streptococcus mutans serotype c (strain ATCC 700610 / UA159) OX=210007 GN=lepC PE=3 SV=1	lepC	1	5.83088e-05	86.135	3	TTSIK(1)HFDIVVAAEGNK	0.79681	1
Q8DSC9	8	K	Cell division protein ZapA(predicted) OS=Streptococcus mutans serotype c (strain ATCC 700610 / UA159) OX=210007 GN=SMU_1872c PE=4 SV=1	SMU_1872c	1	0.00098456	84.368	2	YK(1)FTFGEK	-0.60634	4
Q8DSD1	559	K	Endonuclease MutS2 OS=Streptococcus mutans serotype c (strain ATCC 700610 / UA159) OX=210007 GN=mutS2 PE=3 SV=1	mutS2	1	1.03166e-06	85.813	2	LYNEFSHAQDK(1)ELR	-2.5982	4
Q8DSD2	85	K	Thioredoxin OS=Streptococcus mutans serotype c (strain ATCC 700610 / UA159) OX=210007 GN=trxA PE=3 SV=1	trxA	1	4.07328e-28	195.09	2	DGEVVK(1)QVAGVHTK	0.47921	11
Q8DSD2	93	K	Thioredoxin OS=Streptococcus mutans serotype c (strain ATCC 700610 / UA159) OX=210007 GN=trxA PE=3 SV=1	trxA	1	2.21704e-09	165.39	2	QVAGVHTK(1)DQIK	-0.66622	6
Q8DSD2	3	K	Thioredoxin OS=Streptococcus mutans serotype c (strain ATCC 700610 / UA159) OX=210007 GN=trxA PE=3 SV=1	trxA	1	2.08962e-11	123.99	2	TK(1)VVTDATFEAETAK	-0.92221	6
Q8DSD7	93	K	30S ribosomal protein S6 OS=Streptococcus mutans serotype c (strain ATCC 700610 / UA159) OX=210007 GN=rpsF PE=3 SV=1	rpsF	1	0.0104298	66.087	2	HMIVK(1)LDA	-1.6509	4
Q8DSD7	81	K	30S ribosomal protein S6 OS=Streptococcus mutans serotype c (strain ATCC 700610 / UA159) OX=210007 GN=rpsF PE=3 SV=1	rpsF	1	0.00013535	69.915	2	LSK(1)INNDILR	-0.62238	6
Q8DSD7	19	K	30S ribosomal protein S6 OS=Streptococcus mutans serotype c (strain ATCC 700610 / UA159) OX=210007 GN=rpsF PE=3 SV=1	rpsF	1	8.25765e-05	93.162	2	PNIEEEAK(1)NALVAR	-0.23253	1
Q8DSD8	67	K	Single-stranded DNA-binding protein OS=Streptococcus mutans serotype c (strain ATCC 700610 / UA159) OX=210007 GN=ssb PE=3 SV=1	ssb	1	1.41604e-06	159.11	2	K(1)GTLLGITGR	-0.011506	6
Q8DSE7	19	K	Elongation factor P OS=Streptococcus mutans serotype c (strain ATCC 700610 / UA159) OX=210007 GN=efp PE=3 SV=1	efp	1	1.61558e-11	135.28	2	AGMTFETTDGK(1)LIR	-0.73021	2
Q8DSE7	8	K	Elongation factor P OS=Streptococcus mutans serotype c (strain ATCC 700610 / UA159) OX=210007 GN=efp PE=3 SV=1	efp	1	5.98128e-05	72.846	2	LK(1)AGMTFETTDGK	-1.2059	6
Q8DSE7	30	K	Elongation factor P OS=Streptococcus mutans serotype c (strain ATCC 700610 / UA159) OX=210007 GN=efp PE=3 SV=1	efp	1	0.00767794	46.033	2	VLEASHHK(1)PGK	0.29268	1
Q8DSE8	44	K	Asp23/Gls24 family envelope stress response protein(predicted) OS=Streptococcus mutans serotype c (strain ATCC 700610 / UA159) OX=210007 GN=SMU_1846c PE=3 SV=1	SMU_1846c	1	1.1331e-06	127.03	2	TVTDSLSK(1)VAHGR	0.25093	5
Q8DSE8	36	K	Asp23/Gls24 family envelope stress response protein(predicted) OS=Streptococcus mutans serotype c (strain ATCC 700610 / UA159) OX=210007 GN=SMU_1846c PE=3 SV=1	SMU_1846c	1	2.27595e-11	86.952	3	VEGVHSLHNK(1)TVTDSLSK	-1.9014	2
Q8DSE8	26	K	Asp23/Gls24 family envelope stress response protein(predicted) OS=Streptococcus mutans serotype c (strain ATCC 700610 / UA159) OX=210007 GN=SMU_1846c PE=3 SV=1	SMU_1846c	1	3.26556e-26	140.78	3	VLEVITGVATTK(1)VEGVHSLHNK	1.5981	6
Q8DSF1	9	K	Phospho-2-dehydro-3-deoxyheptonate aldolase OS=Streptococcus mutans serotype c (strain ATCC 700610 / UA159) OX=210007 GN=aroH PE=3 SV=1	aroH	1	0.000307996	97.175	2	ATSDK(1)INIEEMR	-5.5887	2
Q8DSF1	41	K	Phospho-2-dehydro-3-deoxyheptonate aldolase OS=Streptococcus mutans serotype c (strain ATCC 700610 / UA159) OX=210007 GN=aroH PE=3 SV=1	aroH	1	8.93845e-13	175.07	2	ELVSIIK(1)GEDNR	0.61458	5
Q8DSF1	71	K	Phospho-2-dehydro-3-deoxyheptonate aldolase OS=Streptococcus mutans serotype c (strain ATCC 700610 / UA159) OX=210007 GN=aroH PE=3 SV=1	aroH	1	0.00326729	63.397	2	LAK(1)LQEEVK	0.39926	1
Q8DSF1	77	K	Phospho-2-dehydro-3-deoxyheptonate aldolase OS=Streptococcus mutans serotype c (strain ATCC 700610 / UA159) OX=210007 GN=aroH PE=3 SV=1	aroH	1	0.00123438	72.038	2	LQEEVK(1)DR	0.014675	2
Q8DSF1	29	K	Phospho-2-dehydro-3-deoxyheptonate aldolase OS=Streptococcus mutans serotype c (strain ATCC 700610 / UA159) OX=210007 GN=aroH PE=3 SV=1	aroH	1	3.77227e-05	67.548	2	LTGEALAQK(1)EAR	-0.60706	5
Q8DSF1	20	K	Phospho-2-dehydro-3-deoxyheptonate aldolase OS=Streptococcus mutans serotype c (strain ATCC 700610 / UA159) OX=210007 GN=aroH PE=3 SV=1	aroH	1	2.82463e-13	145.95	2	SLSK(1)LTGEALAQK	-0.28133	6
Q8DSF4	319	K	Alanine racemase OS=Streptococcus mutans serotype c (strain ATCC 700610 / UA159) OX=210007 GN=alr PE=3 SV=1	alr	1	0.000617742	63.397	2	LPK(1)AYPLGTK	-1.1802	2
Q8DSF9	136	K	Universal stress protein OS=Streptococcus mutans serotype c (strain ATCC 700610 / UA159) OX=210007 GN=SMU_1828 PE=3 SV=1	SMU_1828	1	0.000720335	64.064	2	HAK(1)VDLLVVR	-0.70487	3
Q8DSG3	311	K	Aspartate--tRNA(Asp/Asn) ligase OS=Streptococcus mutans serotype c (strain ATCC 700610 / UA159) OX=210007 GN=aspS1 PE=3 SV=1	aspS1	1	3.54156e-05	92.428	2	GNTSLFLQK(1)GLK	-0.54704	2
Q8DSG3	367	K	Aspartate--tRNA(Asp/Asn) ligase OS=Streptococcus mutans serotype c (strain ATCC 700610 / UA159) OX=210007 GN=aspS1 PE=3 SV=1	aspS1	1	0.0445488	41.824	2	GQVTGSLK(1)STFK	-1.9998	1
Q8DSG4	16	K	Aspartyl/glutamyl-tRNA(Asn/Gln) amidotransferase subunit C OS=Streptococcus mutans serotype c (strain ATCC 700610 / UA159) OX=210007 GN=gatC PE=3 SV=1	gatC	1	2.5818e-07	130.31	2	HVANLSK(1)LK	-0.27625	6
Q8DSG4	18	K	Aspartyl/glutamyl-tRNA(Asn/Gln) amidotransferase subunit C OS=Streptococcus mutans serotype c (strain ATCC 700610 / UA159) OX=210007 GN=gatC PE=3 SV=1	gatC	1	5.08517e-07	66.509	2	LK(1)FSDDETTEFATTLTK	-0.47049	2
Q8DSG5	283	K	Glutamyl-tRNA(Gln) amidotransferase subunit A OS=Streptococcus mutans serotype c (strain ATCC 700610 / UA159) OX=210007 GN=gatA PE=3 SV=1	gatA	1	4.37108e-24	166.59	3	AAK(1)HLESLGAIVEEVSLPHSK	0.62872	6
Q8DSG5	273	K	Glutamyl-tRNA(Gln) amidotransferase subunit A OS=Streptococcus mutans serotype c (strain ATCC 700610 / UA159) OX=210007 GN=gatA PE=3 SV=1	gatA	1	7.2944e-09	122.51	2	EYIGQGIDEK(1)VK	-0.074065	2
Q8DSG5	6	K	Glutamyl-tRNA(Gln) amidotransferase subunit A OS=Streptococcus mutans serotype c (strain ATCC 700610 / UA159) OX=210007 GN=gatA PE=3 SV=1	gatA	1	6.70264e-13	110.9	3	TFNHK(1)SIDELHDLLVNK	-0.36676	6
Q8DSG6	468	K	Aspartyl/glutamyl-tRNA(Asn/Gln) amidotransferase subunit B OS=Streptococcus mutans serotype c (strain ATCC 700610 / UA159) OX=210007 GN=gatB PE=3 SV=1	gatB	1	7.79268e-20	158.02	2	GQANPQVAQK(1)LLNEELAK	-1.4292	5
Q8DSG6	79	K	Aspartyl/glutamyl-tRNA(Asn/Gln) amidotransferase subunit B OS=Streptococcus mutans serotype c (strain ATCC 700610 / UA159) OX=210007 GN=gatB PE=3 SV=1	gatB	1	0.000125995	114.64	2	K(1)NYFYPDNPK	-0.61972	2
Q8DSG6	390	K	Aspartyl/glutamyl-tRNA(Asn/Gln) amidotransferase subunit B OS=Streptococcus mutans serotype c (strain ATCC 700610 / UA159) OX=210007 GN=gatB PE=3 SV=1	gatB	1	0.000626288	85.813	2	K(1)VFVHLAK	-0.046891	6
Q8DSG6	447	K	Aspartyl/glutamyl-tRNA(Asn/Gln) amidotransferase subunit B OS=Streptococcus mutans serotype c (strain ATCC 700610 / UA159) OX=210007 GN=gatB PE=3 SV=1	gatB	1	0.000103475	94.804	2	NAAK(1)SLVGQIMK	1.7188	4
Q8DSG6	210	K	Aspartyl/glutamyl-tRNA(Asn/Gln) amidotransferase subunit B OS=Streptococcus mutans serotype c (strain ATCC 700610 / UA159) OX=210007 GN=gatB PE=3 SV=1	gatB	1	8.7263e-29	240.94	2	PYGQEAFGVK(1)TELK	0.55976	6
Q8DSI7	62	K	HD domain-containing protein OS=Streptococcus mutans serotype c (strain ATCC 700610 / UA159) OX=210007 GN=SMU_1798c PE=4 SV=1	SMU_1798c	1	2.04116e-08	130.79	2	AGLAGLLHDYAK(1)K	-0.36802	6
Q8DSI7	63	K	HD domain-containing protein OS=Streptococcus mutans serotype c (strain ATCC 700610 / UA159) OX=210007 GN=SMU_1798c PE=4 SV=1	SMU_1798c	1	0.000351942	72.327	2	K(1)LSDQEFLQLIDK	1.4579	2
Q8DSJ4	72	K	Probable transcriptional regulatory protein SMU_1789c OS=Streptococcus mutans serotype c (strain ATCC 700610 / UA159) OX=210007 GN=SMU_1789c PE=3 SV=1	SMU_1789c	1	0.000113275	78.864	2	AK(1)GNTDETFVEGR	-3.8229	3
Q8DSJ4	66	K	Probable transcriptional regulatory protein SMU_1789c OS=Streptococcus mutans serotype c (strain ATCC 700610 / UA159) OX=210007 GN=SMU_1789c PE=3 SV=1	SMU_1789c	1	4.01654e-05	99.855	2	HVIDK(1)AIDK	-0.26277	5
Q8DSJ5	9	K	Putative bacterocin transport accessory protein, Bta OS=Streptococcus mutans serotype c (strain ATCC 700610 / UA159) OX=210007 GN=SMU_1788c PE=4 SV=1	SMU_1788c	1	2.10945e-24	115.78	3	SHFTEAIK(1)HFNALTAQEAQEK	-0.19612	5
Q8DSM0	88	K	Type I-C CRISPR-associated protein Cas7/Csd2(predicted) OS=Streptococcus mutans serotype c (strain ATCC 700610 / UA159) OX=210007 GN=SMU_1760c PE=4 SV=1	SMU_1760c	1	0.00518362	47.334	2	EFFDTVK(1)EGSK	-4.379	1
Q8DSM8	47	K	Aspartokinase OS=Streptococcus mutans serotype c (strain ATCC 700610 / UA159) OX=210007 GN=akh PE=3 SV=1	akh	1	6.53261e-13	112.73	2	DAQDTK(1)VTDALIR	0.44426	4
Q8DSM8	145	K	Aspartokinase OS=Streptococcus mutans serotype c (strain ATCC 700610 / UA159) OX=210007 GN=akh PE=3 SV=1	akh	1	0.00204391	43.613	2	K(1)AGIIVTSEPGNAR	-2.7172	1
Q8DSM8	372	K	Aspartokinase OS=Streptococcus mutans serotype c (strain ATCC 700610 / UA159) OX=210007 GN=akh PE=3 SV=1	akh	1	0.000130169	73.655	2	K(1)LEVDEVEIER	-1.1081	2
Q8DSN0	193	K	Trans-2-decenoyl-[acyl-carrier-protein] isomerase OS=Streptococcus mutans serotype c (strain ATCC 700610 / UA159) OX=210007 GN=fabM PE=3 SV=1	fabM	1	0.00906134	65.313	2	LEK(1)ITDR	0.41088	6
Q8DSN0	190	K	Trans-2-decenoyl-[acyl-carrier-protein] isomerase OS=Streptococcus mutans serotype c (strain ATCC 700610 / UA159) OX=210007 GN=fabM PE=3 SV=1	fabM	1	0.000295246	69.915	2	VCEPEK(1)LEK	0.85627	6
Q8DSN3	17	K	Acyl carrier protein OS=Streptococcus mutans serotype c (strain ATCC 700610 / UA159) OX=210007 GN=acp PE=3 SV=1	acp	1	1.26517e-24	173.54	2	VQEIIVEELGK(1)DTDEVK	-0.19143	12
Q8DSN4	214	K	Putative trans-2-enoyl-ACP reductase OS=Streptococcus mutans serotype c (strain ATCC 700610 / UA159) OX=210007 GN=SMU_1742c PE=4 SV=1	SMU_1742c	1	5.10938e-06	91.032	3	AK(1)DIDTVISASIVGHPVR	-0.041145	2
Q8DSN4	198	K	Putative trans-2-enoyl-ACP reductase OS=Streptococcus mutans serotype c (strain ATCC 700610 / UA159) OX=210007 GN=SMU_1742c PE=4 SV=1	SMU_1742c	1	5.81355e-16	151.66	2	FAVAK(1)ESNAHANFK	0.15922	6
Q8DSN4	252	K	Putative trans-2-enoyl-ACP reductase OS=Streptococcus mutans serotype c (strain ATCC 700610 / UA159) OX=210007 GN=SMU_1742c PE=4 SV=1	SMU_1742c	1	1.2547e-42	183	2	GEK(1)SQEDIEVLGAGALR	-1.1069	4
Q8DSN4	245	K	Putative trans-2-enoyl-ACP reductase OS=Streptococcus mutans serotype c (strain ATCC 700610 / UA159) OX=210007 GN=SMU_1742c PE=4 SV=1	SMU_1742c	1	4.02685e-37	211.84	2	LSSAYATAEK(1)EFLR	-0.08575	6
Q8DSN4	235	K	Putative trans-2-enoyl-ACP reductase OS=Streptococcus mutans serotype c (strain ATCC 700610 / UA159) OX=210007 GN=SMU_1742c PE=4 SV=1	SMU_1742c	1	1.27824e-06	96.957	2	NK(1)LSSAYATAEK	0.36201	6
Q8DSN4	101	K	Putative trans-2-enoyl-ACP reductase OS=Streptococcus mutans serotype c (strain ATCC 700610 / UA159) OX=210007 GN=SMU_1742c PE=4 SV=1	SMU_1742c	1	1.16371e-21	149.02	2	VVTTGAGNPGK(1)YIER	-1.811	6
Q8DSN5	99	K	3-oxoacyl-[acyl-carrier-protein] reductase OS=Streptococcus mutans serotype c (strain ATCC 700610 / UA159) OX=210007 GN=fabG PE=3 SV=1	fabG	1	6.01705e-05	96.946	2	LMLK(1)MTEEDFER	0.70486	3
Q8DSN5	69	K	3-oxoacyl-[acyl-carrier-protein] reductase OS=Streptococcus mutans serotype c (strain ATCC 700610 / UA159) OX=210007 GN=fabG PE=3 SV=1	fabG	1	3.32029e-23	141.88	2	VATISGDVSHFEDAK(1)R	-0.55359	7
Q8DSN6	324	K	3-oxoacyl-[acyl-carrier-protein] synthase 2 OS=Streptococcus mutans serotype c (strain ATCC 700610 / UA159) OX=210007 GN=fabF PE=3 SV=1	fabF	1	3.44837e-08	100.69	2	AIVAVLGK(1)DVPVSSTK	1.3649	4
Q8DSN6	316	K	3-oxoacyl-[acyl-carrier-protein] synthase 2 OS=Streptococcus mutans serotype c (strain ATCC 700610 / UA159) OX=210007 GN=fabF PE=3 SV=1	fabF	1	6.1658e-05	58.889	2	GESK(1)AIVAVLGK	1.7935	3
Q8DSN6	131	K	3-oxoacyl-[acyl-carrier-protein] synthase 2 OS=Streptococcus mutans serotype c (strain ATCC 700610 / UA159) OX=210007 GN=fabF PE=3 SV=1	fabF	1	0.00741846	44.767	2	IK(1)PMFIPK	-1.0167	1
Q8DSN9	4	K	Biotin carboxylase OS=Streptococcus mutans serotype c (strain ATCC 700610 / UA159) OX=210007 GN=accC PE=4 SV=1	accC	1	0.0627119	49.406	2	K(1)ILIANR	0.11329	1
Q8DSN9	249	K	Biotin carboxylase OS=Streptococcus mutans serotype c (strain ATCC 700610 / UA159) OX=210007 GN=accC PE=4 SV=1	accC	1	7.36126e-11	102.03	2	VLEESPSIAIGK(1)TLR	-0.87504	2
Q8DSP7	91	K	Transcription elongation factor GreA OS=Streptococcus mutans serotype c (strain ATCC 700610 / UA159) OX=210007 GN=greA PE=3 SV=1	greA	1	0.00150872	52.837	2	NEVAIGK(1)TVIVR	-1.2507	1
Q8DSP7	4	K	Transcription elongation factor GreA OS=Streptococcus mutans serotype c (strain ATCC 700610 / UA159) OX=210007 GN=greA PE=3 SV=1	greA	1	5.09577e-06	99.174	2	SEK(1)TYPMTLAEK	0.45739	6
Q8DSP7	155	K	Transcription elongation factor GreA OS=Streptococcus mutans serotype c (strain ATCC 700610 / UA159) OX=210007 GN=greA PE=3 SV=1	greA	1	1.14113e-14	108.34	2	VMIESPAGSYQVEIVK(1)VK	-0.61468	1
Q8DSP7	84	K	Transcription elongation factor GreA OS=Streptococcus mutans serotype c (strain ATCC 700610 / UA159) OX=210007 GN=greA PE=3 SV=1	greA	1	1.09169e-20	120.75	2	YAEIVDSDAVAK(1)NEVAIGK	-0.41205	6
Q8DSQ1	106	K	HD_domain domain-containing protein OS=Streptococcus mutans serotype c (strain ATCC 700610 / UA159) OX=210007 GN=SMU_1723c PE=4 SV=1	SMU_1723c	1	0.0496992	44.57	2	LNQK(1)EEDIILK	5.7672	1
Q8DSQ4	59	K	UPF0154 protein SMU_1719c OS=Streptococcus mutans serotype c (strain ATCC 700610 / UA159) OX=210007 GN=SMU_1719c PE=3 SV=1	SMU_1719c	1	1.53856e-05	106.35	2	PSEAK(1)VQQVVR	-0.24552	5
Q8DSR0	129	K	Pseudouridine synthase OS=Streptococcus mutans serotype c (strain ATCC 700610 / UA159) OX=210007 GN=rluB PE=3 SV=1	rluB	1	2.86494e-07	121.8	2	HEIDK(1)VYVAR	-1.6507	6
Q8DSR0	191	K	Pseudouridine synthase OS=Streptococcus mutans serotype c (strain ATCC 700610 / UA159) OX=210007 GN=rluB PE=3 SV=1	rluB	1	9.82913e-06	101.64	2	K(1)MFEAVGLMVDK	1.2082	1
Q8DSR3	10	K	Trk system potassium uptake protein TrkA OS=Streptococcus mutans serotype c (strain ATCC 700610 / UA159) OX=210007 GN=trkA PE=4 SV=1	trkA	1	0.00220989	60.589	2	IIVVGGGK(1)VGK	-0.98112	5
Q8DSR3	13	K	Trk system potassium uptake protein TrkA OS=Streptococcus mutans serotype c (strain ATCC 700610 / UA159) OX=210007 GN=trkA PE=4 SV=1	trkA	1	0.0054352	75.915	2	VGK(1)ALCR	-3.0465	2
Q8DST6	3	K	Uracil phosphoribosyltransferase OS=Streptococcus mutans serotype c (strain ATCC 700610 / UA159) OX=210007 GN=upp PE=3 SV=1	upp	1	0.00115849	67.548	3	GK(1)FQIISHPLIQHK	0.64471	3
Q8DST6	191	K	Uracil phosphoribosyltransferase OS=Streptococcus mutans serotype c (strain ATCC 700610 / UA159) OX=210007 GN=upp PE=3 SV=1	upp	1	5.64965e-07	65.212	2	LNEK(1)GYIVPGLGDAGDR	-0.70543	1
Q8DST6	65	K	Uracil phosphoribosyltransferase OS=Streptococcus mutans serotype c (strain ATCC 700610 / UA159) OX=210007 GN=upp PE=3 SV=1	upp	1	0.00155758	50.834	2	TVQK(1)QLTGK	-0.94502	1
Q8DST7	178	K	ATP-dependent Clp protease proteolytic subunit OS=Streptococcus mutans serotype c (strain ATCC 700610 / UA159) OX=210007 GN=clpP PE=3 SV=1	clpP	1	0.00381464	46.033	2	DYWMDAK(1)ETLK	0.36648	1
Q8DST7	160	K	ATP-dependent Clp protease proteolytic subunit OS=Streptococcus mutans serotype c (strain ATCC 700610 / UA159) OX=210007 GN=clpP PE=3 SV=1	clpP	1	7.4093e-05	104.39	2	ILSDNSGK(1)TIK	-1.3873	4
Q8DST7	152	K	ATP-dependent Clp protease proteolytic subunit OS=Streptococcus mutans serotype c (strain ATCC 700610 / UA159) OX=210007 GN=clpP PE=3 SV=1	clpP	0.998712	0.00047018	93.162	2	K(0.001)LEK(0.999)ILSDNSGK	-2.6541	4
Q8DSU0	380	K	Putative ABC transporter, branched chain amino acid-binding protein OS=Streptococcus mutans serotype c (strain ATCC 700610 / UA159) OX=210007 GN=livK PE=3 SV=1	livK	1	0.000535061	80.623	2	DGK(1)EDTATAVEAK	-3.3284	3
Q8DSU0	207	K	Putative ABC transporter, branched chain amino acid-binding protein OS=Streptococcus mutans serotype c (strain ATCC 700610 / UA159) OX=210007 GN=livK PE=3 SV=1	livK	1	6.25691e-05	92.428	2	GK(1)ITVEDTFQAK	-1.371	6
Q8DSU0	369	K	Putative ABC transporter, branched chain amino acid-binding protein OS=Streptococcus mutans serotype c (strain ATCC 700610 / UA159) OX=210007 GN=livK PE=3 SV=1	livK	1	0.000144595	66.953	2	HNPVK(1)SAVMVGLK	-1.1654	1
Q8DSU0	171	K	Putative ABC transporter, branched chain amino acid-binding protein OS=Streptococcus mutans serotype c (strain ATCC 700610 / UA159) OX=210007 GN=livK PE=3 SV=1	livK	1	0.000506492	78.932	2	IIAK(1)YATDNLK	-0.53786	6
Q8DSU0	181	K	Putative ABC transporter, branched chain amino acid-binding protein OS=Streptococcus mutans serotype c (strain ATCC 700610 / UA159) OX=210007 GN=livK PE=3 SV=1	livK	1	0.00303554	65.156	2	K(1)VALYYDK	-1.2199	5
Q8DSU0	201	K	Putative ABC transporter, branched chain amino acid-binding protein OS=Streptococcus mutans serotype c (strain ATCC 700610 / UA159) OX=210007 GN=livK PE=3 SV=1	livK	1	6.2192e-06	74.524	2	SSDYAQGIADAFK(1)K	1.0329	1
Q8DSU0	340	K	Putative ABC transporter, branched chain amino acid-binding protein OS=Streptococcus mutans serotype c (strain ATCC 700610 / UA159) OX=210007 GN=livK PE=3 SV=1	livK	1	0.000116018	85.821	2	TSK(1)DIATNLAK	0.59652	6
Q8DSU0	299	K	Putative ABC transporter, branched chain amino acid-binding protein OS=Streptococcus mutans serotype c (strain ATCC 700610 / UA159) OX=210007 GN=livK PE=3 SV=1	livK	1	0.00031553	90.761	2	VALTNK(1)AEK	0.077447	5
Q8DSU3	240	K	Putative branched chain amino acid ABC transporter, ATP-binding protein OS=Streptococcus mutans serotype c (strain ATCC 700610 / UA159) OX=210007 GN=livG PE=4 SV=1	livG	1	2.05609e-10	129.69	2	LIAQGTPEEIK(1)HNK	-1.8177	5
Q8DSU4	221	K	Putative branched chain amino acid ABC transporter, ATP-binding protein OS=Streptococcus mutans serotype c (strain ATCC 700610 / UA159) OX=210007 GN=livF PE=4 SV=1	livF	1	2.4486e-11	120.21	2	IVLSGTGK(1)ELLASDEVQK	-0.41323	1
Q8DSU5	165	K	Putative acetoin utilization protein, acetoin dehydrogenase OS=Streptococcus mutans serotype c (strain ATCC 700610 / UA159) OX=210007 GN=SMU_1664c PE=4 SV=1	SMU_1664c	1	0.0046157	59.645	2	DISDEK(1)LNIK	-1.1474	1
Q8DSU5	90	K	Putative acetoin utilization protein, acetoin dehydrogenase OS=Streptococcus mutans serotype c (strain ATCC 700610 / UA159) OX=210007 GN=SMU_1664c PE=4 SV=1	SMU_1664c	1	0.00446371	67.507	2	DVITVSK(1)DDR	2.1741	1
Q8DSU5	197	K	Putative acetoin utilization protein, acetoin dehydrogenase OS=Streptococcus mutans serotype c (strain ATCC 700610 / UA159) OX=210007 GN=SMU_1664c PE=4 SV=1	SMU_1664c	1	0.000929057	74.486	2	FTSESLK(1)QK	0.70134	3
Q8DSU5	105	K	Putative acetoin utilization protein, acetoin dehydrogenase OS=Streptococcus mutans serotype c (strain ATCC 700610 / UA159) OX=210007 GN=SMU_1664c PE=4 SV=1	SMU_1664c	1	2.22182e-19	129.01	3	HK(1)IGVLPVVDGNQMSGIITDK	0.73152	1
Q8DSU5	103	K	Putative acetoin utilization protein, acetoin dehydrogenase OS=Streptococcus mutans serotype c (strain ATCC 700610 / UA159) OX=210007 GN=SMU_1664c PE=4 SV=1	SMU_1664c	1	0.000145682	76.572	2	LEDAIYIMMK(1)HK	-0.2517	1
Q8DSU5	4	K	Putative acetoin utilization protein, acetoin dehydrogenase OS=Streptococcus mutans serotype c (strain ATCC 700610 / UA159) OX=210007 GN=SMU_1664c PE=4 SV=1	SMU_1664c	1	0.0081778	46.447	2	PVK(1)DFMTR	1.4222	1
Q8DSV3	267	K	Phosphoserine aminotransferase OS=Streptococcus mutans serotype c (strain ATCC 700610 / UA159) OX=210007 GN=serC PE=3 SV=1	serC	1	4.89753e-34	199.4	2	ELGGVDEMEK(1)INR	-0.62409	6
Q8DSV3	316	K	Phosphoserine aminotransferase OS=Streptococcus mutans serotype c (strain ATCC 700610 / UA159) OX=210007 GN=serC PE=3 SV=1	serC	1	0.00011627	64.064	2	FVK(1)EADALGFK	-0.058488	3
Q8DSV3	103	K	Phosphoserine aminotransferase OS=Streptococcus mutans serotype c (strain ATCC 700610 / UA159) OX=210007 GN=serC PE=3 SV=1	serC	1	0.0736006	72.038	2	K(1)AYAEAVK	-1.9606	3
Q8DSV6	127	K	2-oxoglutarate reductase OS=Streptococcus mutans serotype c (strain ATCC 700610 / UA159) OX=210007 GN=serA PE=3 SV=1	serA	1	0.000313489	74.849	2	K(1)QFAGSEIAGK	-0.15989	5
Q8DSW4	40	K	Uncharacterized protein OS=Streptococcus mutans serotype c (strain ATCC 700610 / UA159) OX=210007 GN=SMU_1644c PE=4 SV=1	SMU_1644c	1	2.36783e-08	104.39	2	GEFSQTVPAAK(1)R	-1.3592	5
Q8DSW4	156	K	Uncharacterized protein OS=Streptococcus mutans serotype c (strain ATCC 700610 / UA159) OX=210007 GN=SMU_1644c PE=4 SV=1	SMU_1644c	1	4.90734e-09	130.99	2	K(1)FDLSITQAEYMK	-0.017031	5
Q8DSW7	59	K	CsbD domain-containing protein OS=Streptococcus mutans serotype c (strain ATCC 700610 / UA159) OX=210007 GN=SMU_1641c PE=3 SV=1	SMU_1641c	1	8.32162e-45	206.14	2	DGVEGAAEGIK(1)STFSNK	-0.84227	12
Q8DSW7	48	K	CsbD domain-containing protein OS=Streptococcus mutans serotype c (strain ATCC 700610 / UA159) OX=210007 GN=SMU_1641c PE=3 SV=1	SMU_1641c	1	2.17786e-15	142.08	2	DIK(1)DGVEGAAEGIK	-0.14563	6
Q8DSW7	15	K	CsbD domain-containing protein OS=Streptococcus mutans serotype c (strain ATCC 700610 / UA159) OX=210007 GN=SMU_1641c PE=3 SV=1	SMU_1641c	1	0.000964075	67.903	2	GAIK(1)QGAGK	-4.276	4
Q8DSW7	20	K	CsbD domain-containing protein OS=Streptococcus mutans serotype c (strain ATCC 700610 / UA159) OX=210007 GN=SMU_1641c PE=3 SV=1	SMU_1641c	1	0.00012278	99.855	2	QGAGK(1)LTSDK	-1.0959	5
Q8DSW7	6	K	CsbD domain-containing protein OS=Streptococcus mutans serotype c (strain ATCC 700610 / UA159) OX=210007 GN=SMU_1641c PE=3 SV=1	SMU_1641c	1	1.5364e-07	134.66	2	GLEEK(1)LNQAK	-0.56133	6
Q8DSW7	11	K	CsbD domain-containing protein OS=Streptococcus mutans serotype c (strain ATCC 700610 / UA159) OX=210007 GN=SMU_1641c PE=3 SV=1	SMU_1641c	1	9.5651e-05	113.14	2	LNQAK(1)GAIK	-0.63696	6
Q8DSW7	26	K	CsbD domain-containing protein OS=Streptococcus mutans serotype c (strain ATCC 700610 / UA159) OX=210007 GN=SMU_1641c PE=3 SV=1	SMU_1641c	1	1.43902e-06	127.93	2	K(1)VETEGAIEK	-0.28396	6
Q8DSW7	35	K	CsbD domain-containing protein OS=Streptococcus mutans serotype c (strain ATCC 700610 / UA159) OX=210007 GN=SMU_1641c PE=3 SV=1	SMU_1641c	1	1.71105e-20	177.41	2	VETEGAIEK(1)TVAK	-0.16363	13
Q8DSX2	234	K	Bifunctional protein GlmU OS=Streptococcus mutans serotype c (strain ATCC 700610 / UA159) OX=210007 GN=glmU PE=3 SV=1	glmU	1	0.0316714	42.835	2	VALAK(1)AEK	-2.3604	1
Q8DSX9	87	K	50S ribosomal protein L11 OS=Streptococcus mutans serotype c (strain ATCC 700610 / UA159) OX=210007 GN=rplK PE=3 SV=1	rplK	1	0.000130616	73.655	2	AAGVDK(1)GSGEPNK	-2.5586	5
Q8DSX9	4	K	50S ribosomal protein L11 OS=Streptococcus mutans serotype c (strain ATCC 700610 / UA159) OX=210007 GN=rplK PE=3 SV=1	rplK	1	0.00110894	90.308	2	K(1)VENIVK	-0.14167	6
Q8DSX9	10	K	50S ribosomal protein L11 OS=Streptococcus mutans serotype c (strain ATCC 700610 / UA159) OX=210007 GN=rplK PE=3 SV=1	rplK	1	6.16973e-07	110.52	2	VENIVK(1)LQIPAGK	0.29411	5
Q8DSX9	96	K	50S ribosomal protein L11 OS=Streptococcus mutans serotype c (strain ATCC 700610 / UA159) OX=210007 GN=rplK PE=3 SV=1	rplK	1	9.96969e-05	94.806	2	TK(1)VASVTR	-0.98386	6
Q8DSX9	80	K	50S ribosomal protein L11 OS=Streptococcus mutans serotype c (strain ATCC 700610 / UA159) OX=210007 GN=rplK PE=3 SV=1	rplK	1	0.00212805	72.038	2	TPPAAVLLK(1)K	-0.2319	7
Q8DSY0	14	K	50S ribosomal protein L1 OS=Streptococcus mutans serotype c (strain ATCC 700610 / UA159) OX=210007 GN=rplA PE=3 SV=1	rplA	1	3.5446e-05	85.716	2	AALEK(1)IDSTK	0.72095	6
Q8DSY0	19	K	50S ribosomal protein L1 OS=Streptococcus mutans serotype c (strain ATCC 700610 / UA159) OX=210007 GN=rplA PE=3 SV=1	rplA	1	1.42074e-07	107.6	2	IDSTK(1)AYSVEEAVALAK	-1.6648	4
Q8DSY0	167	K	50S ribosomal protein L1 OS=Streptococcus mutans serotype c (strain ATCC 700610 / UA159) OX=210007 GN=rplA PE=3 SV=1	rplA	1	2.7674e-25	169.57	2	ADK(1)AGNVQTIIGK	0.13543	6
Q8DSY0	88	K	50S ribosomal protein L1 OS=Streptococcus mutans serotype c (strain ATCC 700610 / UA159) OX=210007 GN=rplA PE=3 SV=1	rplA	1	2.51349e-30	157.98	2	AEEAK(1)EAGADFVGEDDLVQK	-0.37371	6
Q8DSY0	198	K	50S ribosomal protein L1 OS=Streptococcus mutans serotype c (strain ATCC 700610 / UA159) OX=210007 GN=rplA PE=3 SV=1	rplA	1	0.000532216	85.716	2	AFNDVIAK(1)AK	-2.654	3
Q8DSY0	205	K	50S ribosomal protein L1 OS=Streptococcus mutans serotype c (strain ATCC 700610 / UA159) OX=210007 GN=rplA PE=3 SV=1	rplA	0.954747	1.22282e-33	115.78	3	AK(0.045)PATAK(0.955)GTYITNLVLTTTQGPGIK	1.111	6
Q8DSY0	190	K	50S ribosomal protein L1 OS=Streptococcus mutans serotype c (strain ATCC 700610 / UA159) OX=210007 GN=rplA PE=3 SV=1	rplA	1	8.28316e-07	108.5	2	LVENFK(1)AFNDVIAK	-0.3422	6
Q8DSY0	141	K	50S ribosomal protein L1 OS=Streptococcus mutans serotype c (strain ATCC 700610 / UA159) OX=210007 GN=rplA PE=3 SV=1	rplA	1	1.82214e-24	126.63	2	NLMPNPK(1)TGTVTMDVAK	-0.1174	6
Q8DSY0	151	K	50S ribosomal protein L1 OS=Streptococcus mutans serotype c (strain ATCC 700610 / UA159) OX=210007 GN=rplA PE=3 SV=1	rplA	1	9.33075e-42	200.82	2	TGTVTMDVAK(1)AVEESK	0.051689	6
Q8DSY0	184	K	50S ribosomal protein L1 OS=Streptococcus mutans serotype c (strain ATCC 700610 / UA159) OX=210007 GN=rplA PE=3 SV=1	rplA	1	2.3639e-18	162.23	2	VSFDADK(1)LVENFK	0.52295	6
Q8DSY1	192	K	Uridylate kinase OS=Streptococcus mutans serotype c (strain ATCC 700610 / UA159) OX=210007 GN=pyrH PE=3 SV=1	pyrH	1	3.27199e-17	124.06	2	FNELTHMEVLK(1)R	-1.1015	6
Q8DSY2	162	K	Ribosome-recycling factor OS=Streptococcus mutans serotype c (strain ATCC 700610 / UA159) OX=210007 GN=frr PE=3 SV=1	frr	1	2.67117e-07	115.41	2	DIQK(1)VTDEAVK	-0.47499	6
Q8DSY2	169	K	Ribosome-recycling factor OS=Streptococcus mutans serotype c (strain ATCC 700610 / UA159) OX=210007 GN=frr PE=3 SV=1	frr	1	6.01304e-25	133.13	2	VTDEAVK(1)HIDSMTANK	-0.67962	9
Q8DSY2	154	K	Ribosome-recycling factor OS=Streptococcus mutans serotype c (strain ATCC 700610 / UA159) OX=210007 GN=frr PE=3 SV=1	frr	1	3.18813e-13	147.19	2	EITEDELK(1)SLEK	0.88369	6
Q8DSY2	146	K	Ribosome-recycling factor OS=Streptococcus mutans serotype c (strain ATCC 700610 / UA159) OX=210007 GN=frr PE=3 SV=1	frr	1	7.55839e-05	126.29	2	IK(1)EITEDELK	0.10916	6
Q8DSY2	76	K	Ribosome-recycling factor OS=Streptococcus mutans serotype c (strain ATCC 700610 / UA159) OX=210007 GN=frr PE=3 SV=1	frr	1	0.00159122	61.319	3	SSLK(1)DIEHAINASDIGINPANDGSVIR	-0.74093	3
Q8DSY2	72	K	Ribosome-recycling factor OS=Streptococcus mutans serotype c (strain ATCC 700610 / UA159) OX=210007 GN=frr PE=3 SV=1	frr	1	7.6806e-05	81.335	2	VLLVSPFDK(1)SSLK	-0.01251	6
Q8DSZ8	125	K	Aldoketomutase OS=Streptococcus mutans serotype c (strain ATCC 700610 / UA159) OX=210007 GN=lguL PE=3 SV=1	lguL	1	6.19326e-05	97.033	2	LK(1)QFQEK	-2.6717	4
Q8DSZ9	111	K	Putative NAD(P)H-flavin oxidoreductase OS=Streptococcus mutans serotype c (strain ATCC 700610 / UA159) OX=210007 GN=SMU_1602 PE=3 SV=1	SMU_1602	1	0.00484166	72.042	2	DK(1)ETLEAR	1.6054	2
Q8DSZ9	63	K	Putative NAD(P)H-flavin oxidoreductase OS=Streptococcus mutans serotype c (strain ATCC 700610 / UA159) OX=210007 GN=SMU_1602 PE=3 SV=1	SMU_1602	1	0.000727804	67.507	2	FIVLENEAVK(1)K	0.55735	2
Q8DT07	10	K	Putative dipeptidase PepQ OS=Streptococcus mutans serotype c (strain ATCC 700610 / UA159) OX=210007 GN=pepQ PE=4 SV=1	pepQ	1	0.000238958	85.813	2	LAQIVQK(1)LK	0.8677	6
Q8DT12	142	K	Threonine--tRNA ligase OS=Streptococcus mutans serotype c (strain ATCC 700610 / UA159) OX=210007 GN=thrS PE=3 SV=1	thrS	1	0.0276391	43.734	2	EEVTK(1)DEAR	-1.5863	1
Q8DT12	640	K	Threonine--tRNA ligase OS=Streptococcus mutans serotype c (strain ATCC 700610 / UA159) OX=210007 GN=thrS PE=3 SV=1	thrS	1	0.040316	52.591	2	ENILADIK(1)R	-0.40619	2
Q8DT12	130	K	Threonine--tRNA ligase OS=Streptococcus mutans serotype c (strain ATCC 700610 / UA159) OX=210007 GN=thrS PE=3 SV=1	thrS	1	0.000434337	72.365	2	IVK(1)ENFPSVR	-0.016035	5
Q8DT12	225	K	Threonine--tRNA ligase OS=Streptococcus mutans serotype c (strain ATCC 700610 / UA159) OX=210007 GN=thrS PE=3 SV=1	thrS	1	0.000564908	85.716	2	IYGTAWFDK(1)K	-1.9815	6
Q8DT12	368	K	Threonine--tRNA ligase OS=Streptococcus mutans serotype c (strain ATCC 700610 / UA159) OX=210007 GN=thrS PE=3 SV=1	thrS	1	5.18867e-07	108.2	2	YEK(1)SGALSGLQR	-0.54379	6
Q8DT12	621	K	Threonine--tRNA ligase OS=Streptococcus mutans serotype c (strain ATCC 700610 / UA159) OX=210007 GN=thrS PE=3 SV=1	thrS	1	3.31333e-06	80.623	3	YGSK(1)QTHTESIAEFR	0.74355	4
Q8DT15	76	K	GAF domain-containing protein OS=Streptococcus mutans serotype c (strain ATCC 700610 / UA159) OX=210007 GN=SMU_1582c PE=4 SV=1	SMU_1582c	1	0.0380519	43.168	2	IALGK(1)GVCGQAAAK	-0.11924	1
Q8DT20	408	K	AAA domain-containing protein(predicted) OS=Streptococcus mutans serotype c (strain ATCC 700610 / UA159) OX=210007 GN=SMU_1576c PE=4 SV=1	SMU_1576c	0.785837	0.00710981	50.297	2	EK(0.786)QNK(0.786)IK(0.428)DEVNK	1.9152	1
Q8DT20	411	K	AAA domain-containing protein(predicted) OS=Streptococcus mutans serotype c (strain ATCC 700610 / UA159) OX=210007 GN=SMU_1576c PE=4 SV=1	SMU_1576c	0.785837	0.00710981	50.297	2	EK(0.786)QNK(0.786)IK(0.428)DEVNK	1.9152	1
Q8DT23	232	K	S-adenosylmethionine synthase OS=Streptococcus mutans serotype c (strain ATCC 700610 / UA159) OX=210007 GN=metK PE=3 SV=1	metK	1	0.00785869	58.889	2	AVIPAEYLDAK(1)TK	-0.12746	1
Q8DT28	60	K	Putative maltose/maltodextrin ABC transporter, sugar-binding protein MalX OS=Streptococcus mutans serotype c (strain ATCC 700610 / UA159) OX=210007 GN=malX PE=4 SV=1	malX	1	6.65273e-06	98.009	2	FEK(1)DSNYK	0.12682	5
Q8DT33	161	K	Trk system potassium uptake protein TrkA OS=Streptococcus mutans serotype c (strain ATCC 700610 / UA159) OX=210007 GN=trk PE=4 SV=1	trk	1	0.0464612	46.033	2	FNIPPLLDK(1)K	-0.35545	1
Q8DT33	181	K	Trk system potassium uptake protein TrkA OS=Streptococcus mutans serotype c (strain ATCC 700610 / UA159) OX=210007 GN=trk PE=4 SV=1	trk	1	0.0311158	48.157	2	K(1)NETFIPNR	-3.521	2
Q8DT55	13	K	Alpha-1,4 glucan phosphorylase OS=Streptococcus mutans serotype c (strain ATCC 700610 / UA159) OX=210007 GN=phsG PE=3 SV=1	phsG	1	7.14432e-05	78.157	2	DFK(1)DTLHEEQLIK	-0.75554	1
Q8DT55	488	K	Alpha-1,4 glucan phosphorylase OS=Streptococcus mutans serotype c (strain ATCC 700610 / UA159) OX=210007 GN=phsG PE=3 SV=1	phsG	1	9.67121e-11	104	3	K(1)LNDFANDSAVLDHFYQVK	0.20306	3
Q8DT55	293	K	Alpha-1,4 glucan phosphorylase OS=Streptococcus mutans serotype c (strain ATCC 700610 / UA159) OX=210007 GN=phsG PE=3 SV=1	phsG	1	6.56774e-17	183.57	2	SYLK(1)QGLPLER	-0.10944	6
Q8DT62	260	K	Putative ABC transporter, glutamine binding protein OS=Streptococcus mutans serotype c (strain ATCC 700610 / UA159) OX=210007 GN=SMU_1520 PE=4 SV=1	SMU_1520	0.999914	3.72358e-11	96.27	3	SLESIYNK(1)HNLESAKPDK	0.94281	3
Q8DT63	250	K	Putative amino acid ABC transporter, ATP-binding protein OS=Streptococcus mutans serotype c (strain ATCC 700610 / UA159) OX=210007 GN=glnQ PE=4 SV=1	glnQ	1	2.23842e-59	228.73	2	IINHTSEK(1)VNINQK	-0.036106	12
Q8DT63	133	K	Putative amino acid ABC transporter, ATP-binding protein OS=Streptococcus mutans serotype c (strain ATCC 700610 / UA159) OX=210007 GN=glnQ PE=4 SV=1	glnQ	1	0.000836078	82.437	2	K(1)DSYPGMLSGGQK	-0.39891	3
Q8DT86	40	K	DUF3042 family protein(predicted) OS=Streptococcus mutans serotype c (strain ATCC 700610 / UA159) OX=210007 GN=SMU_1479 PE=4 SV=1	SMU_1479	1	2.36988e-10	175.51	2	K(1)AAFIEENR	0.13876	6
Q8DT86	31	K	DUF3042 family protein(predicted) OS=Streptococcus mutans serotype c (strain ATCC 700610 / UA159) OX=210007 GN=SMU_1479 PE=4 SV=1	SMU_1479	1	0.000163627	102.55	2	K(1)TIIDPEEK	0.29012	4
Q8DT86	39	K	DUF3042 family protein(predicted) OS=Streptococcus mutans serotype c (strain ATCC 700610 / UA159) OX=210007 GN=SMU_1479 PE=4 SV=1	SMU_1479	1	0.000751722	79.059	2	TIIDPEEK(1)K	0.29643	6
Q8DT95	94	K	Adenine phosphoribosyltransferase OS=Streptococcus mutans serotype c (strain ATCC 700610 / UA159) OX=210007 GN=apt PE=3 SV=1	apt	0.999999	0.000193249	66.553	4	EVIEAHYEK(1)EYGIDTLTMHADAIKPGQR	1.214	1
Q8DT95	82	K	Adenine phosphoribosyltransferase OS=Streptococcus mutans serotype c (strain ATCC 700610 / UA159) OX=210007 GN=apt PE=3 SV=1	apt	0.999999	0.000169313	119.06	2	KPGK(1)LPR	-0.2359	5
Q8DTA1	143	K	Putative dTDP-4-keto-L-rhamnose reductase OS=Streptococcus mutans serotype c (strain ATCC 700610 / UA159) OX=210007 GN=rmlC PE=4 SV=1	rmlC	0.999972	1.0896e-08	94.791	3	NHPLLK(1)DVKPLK	-2.9396	3
Q8DTA8	344	K	Putative amino acid permease OS=Streptococcus mutans serotype c (strain ATCC 700610 / UA159) OX=210007 GN=SMU_1450 PE=4 SV=1	SMU_1450	1	1.93083e-06	106	2	IGTLSK(1)TGVPSK	0.32572	6
Q8DTB3	169	K	Ribonuclease J OS=Streptococcus mutans serotype c (strain ATCC 700610 / UA159) OX=210007 GN=rnj PE=3 SV=1	rnj	1	9.68276e-12	135.13	2	FDQAASK(1)LYQTDLAR	0.15186	5
Q8DTB4	222	K	Putative tributyrin esterase OS=Streptococcus mutans serotype c (strain ATCC 700610 / UA159) OX=210007 GN=SMU_1443c PE=4 SV=1	SMU_1443c	1	8.18384e-05	103.8	2	K(1)IGLNIDYR	-0.40851	5
Q8DTC6	3	K	Phosphoglucosamine mutase OS=Streptococcus mutans serotype c (strain ATCC 700610 / UA159) OX=210007 GN=glmM PE=3 SV=1	glmM	1	0.114362	40.502	2	GK(1)YFGTDGVR	-4.7589	1
Q8DTF8	316	K	Phosphoenolpyruvate carboxykinase (ATP) OS=Streptococcus mutans serotype c (strain ATCC 700610 / UA159) OX=210007 GN=pckA PE=3 SV=1	pckA	1	1.45142e-17	111.98	2	EQK(1)YFVAVQNCGAALDK	1.1371	4
Q8DTF8	330	K	Phosphoenolpyruvate carboxykinase (ATP) OS=Streptococcus mutans serotype c (strain ATCC 700610 / UA159) OX=210007 GN=pckA PE=3 SV=1	pckA	1	5.14365e-12	83.474	3	YFVAVQNCGAALDK(1)EGHLR	0.31708	5
Q8DTF8	501	K	Phosphoenolpyruvate carboxykinase (ATP) OS=Streptococcus mutans serotype c (strain ATCC 700610 / UA159) OX=210007 GN=pckA PE=3 SV=1	pckA	1	0.000444005	67.881	2	IPNFDK(1)AYVK	-3.4321	3
Q8DTF8	218	K	Phosphoenolpyruvate carboxykinase (ATP) OS=Streptococcus mutans serotype c (strain ATCC 700610 / UA159) OX=210007 GN=pckA PE=3 SV=1	pckA	1	1.29228e-08	119.55	2	K(1)ATLTLAWGTANR	3.2303	1
Q8DTG0	111	K	Putative oxidoreductase OS=Streptococcus mutans serotype c (strain ATCC 700610 / UA159) OX=210007 GN=SMU_1387 PE=4 SV=1	SMU_1387	1	8.03126e-12	114.5	3	PAFSTPEELSNIIHSAEK(1)K	-0.66567	6
Q8DTG2	511	K	2-isopropylmalate synthase OS=Streptococcus mutans serotype c (strain ATCC 700610 / UA159) OX=210007 GN=leuA PE=3 SV=1	leuA	1	1.41859e-10	146.58	2	ENAGEIGHK(1)VSER	-0.61753	6
Q8DTG2	366	K	2-isopropylmalate synthase OS=Streptococcus mutans serotype c (strain ATCC 700610 / UA159) OX=210007 GN=leuA PE=3 SV=1	leuA	1	2.36191e-06	116.13	2	K(1)HDITDADIR	0.23283	6
Q8DTG2	3	K	2-isopropylmalate synthase OS=Streptococcus mutans serotype c (strain ATCC 700610 / UA159) OX=210007 GN=leuA PE=3 SV=1	leuA	1	0.000226741	74.849	2	K(1)VEFLDTTLR	0.2579	6
Q8DTG2	88	K	2-isopropylmalate synthase OS=Streptococcus mutans serotype c (strain ATCC 700610 / UA159) OX=210007 GN=leuA PE=3 SV=1	leuA	1	4.28087e-05	86.838	2	SDIDACYEALK(1)DAK	-1.3607	2
Q8DTG2	131	K	2-isopropylmalate synthase OS=Streptococcus mutans serotype c (strain ATCC 700610 / UA159) OX=210007 GN=leuA PE=3 SV=1	leuA	1	2.27675e-07	72.031	2	SK(1)FDVIEFSPEDATR	-1.2684	1
Q8DTG2	191	K	2-isopropylmalate synthase OS=Streptococcus mutans serotype c (strain ATCC 700610 / UA159) OX=210007 GN=leuA PE=3 SV=1	leuA	1	0.000107995	83.623	2	YLIENVK(1)SDR	-1.0954	3
Q8DTG7	165	K	YrdC-like domain-containing protein OS=Streptococcus mutans serotype c (strain ATCC 700610 / UA159) OX=210007 GN=SMU_1377c PE=1 SV=1	SMU_1377c	1	7.76522e-05	101.41	2	GK(1)VEGIGER	0.79799	3
Q8DTG7	108	K	YrdC-like domain-containing protein OS=Streptococcus mutans serotype c (strain ATCC 700610 / UA159) OX=210007 GN=SMU_1377c PE=1 SV=1	SMU_1377c	1	0.0166695	56.014	2	LK(1)AYGDGR	-3.1911	1
Q8DTG7	160	K	YrdC-like domain-containing protein OS=Streptococcus mutans serotype c (strain ATCC 700610 / UA159) OX=210007 GN=SMU_1377c PE=1 SV=1	SMU_1377c	1	4.70741e-11	101.64	2	MVYASSANPSGK(1)GNR	-1.0183	1
Q8DTG7	57	K	YrdC-like domain-containing protein OS=Streptococcus mutans serotype c (strain ATCC 700610 / UA159) OX=210007 GN=SMU_1377c PE=1 SV=1	SMU_1377c	1	1.15702e-07	110.58	2	NK(1)PGVVLCGSMEELR	0.061252	11
Q8DTG7	211	K	YrdC-like domain-containing protein OS=Streptococcus mutans serotype c (strain ATCC 700610 / UA159) OX=210007 GN=SMU_1377c PE=1 SV=1	SMU_1377c	1	2.75405e-07	80.379	2	YEQGVMVSMVDK(1)DGK	0.52344	2
Q8DTH5	8	K	Methyltranfer_dom domain-containing protein OS=Streptococcus mutans serotype c (strain ATCC 700610 / UA159) OX=210007 GN=SMU_1367c PE=4 SV=1	SMU_1367c	1	3.87919e-11	178.87	2	MLIHYLIK(1)QAK	-1.7402	1
Q8DTJ0	77	K	ABC transporter permease(predicted) OS=Streptococcus mutans serotype c (strain ATCC 700610 / UA159) OX=210007 GN=SMU_1347c PE=4 SV=1	SMU_1347c	1	3.4317e-07	101.64	2	DK(1)YTNIQEAEGR	-0.015688	2
Q8DTJ0	551	K	ABC transporter permease(predicted) OS=Streptococcus mutans serotype c (strain ATCC 700610 / UA159) OX=210007 GN=SMU_1347c PE=4 SV=1	SMU_1347c	1	0.0035095	72.038	2	LHLK(1)IGDK	-2.4465	5
Q8DTJ0	213	K	ABC transporter permease(predicted) OS=Streptococcus mutans serotype c (strain ATCC 700610 / UA159) OX=210007 GN=SMU_1347c PE=4 SV=1	SMU_1347c	1	4.94466e-09	112.93	2	NHSYNQLLLK(1)IK	-0.18583	1
Q8DTJ0	396	K	ABC transporter permease(predicted) OS=Streptococcus mutans serotype c (strain ATCC 700610 / UA159) OX=210007 GN=SMU_1347c PE=4 SV=1	SMU_1347c	1	0.000611915	63.397	2	NIK(1)GILLER	0.2672	3
Q8DTJ0	623	K	ABC transporter permease(predicted) OS=Streptococcus mutans serotype c (strain ATCC 700610 / UA159) OX=210007 GN=SMU_1347c PE=4 SV=1	SMU_1347c	1	9.6974e-07	63.212	2	TSQLIQSAK(1)VIDK	-0.091645	1
Q8DTJ0	627	K	ABC transporter permease(predicted) OS=Streptococcus mutans serotype c (strain ATCC 700610 / UA159) OX=210007 GN=SMU_1347c PE=4 SV=1	SMU_1347c	1	0.000115487	94.791	2	VIDK(1)DLTYTTK	0.53513	2
Q8DTJ0	768	K	ABC transporter permease(predicted) OS=Streptococcus mutans serotype c (strain ATCC 700610 / UA159) OX=210007 GN=SMU_1347c PE=4 SV=1	SMU_1347c	1	5.22927e-05	75.474	2	VK(1)AIDMIEGLK	-0.43795	6
Q8DTJ0	415	K	ABC transporter permease(predicted) OS=Streptococcus mutans serotype c (strain ATCC 700610 / UA159) OX=210007 GN=SMU_1347c PE=4 SV=1	SMU_1347c	1	0.000415453	67.507	2	YLSYGSK(1)YVIR	1.0579	2
Q8DTH8	118	K	Putative transcriptional regulator (TetR family) OS=Streptococcus mutans serotype c (strain ATCC 700610 / UA159) OX=210007 GN=SMU_1361c PE=4 SV=1	SMU_1361c	1	0.0228006	46.033	2	DPTFSK(1)LLTK	-3.1591	1
Q8DTH8	122	K	Putative transcriptional regulator (TetR family) OS=Streptococcus mutans serotype c (strain ATCC 700610 / UA159) OX=210007 GN=SMU_1361c PE=4 SV=1	SMU_1361c	1	0.000363573	94.806	2	LLTK(1)AIVAK	-2.0351	2
Q8DTH8	96	K	Putative transcriptional regulator (TetR family) OS=Streptococcus mutans serotype c (strain ATCC 700610 / UA159) OX=210007 GN=SMU_1361c PE=4 SV=1	SMU_1361c	1	4.19098e-07	142.04	2	LCQALALCQK(1)K	0.60247	2
Q8DTJ2	400	K	Putative peptide synthetase OS=Streptococcus mutans serotype c (strain ATCC 700610 / UA159) OX=210007 GN=SMU_1345c PE=4 SV=1	SMU_1345c	1	0.000689575	80.623	2	ESEK(1)IFSDDGWLK	3.1242	1
Q8DTJ2	132	K	Putative peptide synthetase OS=Streptococcus mutans serotype c (strain ATCC 700610 / UA159) OX=210007 GN=SMU_1345c PE=4 SV=1	SMU_1345c	1	2.36084e-06	98.009	2	FSLSSLDTK(1)K	0.089794	6
Q8DTJ2	503	K	Putative peptide synthetase OS=Streptococcus mutans serotype c (strain ATCC 700610 / UA159) OX=210007 GN=SMU_1345c PE=4 SV=1	SMU_1345c	1	7.03655e-07	78.157	2	K(1)LQINEVYPISVIPK	2.2496	2
Q8DTJ2	517	K	Putative peptide synthetase OS=Streptococcus mutans serotype c (strain ATCC 700610 / UA159) OX=210007 GN=SMU_1345c PE=4 SV=1	SMU_1345c	1	6.03667e-05	50.641	2	LQINEVYPISVIPK(1)TR	0.073049	2
Q8DTJ2	104	K	Putative peptide synthetase OS=Streptococcus mutans serotype c (strain ATCC 700610 / UA159) OX=210007 GN=SMU_1345c PE=4 SV=1	SMU_1345c	1	0.00018734	83.775	2	K(1)PVLITELEK	-0.56904	6
Q8DTJ2	113	K	Putative peptide synthetase OS=Streptococcus mutans serotype c (strain ATCC 700610 / UA159) OX=210007 GN=SMU_1345c PE=4 SV=1	SMU_1345c	1	9.25614e-15	130.78	3	KPVLITELEK(1)QCENIVLK	0.79567	5
Q8DTJ2	121	K	Putative peptide synthetase OS=Streptococcus mutans serotype c (strain ATCC 700610 / UA159) OX=210007 GN=SMU_1345c PE=4 SV=1	SMU_1345c	1	5.75712e-05	104.39	2	QCENIVLK(1)DK	-1.1311	4
Q8DTJ2	103	K	Putative peptide synthetase OS=Streptococcus mutans serotype c (strain ATCC 700610 / UA159) OX=210007 GN=SMU_1345c PE=4 SV=1	SMU_1345c	0.999572	5.70613e-06	90.689	2	LK(1)KPVLITELEK	-0.76382	3
Q8DTJ2	254	K	Putative peptide synthetase OS=Streptococcus mutans serotype c (strain ATCC 700610 / UA159) OX=210007 GN=SMU_1345c PE=4 SV=1	SMU_1345c	1	0.000324128	63.397	2	LLIK(1)TLNTTK	-0.98602	2
Q8DTJ2	355	K	Putative peptide synthetase OS=Streptococcus mutans serotype c (strain ATCC 700610 / UA159) OX=210007 GN=SMU_1345c PE=4 SV=1	SMU_1345c	1	2.57956e-08	128.57	2	VVSVGK(1)AISETDIR	0.58197	6
Q8DTJ2	28	K	Putative peptide synthetase OS=Streptococcus mutans serotype c (strain ATCC 700610 / UA159) OX=210007 GN=SMU_1345c PE=4 SV=1	SMU_1345c	1	3.92136e-05	92.428	2	YK(1)FETYEHLR	-2.4061	2
Q8DTJ3	17	K	Putative malonyl-CoA acyl-carrier-protein transacylase OS=Streptococcus mutans serotype c (strain ATCC 700610 / UA159) OX=210007 GN=SMU_1344c PE=4 SV=1	SMU_1344c	1	0.000745759	90.142	2	LVALFSGQGVK(1)K	-2.661	2
Q8DTJ3	350	K	Putative malonyl-CoA acyl-carrier-protein transacylase OS=Streptococcus mutans serotype c (strain ATCC 700610 / UA159) OX=210007 GN=SMU_1344c PE=4 SV=1	SMU_1344c	1	0.000140788	82.716	2	YLEQAK(1)EK	0.19598	4
Q8DTJ4	959	K	Putative polyketide synthase OS=Streptococcus mutans serotype c (strain ATCC 700610 / UA159) OX=210007 GN=SMU_1343c PE=3 SV=1	SMU_1343c	1	3.37253e-05	79.889	2	ITK(1)EDSIIHLLK	-0.056166	1
Q8DTJ4	321	K	Putative polyketide synthase OS=Streptococcus mutans serotype c (strain ATCC 700610 / UA159) OX=210007 GN=SMU_1343c PE=3 SV=1	SMU_1343c	1	0.0233917	43.168	2	K(1)QFCGIGSVK	-1.0585	1
Q8DTJ4	179	K	Putative polyketide synthase OS=Streptococcus mutans serotype c (strain ATCC 700610 / UA159) OX=210007 GN=SMU_1343c PE=3 SV=1	SMU_1343c	1	0.000478518	58.313	2	SITNK(1)ECDMAIAGGIR	-1.1418	1
Q8DTJ5	1777	K	Putative bacitracin synthetase 1 BacA OS=Streptococcus mutans serotype c (strain ATCC 700610 / UA159) OX=210007 GN=bacA1 PE=3 SV=1	bacA1	1	0.0018844	47.334	2	AISMASK(1)LISK	0.67167	1
Q8DTJ5	1792	K	Putative bacitracin synthetase 1 BacA OS=Streptococcus mutans serotype c (strain ATCC 700610 / UA159) OX=210007 GN=bacA1 PE=3 SV=1	bacA1	1	8.11816e-05	84.309	2	EILK(1)NPTIAQLTK	-0.08636	2
Q8DTJ5	1801	K	Putative bacitracin synthetase 1 BacA OS=Streptococcus mutans serotype c (strain ATCC 700610 / UA159) OX=210007 GN=bacA1 PE=3 SV=1	bacA1	1	1.71194e-06	112.7	2	NPTIAQLTK(1)IVVK	-0.45768	2
Q8DTJ5	701	K	Putative bacitracin synthetase 1 BacA OS=Streptococcus mutans serotype c (strain ATCC 700610 / UA159) OX=210007 GN=bacA1 PE=3 SV=1	bacA1	1	2.53178e-10	117.45	2	EINNDNPLLVK(1)VMK	1.108	2
Q8DTJ5	871	K	Putative bacitracin synthetase 1 BacA OS=Streptococcus mutans serotype c (strain ATCC 700610 / UA159) OX=210007 GN=bacA1 PE=3 SV=1	bacA1	1	0.00411021	62.454	2	ELSEK(1)SFDLTK	-0.54974	4
Q8DTJ5	2500	K	Putative bacitracin synthetase 1 BacA OS=Streptococcus mutans serotype c (strain ATCC 700610 / UA159) OX=210007 GN=bacA1 PE=3 SV=1	bacA1	1	0.000147993	79.059	2	FSISK(1)QQDK	-0.18191	4
Q8DTJ5	542	K	Putative bacitracin synthetase 1 BacA OS=Streptococcus mutans serotype c (strain ATCC 700610 / UA159) OX=210007 GN=bacA1 PE=3 SV=1	bacA1	1	9.56727e-08	71.912	2	GELYLGGDSLSSGYLNDSK(1)K	0.36701	1
Q8DTJ5	1727	K	Putative bacitracin synthetase 1 BacA OS=Streptococcus mutans serotype c (strain ATCC 700610 / UA159) OX=210007 GN=bacA1 PE=3 SV=1	bacA1	1	0.00349683	59.645	2	HIAPK(1)EGLIK	-3.1309	1
Q8DTJ5	711	K	Putative bacitracin synthetase 1 BacA OS=Streptococcus mutans serotype c (strain ATCC 700610 / UA159) OX=210007 GN=bacA1 PE=3 SV=1	bacA1	1	2.48993e-05	109.36	2	IITEILK(1)GR	0.65968	2
Q8DTJ5	170	K	Putative bacitracin synthetase 1 BacA OS=Streptococcus mutans serotype c (strain ATCC 700610 / UA159) OX=210007 GN=bacA1 PE=3 SV=1	bacA1	1	0.000251295	74.524	2	IK(1)DIALITNEEK	-1.6522	3
Q8DTJ5	1191	K	Putative bacitracin synthetase 1 BacA OS=Streptococcus mutans serotype c (strain ATCC 700610 / UA159) OX=210007 GN=bacA1 PE=3 SV=1	bacA1	1	2.48492e-12	142.04	2	ILMEVVDK(1)QK	-0.49373	6
Q8DTJ5	685	K	Putative bacitracin synthetase 1 BacA OS=Streptococcus mutans serotype c (strain ATCC 700610 / UA159) OX=210007 GN=bacA1 PE=3 SV=1	bacA1	1	0.019067	43.272	2	IVLNK(1)STSVK	-2.9749	1
Q8DTJ5	987	K	Putative bacitracin synthetase 1 BacA OS=Streptococcus mutans serotype c (strain ATCC 700610 / UA159) OX=210007 GN=bacA1 PE=3 SV=1	bacA1	1	0.000756733	66.619	2	K(1)AGVSFDSEFSYK	-0.87418	1
Q8DTJ5	1713	K	Putative bacitracin synthetase 1 BacA OS=Streptococcus mutans serotype c (strain ATCC 700610 / UA159) OX=210007 GN=bacA1 PE=3 SV=1	bacA1	1	0.000561218	70.389	2	K(1)LLDSMYSSK	1.2235	3
Q8DTJ5	1722	K	Putative bacitracin synthetase 1 BacA OS=Streptococcus mutans serotype c (strain ATCC 700610 / UA159) OX=210007 GN=bacA1 PE=3 SV=1	bacA1	1	3.48845e-05	99.589	2	LLDSMYSSK(1)HIAPK	-0.7786	6
Q8DTJ5	745	K	Putative bacitracin synthetase 1 BacA OS=Streptococcus mutans serotype c (strain ATCC 700610 / UA159) OX=210007 GN=bacA1 PE=3 SV=1	bacA1	1	0.0032439	93.467	2	K(1)VTIDDIFK	2.1234	3
Q8DTJ5	492	K	Putative bacitracin synthetase 1 BacA OS=Streptococcus mutans serotype c (strain ATCC 700610 / UA159) OX=210007 GN=bacA1 PE=3 SV=1	bacA1	1	0.00234908	52.837	2	LEK(1)HMDNIPIGK	-0.67109	2
Q8DTJ5	205	K	Putative bacitracin synthetase 1 BacA OS=Streptococcus mutans serotype c (strain ATCC 700610 / UA159) OX=210007 GN=bacA1 PE=3 SV=1	bacA1	1	4.6556e-06	87.251	2	LFQK(1)VTDR	-1.2314	5
Q8DTJ5	986	K	Putative bacitracin synthetase 1 BacA OS=Streptococcus mutans serotype c (strain ATCC 700610 / UA159) OX=210007 GN=bacA1 PE=3 SV=1	bacA1	1	6.70508e-08	130.79	2	LSDFGTIDHQK(1)K	-0.91128	3
Q8DTJ5	1656	K	Putative bacitracin synthetase 1 BacA OS=Streptococcus mutans serotype c (strain ATCC 700610 / UA159) OX=210007 GN=bacA1 PE=3 SV=1	bacA1	1	2.10557e-05	99.174	2	NCLVSLQNK(1)LSK	-1.2773	3
Q8DTJ5	2299	K	Putative bacitracin synthetase 1 BacA OS=Streptococcus mutans serotype c (strain ATCC 700610 / UA159) OX=210007 GN=bacA1 PE=3 SV=1	bacA1	1	2.22969e-06	78.043	2	NIYHEQFK(1)VDFK	-2.0291	2
Q8DTJ5	2485	K	Putative bacitracin synthetase 1 BacA OS=Streptococcus mutans serotype c (strain ATCC 700610 / UA159) OX=210007 GN=bacA1 PE=3 SV=1	bacA1	1	3.00588e-07	89.359	2	NLEGK(1)TIEHNIGEYR	-1.3881	5
Q8DTJ5	845	K	Putative bacitracin synthetase 1 BacA OS=Streptococcus mutans serotype c (strain ATCC 700610 / UA159) OX=210007 GN=bacA1 PE=3 SV=1	bacA1	1	2.72305e-07	87.895	2	SHFYLK(1)DER	-0.32127	6
Q8DTJ5	168	K	Putative bacitracin synthetase 1 BacA OS=Streptococcus mutans serotype c (strain ATCC 700610 / UA159) OX=210007 GN=bacA1 PE=3 SV=1	bacA1	1	1.50738e-07	80.623	2	TVISELPQNINQK(1)IK	-0.058978	1
Q8DTJ5	2112	K	Putative bacitracin synthetase 1 BacA OS=Streptococcus mutans serotype c (strain ATCC 700610 / UA159) OX=210007 GN=bacA1 PE=3 SV=1	bacA1	1	1.03272e-09	95.656	2	VK(1)DDVLQTLIQVK	-0.23015	2
Q8DTJ5	857	K	Putative bacitracin synthetase 1 BacA OS=Streptococcus mutans serotype c (strain ATCC 700610 / UA159) OX=210007 GN=bacA1 PE=3 SV=1	bacA1	1	0.000133889	75.474	2	VK(1)DYYHVMER	-2.005	4
Q8DTJ5	1788	K	Putative bacitracin synthetase 1 BacA OS=Streptococcus mutans serotype c (strain ATCC 700610 / UA159) OX=210007 GN=bacA1 PE=3 SV=1	bacA1	1	0.0798746	51.864	2	VSVK(1)EILK	-0.82072	1
Q8DTJ5	414	K	Putative bacitracin synthetase 1 BacA OS=Streptococcus mutans serotype c (strain ATCC 700610 / UA159) OX=210007 GN=bacA1 PE=3 SV=1	bacA1	1	0.000119568	81.642	2	VYVVSEK(1)DR	1.2795	3
Q8DTJ5	680	K	Putative bacitracin synthetase 1 BacA OS=Streptococcus mutans serotype c (strain ATCC 700610 / UA159) OX=210007 GN=bacA1 PE=3 SV=1	bacA1	1	9.03614e-05	113.7	2	YLEK(1)IVLNK	0.93251	2
Q8DTJ6	353	K	Putative gramicidin S synthetase OS=Streptococcus mutans serotype c (strain ATCC 700610 / UA159) OX=210007 GN=SMU_1341c PE=3 SV=1	SMU_1341c	1	2.36381e-05	86.243	2	HMIYSQK(1)NFEK	-1.0955	4
Q8DTJ6	364	K	Putative gramicidin S synthetase OS=Streptococcus mutans serotype c (strain ATCC 700610 / UA159) OX=210007 GN=SMU_1341c PE=3 SV=1	SMU_1341c	1	0.000166857	85.813	2	IEFELPK(1)K	-1.7311	3
Q8DTJ6	855	K	Putative gramicidin S synthetase OS=Streptococcus mutans serotype c (strain ATCC 700610 / UA159) OX=210007 GN=SMU_1341c PE=3 SV=1	SMU_1341c	1	3.58755e-05	122.44	2	IK(1)GFLDSNK	-0.90687	3
Q8DTJ6	974	K	Putative gramicidin S synthetase OS=Streptococcus mutans serotype c (strain ATCC 700610 / UA159) OX=210007 GN=SMU_1341c PE=3 SV=1	SMU_1341c	1	1.90176e-07	82.437	2	LSNFYLGEDDK(1)QVSR	-1.8337	2
Q8DTJ6	708	K	Putative gramicidin S synthetase OS=Streptococcus mutans serotype c (strain ATCC 700610 / UA159) OX=210007 GN=SMU_1341c PE=3 SV=1	SMU_1341c	1	0.000602574	90.306	2	NGK(1)IDSQELLLR	-2.3805	3
Q8DTJ6	346	K	Putative gramicidin S synthetase OS=Streptococcus mutans serotype c (strain ATCC 700610 / UA159) OX=210007 GN=SMU_1341c PE=3 SV=1	SMU_1341c	1	5.55739e-11	97.949	3	NHLFGEESSLK(1)HMIYSQK	-0.21896	2
Q8DTJ6	735	K	Putative gramicidin S synthetase OS=Streptococcus mutans serotype c (strain ATCC 700610 / UA159) OX=210007 GN=SMU_1341c PE=3 SV=1	SMU_1341c	1	1.469e-11	96.27	2	NTTISSPTFSDK(1)MMEK	0.37705	3
Q8DTJ6	335	K	Putative gramicidin S synthetase OS=Streptococcus mutans serotype c (strain ATCC 700610 / UA159) OX=210007 GN=SMU_1341c PE=3 SV=1	SMU_1341c	1	0.000563078	47.27	3	PSIIITDEK(1)NHLFGEESSLK	0.94581	1
Q8DTJ6	262	K	Putative gramicidin S synthetase OS=Streptococcus mutans serotype c (strain ATCC 700610 / UA159) OX=210007 GN=SMU_1341c PE=3 SV=1	SMU_1341c	1	1.17374e-12	118.64	3	QLTYHDIEK(1)VSSNLADMLISK	-0.15995	1
Q8DTJ6	274	K	Putative gramicidin S synthetase OS=Streptococcus mutans serotype c (strain ATCC 700610 / UA159) OX=210007 GN=SMU_1341c PE=3 SV=1	SMU_1341c	1	3.78137e-11	130.65	2	VSSNLADMLISK(1)GVK	-0.93455	6
Q8DTJ6	108	K	Putative gramicidin S synthetase OS=Streptococcus mutans serotype c (strain ATCC 700610 / UA159) OX=210007 GN=SMU_1341c PE=3 SV=1	SMU_1341c	1	0.00651264	60.547	2	TMK(1)EFLNETK	-0.23346	2
Q8DTJ6	1210	K	Putative gramicidin S synthetase OS=Streptococcus mutans serotype c (strain ATCC 700610 / UA159) OX=210007 GN=SMU_1341c PE=3 SV=1	SMU_1341c	1	1.04353e-33	215.84	2	YSHEDIK(1)QLLQK	-0.44161	6
Q8DTJ7	1049	K	Putative surfactin synthetase OS=Streptococcus mutans serotype c (strain ATCC 700610 / UA159) OX=210007 GN=bacA2 PE=3 SV=1	bacA2	1	0.036437	53.517	2	DFK(1)FDNQCLK	0.049088	1
Q8DTJ7	656	K	Putative surfactin synthetase OS=Streptococcus mutans serotype c (strain ATCC 700610 / UA159) OX=210007 GN=bacA2 PE=3 SV=1	bacA2	1	2.25428e-07	110.22	2	ELK(1)ENEILR	-0.84228	4
Q8DTJ7	34	K	Putative surfactin synthetase OS=Streptococcus mutans serotype c (strain ATCC 700610 / UA159) OX=210007 GN=bacA2 PE=3 SV=1	bacA2	1	0.000425617	47.915	2	FPDK(1)IAIIHNDTR	0.3415	1
Q8DTJ7	289	K	Putative surfactin synthetase OS=Streptococcus mutans serotype c (strain ATCC 700610 / UA159) OX=210007 GN=bacA2 PE=3 SV=1	bacA2	1	0.000821722	58.687	2	HLK(1)IVMK	-4.6582	1
Q8DTJ7	128	K	Putative surfactin synthetase OS=Streptococcus mutans serotype c (strain ATCC 700610 / UA159) OX=210007 GN=bacA2 PE=3 SV=1	bacA2	1	2.03025e-07	135.28	2	IIITESDIEYK(1)NYK	-0.59314	3
Q8DTJ7	47	K	Putative surfactin synthetase OS=Streptococcus mutans serotype c (strain ATCC 700610 / UA159) OX=210007 GN=bacA2 PE=3 SV=1	bacA2	1	8.73018e-05	81.335	2	ITYK(1)ELNILANK	1.205	2
Q8DTJ7	1423	K	Putative surfactin synthetase OS=Streptococcus mutans serotype c (strain ATCC 700610 / UA159) OX=210007 GN=bacA2 PE=3 SV=1	bacA2	1	0.00640628	53.878	2	IYK(1)TGDLGR	-0.47135	1
Q8DTJ7	107	K	Putative surfactin synthetase OS=Streptococcus mutans serotype c (strain ATCC 700610 / UA159) OX=210007 GN=bacA2 PE=3 SV=1	bacA2	1	0.000698098	81.163	2	K(1)EYILNDCR	-0.69849	2
Q8DTJ7	785	K	Putative surfactin synthetase OS=Streptococcus mutans serotype c (strain ATCC 700610 / UA159) OX=210007 GN=bacA2 PE=3 SV=1	bacA2	1	0.00581598	46.447	2	K(1)QYWQEQLK	-2.3614	1
Q8DTJ7	504	K	Putative surfactin synthetase OS=Streptococcus mutans serotype c (strain ATCC 700610 / UA159) OX=210007 GN=bacA2 PE=3 SV=1	bacA2	1	9.45266e-05	67.464	2	LK(1)QIYLEK	-2.1343	1
Q8DTJ7	117	K	Putative surfactin synthetase OS=Streptococcus mutans serotype c (strain ATCC 700610 / UA159) OX=210007 GN=bacA2 PE=3 SV=1	bacA2	1	1.48978e-05	130.71	2	SK(1)IIITESDIEYK	-1.2917	2
Q8DTJ7	906	K	Putative surfactin synthetase OS=Streptococcus mutans serotype c (strain ATCC 700610 / UA159) OX=210007 GN=bacA2 PE=3 SV=1	bacA2	1	0.000762092	65.933	2	TILETIEDVK(1)K	-4.2792	3
Q8DTJ7	1417	K	Putative surfactin synthetase OS=Streptococcus mutans serotype c (strain ATCC 700610 / UA159) OX=210007 GN=bacA2 PE=3 SV=1	bacA2	1	2.35387e-09	96.946	2	TNDSFINHPK(1)LGR	-2.9379	2
Q8DTJ7	145	K	Putative surfactin synthetase OS=Streptococcus mutans serotype c (strain ATCC 700610 / UA159) OX=210007 GN=bacA2 PE=3 SV=1	bacA2	1	1.96228e-08	74.643	3	VNWNQIIEGSSSK(1)DLVTDHYVK	1.794	1
Q8DTJ8	5	K	Putative bacitracin synthetase OS=Streptococcus mutans serotype c (strain ATCC 700610 / UA159) OX=210007 GN=bacD PE=3 SV=1	bacD	1	0.000635567	40.502	2	MIWDK(1)VLDHK	8.3162	1
Q8DTK0	179	K	Putative alpha/beta superfamily hydrolase OS=Streptococcus mutans serotype c (strain ATCC 700610 / UA159) OX=210007 GN=SMU_1337c PE=4 SV=1	SMU_1337c	1	0.000449	69.905	2	IIQEGLLK(1)K	-2.4938	3
Q8DTK0	141	K	Putative alpha/beta superfamily hydrolase OS=Streptococcus mutans serotype c (strain ATCC 700610 / UA159) OX=210007 GN=SMU_1337c PE=4 SV=1	SMU_1337c	1	0.000436307	86.205	2	NLQNIDFIK(1)K	0.1718	3
Q8DTK0	110	K	Putative alpha/beta superfamily hydrolase OS=Streptococcus mutans serotype c (strain ATCC 700610 / UA159) OX=210007 GN=SMU_1337c PE=4 SV=1	SMU_1337c	1	0.000688115	49.16	2	TVK(1)EGLFHK	0.61738	3
Q8DTK2	4	K	Putative enoyl-(Acyl-carrier-protein) reductase OS=Streptococcus mutans serotype c (strain ATCC 700610 / UA159) OX=210007 GN=SMU_1335c PE=4 SV=1	SMU_1335c	1	0.00850322	44.82	2	NK(1)QTLESILK	-1.3939	2
Q8DTL0	130	K	Cell division ATP-binding protein FtsE OS=Streptococcus mutans serotype c (strain ATCC 700610 / UA159) OX=210007 GN=ftsE PE=3 SV=1	ftsE	1	1.05226e-25	163.43	2	VTEVLDLVGLK(1)HK	-0.39398	6
Q8DTL1	14	K	Cell division protein FtsX OS=Streptococcus mutans serotype c (strain ATCC 700610 / UA159) OX=210007 GN=ftsX PE=3 SV=1	ftsX	1	1.57313e-05	146.88	2	HLWQSIK(1)NLK	-0.62906	6
Q8DTL3	73	K	Acetoin(diacetyl) reductase OS=Streptococcus mutans serotype c (strain ATCC 700610 / UA159) OX=210007 GN=budC PE=3 SV=1	budC	1	0.00201425	83.775	2	EAVFDAFDQIVK(1)K	0.75504	1
Q8DTM2	72	K	Asparagine--tRNA ligase OS=Streptococcus mutans serotype c (strain ATCC 700610 / UA159) OX=210007 GN=asnS PE=3 SV=1	asnS	1	2.30652e-17	137.58	2	FNTIK(1)HLNQETAIEIK	-0.74218	11
Q8DTM2	3	K	Asparagine--tRNA ligase OS=Streptococcus mutans serotype c (strain ATCC 700610 / UA159) OX=210007 GN=asnS PE=3 SV=1	asnS	1	0.000225209	81.799	2	SK(1)DYISIIDVK	-1.0664	6
Q8DTM2	93	K	Asparagine--tRNA ligase OS=Streptococcus mutans serotype c (strain ATCC 700610 / UA159) OX=210007 GN=asnS PE=3 SV=1	asnS	1	1.65156e-09	100.07	2	SK(1)FGYELDATDLK	0.24235	3
Q8DTM4	186	K	Putative glycerol dehydrogenase OS=Streptococcus mutans serotype c (strain ATCC 700610 / UA159) OX=210007 GN=SMU_1309c PE=4 SV=1	SMU_1309c	1	2.22079e-09	110.44	2	APEVEHAILEAK(1)K	-0.28103	5
Q8DTM5	8	K	Putative translation initiation inhibitor aldR regulator-like protein OS=Streptococcus mutans serotype c (strain ATCC 700610 / UA159) OX=210007 GN=aldR PE=1 SV=1	aldR	1	0.00158716	69.641	2	IHTDK(1)APAAIGPYVQGK	-7.1222	2
Q8DTN0	12	K	Dipeptidase OS=Streptococcus mutans serotype c (strain ATCC 700610 / UA159) OX=210007 GN=SMU_1303c PE=3 SV=1	SMU_1303c	1	0.000470815	92.707	2	K(1)ASYDGSTIIAR	-0.82926	4
Q8DTN5	3	K	50S ribosomal protein L31 type B OS=Streptococcus mutans serotype c (strain ATCC 700610 / UA159) OX=210007 GN=rpmE2 PE=2 SV=1	rpmE2	1	0.00309244	91.783	2	K(1)DIHPEYR	0.60377	6
Q8DTN5	62	K	50S ribosomal protein L31 type B OS=Streptococcus mutans serotype c (strain ATCC 700610 / UA159) OX=210007 GN=rpmE2 PE=2 SV=1	rpmE2	1	4.26387e-11	138.26	2	QK(1)FTQADGR	-0.025628	5
Q8DTN5	32	K	50S ribosomal protein L31 type B OS=Streptococcus mutans serotype c (strain ATCC 700610 / UA159) OX=210007 GN=rpmE2 PE=2 SV=1	rpmE2	1	9.90587e-65	202.58	2	TSK(1)ETVEFEGETYPLIR	-1.566	6
Q8DTN6	222	K	Probable bifunctional oligoribonuclease and PAP phosphatase NrnA OS=Streptococcus mutans serotype c (strain ATCC 700610 / UA159) OX=210007 GN=nrnA PE=1 SV=1	nrnA	1	0.000363573	94.806	2	IILSQK(1)ILK	-0.67413	2
Q8DTP5	96	K	50S ribosomal protein L19 OS=Streptococcus mutans serotype c (strain ATCC 700610 / UA159) OX=210007 GN=rplS PE=3 SV=1	rplS	1	0.000264993	75.915	2	AK(1)LYYLR	-1.2897	3
Q8DTP5	106	K	50S ribosomal protein L19 OS=Streptococcus mutans serotype c (strain ATCC 700610 / UA159) OX=210007 GN=rplS PE=3 SV=1	rplS	1	0.0112167	69.093	2	ALQGK(1)AAR	-3.2627	4
Q8DTP5	51	K	50S ribosomal protein L19 OS=Streptococcus mutans serotype c (strain ATCC 700610 / UA159) OX=210007 GN=rplS PE=3 SV=1	rplS	1	1.3467e-11	124.06	2	K(1)GQGISEMYTVR	-1.6161	6
Q8DTP5	63	K	50S ribosomal protein L19 OS=Streptococcus mutans serotype c (strain ATCC 700610 / UA159) OX=210007 GN=rplS PE=3 SV=1	rplS	1	0.000652446	90.142	2	K(1)ISSGVGVER	-0.53918	5
Q8DTP5	83	K	50S ribosomal protein L19 OS=Streptococcus mutans serotype c (strain ATCC 700610 / UA159) OX=210007 GN=rplS PE=3 SV=1	rplS	1	4.07648e-05	118.06	2	VEK(1)IEVTR	-0.73268	6
Q8DTP5	31	K	50S ribosomal protein L19 OS=Streptococcus mutans serotype c (strain ATCC 700610 / UA159) OX=210007 GN=rplS PE=3 SV=1	rplS	1	3.05925e-07	120.33	2	VHAK(1)VVEGNR	-0.5911	6
Q8DTQ3	567	K	Septation ring formation regulator EzrA OS=Streptococcus mutans serotype c (strain ATCC 700610 / UA159) OX=210007 GN=ezrA PE=3 SV=1	ezrA	1	0.000929057	62.969	2	FVSSYEK(1)TR	-0.49287	5
Q8DTQ3	327	K	Septation ring formation regulator EzrA OS=Streptococcus mutans serotype c (strain ATCC 700610 / UA159) OX=210007 GN=ezrA PE=3 SV=1	ezrA	1	1.76439e-17	153.25	2	K(1)NNEQLEAEIER	0.049448	6
Q8DTQ3	57	K	Septation ring formation regulator EzrA OS=Streptococcus mutans serotype c (strain ATCC 700610 / UA159) OX=210007 GN=ezrA PE=3 SV=1	ezrA	1	3.23823e-09	77.696	3	KQNLFDLPVNDEIEEVK(1)K	-0.10961	1
Q8DTQ3	255	K	Septation ring formation regulator EzrA OS=Streptococcus mutans serotype c (strain ATCC 700610 / UA159) OX=210007 GN=ezrA PE=3 SV=1	ezrA	1	3.5254e-08	83.474	3	LLEENYHFPEK(1)NIEER	-0.35641	3
Q8DTQ3	348	K	Septation ring formation regulator EzrA OS=Streptococcus mutans serotype c (strain ATCC 700610 / UA159) OX=210007 GN=ezrA PE=3 SV=1	ezrA	1	9.5251e-13	133.76	2	YILNEK(1)EELNVR	0.69333	5
Q8DTQ7	385	K	Histidinol dehydrogenase OS=Streptococcus mutans serotype c (strain ATCC 700610 / UA159) OX=210007 GN=hisD PE=3 SV=1	hisD	1	3.07773e-33	203.52	2	FSSALGVHDFVK(1)R	-1.1584	4
Q8DTQ9	168	K	Imidazoleglycerol-phosphate dehydratase OS=Streptococcus mutans serotype c (strain ATCC 700610 / UA159) OX=210007 GN=hisB PE=3 SV=1	hisB	1	0.00700914	55.235	2	AESLFK(1)ATGR	-4.6379	2
Q8DTS9	92	K	Enolase OS=Streptococcus mutans serotype c (strain ATCC 700610 / UA159) OX=210007 GN=eno PE=1 SV=1	eno	1	2.94255e-57	236.75	2	DQQAIDK(1)AMIALDGTPNK	-1.5706	6
Q8DTS9	263	K	Enolase OS=Streptococcus mutans serotype c (strain ATCC 700610 / UA159) OX=210007 GN=eno PE=1 SV=1	eno	1	0.00118748	62.88	2	FEGEK(1)GAK	-1.0264	5
Q8DTS9	331	K	Enolase OS=Streptococcus mutans serotype c (strain ATCC 700610 / UA159) OX=210007 GN=eno PE=1 SV=1	eno	1	8.06532e-13	147.72	2	GIK(1)EGAANSILIK	-0.40068	6
Q8DTS9	105	K	Enolase OS=Streptococcus mutans serotype c (strain ATCC 700610 / UA159) OX=210007 GN=eno PE=1 SV=1	eno	1	3.25406e-09	126.17	2	GK(1)LGANAILGVSIAVAR	2.4691	4
Q8DTS9	425	K	Enolase OS=Streptococcus mutans serotype c (strain ATCC 700610 / UA159) OX=210007 GN=eno PE=1 SV=1	eno	1	4.59003e-06	141.93	2	GLK(1)SFYNLK	0.34673	6
Q8DTS9	431	K	Enolase OS=Streptococcus mutans serotype c (strain ATCC 700610 / UA159) OX=210007 GN=eno PE=1 SV=1	eno	1	0.00426205	80.294	2	SFYNLK(1)K	-1.2501	5
Q8DTS9	404	K	Enolase OS=Streptococcus mutans serotype c (strain ATCC 700610 / UA159) OX=210007 GN=eno PE=1 SV=1	eno	1	1.81624e-05	105.04	2	IAK(1)YNQLLR	-0.52197	6
Q8DTS9	190	K	Enolase OS=Streptococcus mutans serotype c (strain ATCC 700610 / UA159) OX=210007 GN=eno PE=1 SV=1	eno	1	7.28215e-05	109.88	2	WGAEIFHALK(1)K	-0.49809	5
Q8DTT1	34	K	Noncanonical pyrimidine nucleotidase, YjjG family(predicted) OS=Streptococcus mutans serotype c (strain ATCC 700610 / UA159) OX=210007 GN=SMU_1245c PE=4 SV=1	SMU_1245c	1	0.000770441	78.932	2	LFAHFGQK(1)VDGR	1.7557	1
Q8DTT3	19	K	Putative nitroreductase OS=Streptococcus mutans serotype c (strain ATCC 700610 / UA159) OX=210007 GN=SMU_1240c PE=4 SV=1	SMU_1240c	1	1.36871e-05	110.88	2	HFNEK(1)AVDFK	-0.94219	6
Q8DTT4	410	K	Putative dipeptidase OS=Streptococcus mutans serotype c (strain ATCC 700610 / UA159) OX=210007 GN=pepV PE=4 SV=1	pepV	1	3.92731e-09	56.08	3	HTGDK(1)GHEWVIGGGTFGR	-1.5893	3
Q8DTT5	47	K	UDG domain-containing protein OS=Streptococcus mutans serotype c (strain ATCC 700610 / UA159) OX=210007 GN=SMU_1238c PE=1 SV=1	SMU_1238c	1	1.94992e-06	79.795	2	INIVGQAPGIK(1)AQESR	-1.5062	2
Q8DTT5	151	K	UDG domain-containing protein OS=Streptococcus mutans serotype c (strain ATCC 700610 / UA159) OX=210007 GN=SMU_1238c PE=1 SV=1	SMU_1238c	1	1.39825e-05	78.157	3	K(1)YLPDYFPLVHPSPR	3.5957	5
Q8DTT5	137	K	UDG domain-containing protein OS=Streptococcus mutans serotype c (strain ATCC 700610 / UA159) OX=210007 GN=SMU_1238c PE=1 SV=1	SMU_1238c	1	0.000481714	90.761	2	YYLHQK(1)SSVK	0.82259	3
Q8DTU0	211	K	Phosphopentomutase OS=Streptococcus mutans serotype c (strain ATCC 700610 / UA159) OX=210007 GN=deoB PE=1 SV=1	deoB	1	0.0148082	49.406	2	PYVGK(1)PR	-0.90071	1
Q8DTV2	165	K	Orotate phosphoribosyltransferase OS=Streptococcus mutans serotype c (strain ATCC 700610 / UA159) OX=210007 GN=pyrE PE=1 SV=1	pyrE	1	0.00161155	69.276	2	ATANFEK(1)ASVK	-0.41044	1
Q8DTV2	181	K	Orotate phosphoribosyltransferase OS=Streptococcus mutans serotype c (strain ATCC 700610 / UA159) OX=210007 GN=pyrE PE=1 SV=1	pyrE	1	4.26067e-16	133.49	2	LVTLSNYSELIK(1)VAK	-0.44856	2
Q8DTV6	115	K	Putative ABC transporter, amino acid binding protein OS=Streptococcus mutans serotype c (strain ATCC 700610 / UA159) OX=210007 GN=SMU_1217c PE=3 SV=1	SMU_1217c	1	0.0826106	44.42	2	NISK(1)FLR	-0.94311	1
Q8DTV9	126	K	Dihydroorotase OS=Streptococcus mutans serotype c (strain ATCC 700610 / UA159) OX=210007 GN=pyrC PE=3 SV=1	pyrC	1	1.44921e-06	68.42	3	TVATITK(1)HFDGQHLTDFETLLK	0.43431	1
Q8DTW2	76	K	Uncharacterized protein OS=Streptococcus mutans serotype c (strain ATCC 700610 / UA159) OX=210007 GN=SMU_1208c PE=4 SV=1	SMU_1208c	1	3.98299e-07	106.97	2	SQLSEK(1)LAAADAAR	-1.1972	6
Q8DTW3	72	K	Fic OS=Streptococcus mutans serotype c (strain ATCC 700610 / UA159) OX=210007 GN=fic PE=4 SV=1	fic	1	0.000440043	81.642	2	TVNLAK(1)GNFR	-2.6012	4
Q8DTW7	104	K	Branched-chain-amino-acid aminotransferase OS=Streptococcus mutans serotype c (strain ATCC 700610 / UA159) OX=210007 GN=ilvE PE=1 SV=1	ilvE	1	5.29099e-05	100.84	2	FIDAAK(1)QVVR	0.028736	4
Q8DTW7	16	K	Branched-chain-amino-acid aminotransferase OS=Streptococcus mutans serotype c (strain ATCC 700610 / UA159) OX=210007 GN=ilvE PE=1 SV=1	ilvE	1	9.87077e-05	71.066	2	NLGFEYHK(1)LPFR	0.58675	1
Q8DTW7	66	K	Branched-chain-amino-acid aminotransferase OS=Streptococcus mutans serotype c (strain ATCC 700610 / UA159) OX=210007 GN=ilvE PE=1 SV=1	ilvE	1	0.00682421	50.297	2	TK(1)DGSVQLFR	-2.6308	1
Q8DTW7	8	K	Branched-chain-amino-acid aminotransferase OS=Streptococcus mutans serotype c (strain ATCC 700610 / UA159) OX=210007 GN=ilvE PE=1 SV=1	ilvE	1	2.7163e-05	90.689	2	TVDLDWK(1)NLGFEYHK	1.6063	1
Q8DTW7	197	K	Branched-chain-amino-acid aminotransferase OS=Streptococcus mutans serotype c (strain ATCC 700610 / UA159) OX=210007 GN=ilvE PE=1 SV=1	ilvE	1	6.21559e-11	91.939	2	VGGNYAASLLPGK(1)VAHER	-1.9963	5
Q8DTW9	67	K	Putative ribosomal protein S1 sequence specific DNA-binding protein OS=Streptococcus mutans serotype c (strain ATCC 700610 / UA159) OX=210007 GN=rs1 PE=4 SV=1	rs1	1	2.03269e-05	110.88	2	AGDK(1)VEVLVLR	-0.024624	6
Q8DTW9	119	K	Putative ribosomal protein S1 sequence specific DNA-binding protein OS=Streptococcus mutans serotype c (strain ATCC 700610 / UA159) OX=210007 GN=rs1 PE=4 SV=1	rs1	1	2.46141e-10	135.21	2	AVK(1)GGLSVEFEGLR	0.32635	8
Q8DTW9	90	K	Putative ribosomal protein S1 sequence specific DNA-binding protein OS=Streptococcus mutans serotype c (strain ATCC 700610 / UA159) OX=210007 GN=rs1 PE=4 SV=1	rs1	1	1.02455e-11	130.79	2	DTDTVTFLVSK(1)K	-1.3846	5
Q8DTW9	182	K	Putative ribosomal protein S1 sequence specific DNA-binding protein OS=Streptococcus mutans serotype c (strain ATCC 700610 / UA159) OX=210007 GN=rs1 PE=4 SV=1	rs1	1	1.07883e-07	142.04	2	RDVVEAAAAK(1)AR	-1.6374	8
Q8DTW9	113	K	Putative ribosomal protein S1 sequence specific DNA-binding protein OS=Streptococcus mutans serotype c (strain ATCC 700610 / UA159) OX=210007 GN=rs1 PE=4 SV=1	rs1	1	2.63254e-07	108.93	2	EGDVVTVK(1)GTR	0.64493	6
Q8DTW9	157	K	Putative ribosomal protein S1 sequence specific DNA-binding protein OS=Streptococcus mutans serotype c (strain ATCC 700610 / UA159) OX=210007 GN=rs1 PE=4 SV=1	rs1	1	5.85245e-17	147.78	2	FVGQQFEAK(1)IK	0.47168	7
Q8DTW9	159	K	Putative ribosomal protein S1 sequence specific DNA-binding protein OS=Streptococcus mutans serotype c (strain ATCC 700610 / UA159) OX=210007 GN=rs1 PE=4 SV=1	rs1	1	0.000106447	92.428	2	IK(1)EIDPSENR	0.14055	6
Q8DTW9	285	K	Putative ribosomal protein S1 sequence specific DNA-binding protein OS=Streptococcus mutans serotype c (strain ATCC 700610 / UA159) OX=210007 GN=rs1 PE=4 SV=1	rs1	1	0.0102042	55.754	2	LAAGDVIEGK(1)VK	-2.0672	3
Q8DTW9	63	K	Putative ribosomal protein S1 sequence specific DNA-binding protein OS=Streptococcus mutans serotype c (strain ATCC 700610 / UA159) OX=210007 GN=rs1 PE=4 SV=1	rs1	1	0.00208208	84.999	2	NADINDFVK(1)AGDK	-3.0082	2
Q8DTW9	148	K	Putative ribosomal protein S1 sequence specific DNA-binding protein OS=Streptococcus mutans serotype c (strain ATCC 700610 / UA159) OX=210007 GN=rs1 PE=4 SV=1	rs1	1	9.72528e-45	264.84	2	NTEK(1)FVGQQFEAK	-0.21445	12
Q8DTW9	234	K	Putative ribosomal protein S1 sequence specific DNA-binding protein OS=Streptococcus mutans serotype c (strain ATCC 700610 / UA159) OX=210007 GN=rs1 PE=4 SV=1	rs1	1	1.15705e-12	155.57	2	NVSPK(1)SVVTVGEEIQVK	-1.0534	6
Q8DTW9	79	K	Putative ribosomal protein S1 sequence specific DNA-binding protein OS=Streptococcus mutans serotype c (strain ATCC 700610 / UA159) OX=210007 GN=rs1 PE=4 SV=1	rs1	1	6.01304e-25	170.22	2	QVVGK(1)DTDTVTFLVSK	-1.8681	6
Q8DTW9	320	K	Putative ribosomal protein S1 sequence specific DNA-binding protein OS=Streptococcus mutans serotype c (strain ATCC 700610 / UA159) OX=210007 GN=rs1 PE=4 SV=1	rs1	1	1.23549e-12	115.24	2	VENPK(1)DVLSVGQDVTVK	-1.0212	9
Q8DTW9	348	K	Putative ribosomal protein S1 sequence specific DNA-binding protein OS=Streptococcus mutans serotype c (strain ATCC 700610 / UA159) OX=210007 GN=rs1 PE=4 SV=1	rs1	1	3.33082e-11	159.93	2	VSLSIK(1)ALEER	0.25023	6
Q8DTW9	262	K	Putative ribosomal protein S1 sequence specific DNA-binding protein OS=Streptococcus mutans serotype c (strain ATCC 700610 / UA159) OX=210007 GN=rs1 PE=4 SV=1	rs1	1	1.1779e-14	109.47	2	VSLSLK(1)ATTPGPWDGVEQK	-1.6181	6
Q8DTX6	26	K	ATP-dependent 6-phosphofructokinase OS=Streptococcus mutans serotype c (strain ATCC 700610 / UA159) OX=210007 GN=pfkA PE=3 SV=1	pfkA	1	3.01949e-20	161.23	2	K(1)AISEGMEVCGINR	-1.7678	6
Q8DTX6	91	K	ATP-dependent 6-phosphofructokinase OS=Streptococcus mutans serotype c (strain ATCC 700610 / UA159) OX=210007 GN=pfkA PE=3 SV=1	pfkA	1	7.27469e-19	155.96	3	K(1)HGIEGVVVIGGDGSYHGAMR	-0.34454	12
Q8DTX6	84	K	ATP-dependent 6-phosphofructokinase OS=Streptococcus mutans serotype c (strain ATCC 700610 / UA159) OX=210007 GN=pfkA PE=3 SV=1	pfkA	1	4.50081e-44	249.22	2	LEGQLK(1)GIEQLK	0.69372	6
Q8DTX6	78	K	ATP-dependent 6-phosphofructokinase OS=Streptococcus mutans serotype c (strain ATCC 700610 / UA159) OX=210007 GN=pfkA PE=3 SV=1	pfkA	1	0.000122647	78.043	2	YPEFAK(1)LEGQLK	0.02647	6
Q8DTX7	182	K	Pyruvate kinase OS=Streptococcus mutans serotype c (strain ATCC 700610 / UA159) OX=210007 GN=pykF PE=3 SV=1	pykF	1	7.38113e-64	268.95	2	EFEVTVENDGIIAK(1)QK	0.57781	6
Q8DTX7	184	K	Pyruvate kinase OS=Streptococcus mutans serotype c (strain ATCC 700610 / UA159) OX=210007 GN=pykF PE=3 SV=1	pykF	1	0.000103659	105.36	2	QK(1)GVNIPNTK	1.0985	6
Q8DTX7	244	K	Pyruvate kinase OS=Streptococcus mutans serotype c (strain ATCC 700610 / UA159) OX=210007 GN=pykF PE=3 SV=1	pykF	1	7.2944e-09	122.51	2	ETGNEHVK(1)LFAK	-1.9203	2
Q8DTX7	109	K	Pyruvate kinase OS=Streptococcus mutans serotype c (strain ATCC 700610 / UA159) OX=210007 GN=pykF PE=3 SV=1	pykF	1	0.000449914	81.642	2	EYEYK(1)TGDK	1.3031	6
Q8DTX7	32	K	Pyruvate kinase OS=Streptococcus mutans serotype c (strain ATCC 700610 / UA159) OX=210007 GN=pykF PE=3 SV=1	pykF	1	7.80262e-12	103.17	2	FGEDGYWGEK(1)LDVEASAAK	-1.7902	1
Q8DTX7	192	K	Pyruvate kinase OS=Streptococcus mutans serotype c (strain ATCC 700610 / UA159) OX=210007 GN=pykF PE=3 SV=1	pykF	1	1.20838e-07	84.58	2	GVNIPNTK(1)IPFPALAER	4.5989	8
Q8DTX7	119	K	Pyruvate kinase OS=Streptococcus mutans serotype c (strain ATCC 700610 / UA159) OX=210007 GN=pykF PE=3 SV=1	pykF	1	2.00456e-11	179.95	2	IATK(1)QGIESTK	-0.86362	6
Q8DTX7	22	K	Pyruvate kinase OS=Streptococcus mutans serotype c (strain ATCC 700610 / UA159) OX=210007 GN=pykF PE=3 SV=1	pykF	1	0.000499196	92.707	2	K(1)FGEDGYWGEK	-2.7163	3
Q8DTX7	163	K	Pyruvate kinase OS=Streptococcus mutans serotype c (strain ATCC 700610 / UA159) OX=210007 GN=pykF PE=3 SV=1	pykF	1	5.76421e-05	110.52	2	LGLTVTAK(1)DITTR	-0.38355	5
Q8DTX7	418	K	Pyruvate kinase OS=Streptococcus mutans serotype c (strain ATCC 700610 / UA159) OX=210007 GN=pykF PE=3 SV=1	pykF	1	4.7755e-12	80.128	3	LISK(1)YRPDADILALTFDEK	-1.627	3
Q8DTX7	433	K	Pyruvate kinase OS=Streptococcus mutans serotype c (strain ATCC 700610 / UA159) OX=210007 GN=pykF PE=3 SV=1	pykF	1	2.34681e-11	93.649	3	YRPDADILALTFDEK(1)VQK	0.2314	6
Q8DTX7	294	K	Pyruvate kinase OS=Streptococcus mutans serotype c (strain ATCC 700610 / UA159) OX=210007 GN=pykF PE=3 SV=1	pykF	1	1.14001e-05	126.82	2	MIITK(1)VNAAGK	-0.59206	12
Q8DTX7	300	K	Pyruvate kinase OS=Streptococcus mutans serotype c (strain ATCC 700610 / UA159) OX=210007 GN=pykF PE=3 SV=1	pykF	0.999999	4.84408e-06	68.789	3	VNAAGK(1)SAITATNMLETMTDKPR	-0.50528	2
Q8DTX7	464	K	Pyruvate kinase OS=Streptococcus mutans serotype c (strain ATCC 700610 / UA159) OX=210007 GN=pykF PE=3 SV=1	pykF	1	9.14677e-18	144.2	2	PASTDDMFEIAEK(1)AALK	1.5685	6
Q8DTX7	236	K	Pyruvate kinase OS=Streptococcus mutans serotype c (strain ATCC 700610 / UA159) OX=210007 GN=pykF PE=3 SV=1	pykF	1	1.26371e-18	187.33	3	QICK(1)ETGNEHVK	-0.93573	9
Q8DTX7	82	K	Pyruvate kinase OS=Streptococcus mutans serotype c (strain ATCC 700610 / UA159) OX=210007 GN=pykF PE=3 SV=1	pykF	1	2.41987e-11	154.81	2	QK(1)VGFLLDTK	0.45101	6
Q8DTX7	90	K	Pyruvate kinase OS=Streptococcus mutans serotype c (strain ATCC 700610 / UA159) OX=210007 GN=pykF PE=3 SV=1	pykF	1	5.43106e-19	151.66	2	VGFLLDTK(1)GPEMR	-0.12886	6
Q8DTX7	315	K	Pyruvate kinase OS=Streptococcus mutans serotype c (strain ATCC 700610 / UA159) OX=210007 GN=pykF PE=3 SV=1	pykF	1	1.15015e-78	238.93	2	SAITATNMLETMTDK(1)PR	0.81425	11
Q8DTX7	226	K	Pyruvate kinase OS=Streptococcus mutans serotype c (strain ATCC 700610 / UA159) OX=210007 GN=pykF PE=3 SV=1	pykF	1	1.28057e-07	111.39	2	TAK(1)DVNEVR	-0.66293	6
Q8DTX7	104	K	Pyruvate kinase OS=Streptococcus mutans serotype c (strain ATCC 700610 / UA159) OX=210007 GN=pykF PE=3 SV=1	pykF	1	2.27024e-37	209.43	2	TELFADGVK(1)EYEYK	-0.12524	6
Q8DTX7	392	K	Pyruvate kinase OS=Streptococcus mutans serotype c (strain ATCC 700610 / UA159) OX=210007 GN=pykF PE=3 SV=1	pykF	1	2.73427e-18	131.54	2	TEVVASAVK(1)DATK	0.043844	6
Q8DTX7	361	K	Pyruvate kinase OS=Streptococcus mutans serotype c (strain ATCC 700610 / UA159) OX=210007 GN=pykF PE=3 SV=1	pykF	1	2.67608e-99	301.95	2	TMATIDK(1)NAQTLLNEYGR	-0.62881	6
Q8DTX7	383	K	Pyruvate kinase OS=Streptococcus mutans serotype c (strain ATCC 700610 / UA159) OX=210007 GN=pykF PE=3 SV=1	pykF	1	9.73265e-18	185.18	2	TNK(1)TEVVASAVK	-0.35869	6
Q8DTX7	6	K	Pyruvate kinase OS=Streptococcus mutans serotype c (strain ATCC 700610 / UA159) OX=210007 GN=pykF PE=3 SV=1	pykF	1	1.13031e-15	110.44	2	VK(1)IVATLGPAVEIR	0.70484	4
Q8DTY0	286	K	Glutamine--fructose-6-phosphate aminotransferase [isomerizing] OS=Streptococcus mutans serotype c (strain ATCC 700610 / UA159) OX=210007 GN=glmS PE=3 SV=3	glmS	1	8.63075e-09	80.815	2	LTVDPAIVK(1)SVQEADR	-1.577	1
Q8DU25	44	K	Phosphate-specific transport system accessory protein PhoU OS=Streptococcus mutans serotype c (strain ATCC 700610 / UA159) OX=210007 GN=phoU PE=3 SV=1	phoU	1	2.63069e-09	80.026	2	DLAK(1)EVIAEDDVVNEYETK	-0.49696	1
Q8DU30	53	K	30S ribosomal protein S20 OS=Streptococcus mutans serotype c (strain ATCC 700610 / UA159) OX=210007 GN=rpsT PE=3 SV=2	rpsT	1	0.000682907	52.591	2	AASSSIDK(1)AK	-1.9796	3
Q8DU30	16	K	30S ribosomal protein S20 OS=Streptococcus mutans serotype c (strain ATCC 700610 / UA159) OX=210007 GN=rpsT PE=3 SV=2	rpsT	1	6.96591e-06	142.04	2	AELNVK(1)QNNR	-0.017866	6
Q8DU30	5	K	30S ribosomal protein S20 OS=Streptococcus mutans serotype c (strain ATCC 700610 / UA159) OX=210007 GN=rpsT PE=3 SV=2	rpsT	1	0.0118788	60.589	2	ANIK(1)SAIK	-2.2299	3
Q8DU30	62	K	30S ribosomal protein S20 OS=Streptococcus mutans serotype c (strain ATCC 700610 / UA159) OX=210007 GN=rpsT PE=3 SV=2	rpsT	1	0.0133741	56.89	2	GLIHK(1)NK	0.28123	4
Q8DU30	75	K	30S ribosomal protein S20 OS=Streptococcus mutans serotype c (strain ATCC 700610 / UA159) OX=210007 GN=rpsT PE=3 SV=2	rpsT	1	0.0506304	46.835	2	LASK(1)LAK	0.27467	3
Q8DU30	33	K	30S ribosomal protein S20 OS=Streptococcus mutans serotype c (strain ATCC 700610 / UA159) OX=210007 GN=rpsT PE=3 SV=2	rpsT	1	2.05059e-12	144.2	2	SAIK(1)AFEANPNEELFR	-0.65839	6
Q8DU30	57	K	30S ribosomal protein S20 OS=Streptococcus mutans serotype c (strain ATCC 700610 / UA159) OX=210007 GN=rpsT PE=3 SV=2	rpsT	1	0.015834	49.325	2	SK(1)GLIHK	-0.87835	3
Q8DU34	137	K	Deoxyribose-phosphate aldolase OS=Streptococcus mutans serotype c (strain ATCC 700610 / UA159) OX=210007 GN=deoC PE=3 SV=1	deoC	1	3.72346e-05	63.766	2	IK(1)ACQAAVAAGADFVK	-2.7884	1
Q8DU34	133	K	Deoxyribose-phosphate aldolase OS=Streptococcus mutans serotype c (strain ATCC 700610 / UA159) OX=210007 GN=deoC PE=3 SV=1	deoC	1	2.86582e-09	112.93	2	VIIETCLLTDK(1)EK	-0.40355	6
Q8DU36	180	K	Putative ABC transporter OS=Streptococcus mutans serotype c (strain ATCC 700610 / UA159) OX=210007 GN=SMU_1121c PE=3 SV=1	SMU_1121c	1	0.00349683	51.872	2	FEK(1)GFEAGVK	-1.4744	2
Q8DU36	326	K	Putative ABC transporter OS=Streptococcus mutans serotype c (strain ATCC 700610 / UA159) OX=210007 GN=SMU_1121c PE=3 SV=1	SMU_1121c	1	0.000107251	89.382	2	GVDLVPTHLSK(1)EGK	-1.199	5
Q8DU36	120	K	Putative ABC transporter OS=Streptococcus mutans serotype c (strain ATCC 700610 / UA159) OX=210007 GN=SMU_1121c PE=3 SV=1	SMU_1121c	1	3.64233e-15	115.29	3	TAADNK(1)NIHYVIIDDVIQK	1.3236	5
Q8DU60	30	K	FMN_red domain-containing protein OS=Streptococcus mutans serotype c (strain ATCC 700610 / UA159) OX=210007 GN=SMU_1089 PE=4 SV=1	SMU_1089	1	7.70005e-11	98.865	2	HFADK(1)ADIELLEIK	-0.63598	2
Q8DU60	180	K	FMN_red domain-containing protein OS=Streptococcus mutans serotype c (strain ATCC 700610 / UA159) OX=210007 GN=SMU_1089 PE=4 SV=1	SMU_1089	1	2.12725e-15	130.99	2	ITEK(1)LSSAQELLHK	0.11929	6
Q8DU60	176	K	FMN_red domain-containing protein OS=Streptococcus mutans serotype c (strain ATCC 700610 / UA159) OX=210007 GN=SMU_1089 PE=4 SV=1	SMU_1089	1	0.00357757	53.878	2	LFVK(1)ITEK	0.22087	3
Q8DU62	5	K	Probable tautomerase SMU_1087 OS=Streptococcus mutans serotype c (strain ATCC 700610 / UA159) OX=210007 GN=SMU_1087 PE=3 SV=3	SMU_1087	1	0.00667184	64.906	2	PFVK(1)IDLFEGR	-4.1312	1
Q8DU64	255	K	Peptide chain release factor 1 OS=Streptococcus mutans serotype c (strain ATCC 700610 / UA159) OX=210007 GN=prfA PE=1 SV=1	prfA	1	0.000291888	58.313	3	IIHLPTNIK(1)VEMQEER	1.45	1
Q8DU67	24	K	Serine hydroxymethyltransferase OS=Streptococcus mutans serotype c (strain ATCC 700610 / UA159) OX=210007 GN=glyA PE=3 SV=1	glyA	1	3.22159e-25	207.6	2	EVWEAIHAEEK(1)R	-0.56531	6
Q8DU67	249	K	Serine hydroxymethyltransferase OS=Streptococcus mutans serotype c (strain ATCC 700610 / UA159) OX=210007 GN=glyA PE=3 SV=1	glyA	1	8.94091e-05	92.445	2	GGLVLTNDEDLAK(1)K	-0.56819	5
Q8DU72	221	K	Putative phosphoglucomutase OS=Streptococcus mutans serotype c (strain ATCC 700610 / UA159) OX=210007 GN=pgm PE=3 SV=1	pgm	1	2.18075e-10	108.91	2	DVNINQK(1)LIDEYGK	-0.35072	2
Q8DU72	109	K	Putative phosphoglucomutase OS=Streptococcus mutans serotype c (strain ATCC 700610 / UA159) OX=210007 GN=pgm PE=3 SV=1	pgm	1	8.03443e-25	180.49	3	HFSQEFAFESAQVLAK(1)HGIK	1.204	2
Q8DU84	336	K	Putative ABC transporter, ATP-binding protein, proline/glycine betaine transport system OS=Streptococcus mutans serotype c (strain ATCC 700610 / UA159) OX=210007 GN=opuAa PE=3 SV=1	opuAa	1	4.86864e-05	74.524	2	GLSLK(1)EAVDPNVR	0.24287	3
Q8DU84	137	K	Putative ABC transporter, ATP-binding protein, proline/glycine betaine transport system OS=Streptococcus mutans serotype c (strain ATCC 700610 / UA159) OX=210007 GN=opuAa PE=3 SV=1	opuAa	1	0.000762625	62.454	2	GVPK(1)EECIELAER	-0.65492	3
Q8DU84	11	K	Putative ABC transporter, ATP-binding protein, proline/glycine betaine transport system OS=Streptococcus mutans serotype c (strain ATCC 700610 / UA159) OX=210007 GN=opuAa PE=3 SV=1	opuAa	1	0.0011153	79.809	2	HLTK(1)IFGK	-3.6042	2
Q8DU95	65	K	CYTH domain-containing protein OS=Streptococcus mutans serotype c (strain ATCC 700610 / UA159) OX=210007 GN=SMU_1048 PE=4 SV=1	SMU_1048	1	0.00166492	81.335	3	TFTHSAELTLK(1)VPK	0.64001	1
Q8DU95	14	K	CYTH domain-containing protein OS=Streptococcus mutans serotype c (strain ATCC 700610 / UA159) OX=210007 GN=SMU_1048 PE=4 SV=1	SMU_1048	1	0.0054571	55.235	2	TLLTK(1)EEFNR	-1.2368	1
Q8DUA0	94	K	Putative phosphotransacetylase OS=Streptococcus mutans serotype c (strain ATCC 700610 / UA159) OX=210007 GN=SMU_1043c PE=3 SV=1	SMU_1043c	1	1.02266e-06	108.24	2	GK(1)ATIEDAEQLLK	0.77088	3
Q8DUA0	143	K	Putative phosphotransacetylase OS=Streptococcus mutans serotype c (strain ATCC 700610 / UA159) OX=210007 GN=SMU_1043c PE=3 SV=1	SMU_1043c	0.999676	1.7852e-05	97.594	3	PALQIIK(1)TKPEISR	1.4693	4
Q8DUC2	267	K	Citrate (pro-3S)-lyase subunit beta OS=Streptococcus mutans serotype c (strain ATCC 700610 / UA159) OX=210007 GN=cilB PE=3 SV=1	cilB	0.998832	1.16991e-11	110.14	3	GSGVVSLQGK(0.999)MVDK(0.001)PIVER	1.4948	6
Q8DUC3	68	K	Citrate lyase acyl carrier protein OS=Streptococcus mutans serotype c (strain ATCC 700610 / UA159) OX=210007 GN=citD PE=3 SV=1	citD	1	1.20366e-24	135.24	2	AASVEAVDK(1)GALDCTIK	-1.159	6
Q8DUC3	76	K	Citrate lyase acyl carrier protein OS=Streptococcus mutans serotype c (strain ATCC 700610 / UA159) OX=210007 GN=citD PE=3 SV=1	citD	1	0.000340165	72.038	2	GALDCTIK(1)AR	-1.0641	3
Q8DUC3	59	K	Citrate lyase acyl carrier protein OS=Streptococcus mutans serotype c (strain ATCC 700610 / UA159) OX=210007 GN=citD PE=3 SV=1	citD	1	0.00054361	58.476	2	HLGVK(1)AASVEAVDK	0.12302	1
Q8DUD0	342	K	[Citrate [pro-3S]-lyase] ligase OS=Streptococcus mutans serotype c (strain ATCC 700610 / UA159) OX=210007 GN=citC PE=4 SV=1	citC	1	0.0051282	47.349	2	IQK(1)ADNVIHY	-13.465	1
Q8DUE2	96	K	Ribosome biogenesis GTPase A OS=Streptococcus mutans serotype c (strain ATCC 700610 / UA159) OX=210007 GN=SMU_993 PE=3 SV=1	SMU_993	1	0.0153287	49.058	2	K(1)VTEAAK	1.9379	2
Q8DUE4	55	K	Putative ribonucleotide reductase OS=Streptococcus mutans serotype c (strain ATCC 700610 / UA159) OX=210007 GN=SMU_991 PE=4 SV=1	SMU_991	1	0.00900621	50.834	2	QDLAQVTK(1)K	-4.0121	1
Q8DUG5	99	K	Homoserine dehydrogenase OS=Streptococcus mutans serotype c (strain ATCC 700610 / UA159) OX=210007 GN=SMU_965 PE=3 SV=1	SMU_965	1	3.75869e-05	101.64	2	ALEAGK(1)HVVSANK	-0.31251	5
Q8DUG5	106	K	Homoserine dehydrogenase OS=Streptococcus mutans serotype c (strain ATCC 700610 / UA159) OX=210007 GN=SMU_965 PE=3 SV=1	SMU_965	1	4.91817e-06	95.656	3	HVVSANK(1)DLIATHGK	-0.81079	5
Q8DUG5	339	K	Homoserine dehydrogenase OS=Streptococcus mutans serotype c (strain ATCC 700610 / UA159) OX=210007 GN=SMU_965 PE=3 SV=1	SMU_965	1	2.00924e-07	127.03	2	ETK(1)IAHPDDVK	-0.33704	5
Q8DUG5	35	K	Homoserine dehydrogenase OS=Streptococcus mutans serotype c (strain ATCC 700610 / UA159) OX=210007 GN=SMU_965 PE=3 SV=1	SMU_965	1	2.15835e-09	136.06	2	ITAASGTK(1)LEIAK	-0.73865	6
Q8DUG5	93	K	Homoserine dehydrogenase OS=Streptococcus mutans serotype c (strain ATCC 700610 / UA159) OX=210007 GN=SMU_965 PE=3 SV=1	SMU_965	1	0.000325792	63.212	2	TFITK(1)ALEAGK	-0.81321	1
Q8DUG5	44	K	Homoserine dehydrogenase OS=Streptococcus mutans serotype c (strain ATCC 700610 / UA159) OX=210007 GN=SMU_965 PE=3 SV=1	SMU_965	1	0.00844058	49.16	2	VLVK(1)DDDEK	-0.081619	1
Q8DUG5	401	K	Homoserine dehydrogenase OS=Streptococcus mutans serotype c (strain ATCC 700610 / UA159) OX=210007 GN=SMU_965 PE=3 SV=1	SMU_965	1	6.17006e-10	62.494	3	VVIITHSLSK(1)SQLVNVTEK	0.91859	2
Q8DUG9	111	K	50S ribosomal protein L7/L12 OS=Streptococcus mutans serotype c (strain ATCC 700610 / UA159) OX=210007 GN=rplL PE=3 SV=1	rplL	1	1.90567e-13	158.59	2	AK(1)LEEAGATVTLK	-0.76942	6
Q8DUG9	66	K	50S ribosomal protein L7/L12 OS=Streptococcus mutans serotype c (strain ATCC 700610 / UA159) OX=210007 GN=rplL PE=3 SV=1	rplL	1	5.99711e-36	180.81	2	DSFDIELTAGGDK(1)K	0.44898	6
Q8DUG9	86	K	50S ribosomal protein L7/L12 OS=Streptococcus mutans serotype c (strain ATCC 700610 / UA159) OX=210007 GN=rplL PE=3 SV=1	rplL	1	7.17771e-38	249.45	2	EAK(1)GLVDNAPSVLK	-0.63606	6
Q8DUG9	97	K	50S ribosomal protein L7/L12 OS=Streptococcus mutans serotype c (strain ATCC 700610 / UA159) OX=210007 GN=rplL PE=3 SV=1	rplL	1	0.000116794	72.311	3	GLVDNAPSVLK(1)EGVAAAEAEELK	0.96887	1
Q8DUG9	109	K	50S ribosomal protein L7/L12 OS=Streptococcus mutans serotype c (strain ATCC 700610 / UA159) OX=210007 GN=rplL PE=3 SV=1	rplL	1	1.25302e-36	188.6	2	EGVAAAEAEELK(1)AK	-0.63848	6
Q8DUG9	83	K	50S ribosomal protein L7/L12 OS=Streptococcus mutans serotype c (strain ATCC 700610 / UA159) OX=210007 GN=rplL PE=3 SV=1	rplL	1	5.0496e-11	159.11	2	EITGEGLK(1)EAK	-0.35725	6
Q8DUG9	72	K	50S ribosomal protein L7/L12 OS=Streptococcus mutans serotype c (strain ATCC 700610 / UA159) OX=210007 GN=rplL PE=3 SV=1	rplL	1	2.34894e-06	113.85	2	VAVIK(1)VVR	-0.35063	8
Q8DUH2	19	K	50S ribosomal protein L10 OS=Streptococcus mutans serotype c (strain ATCC 700610 / UA159) OX=210007 GN=rplJ PE=3 SV=1	rplJ	1	5.00502e-12	130.65	2	AELVDAVAEK(1)MK	-0.2264	12
Q8DUH2	110	K	50S ribosomal protein L10 OS=Streptococcus mutans serotype c (strain ATCC 700610 / UA159) OX=210007 GN=rplJ PE=3 SV=1	rplJ	1	9.129e-15	89.636	2	DAEALEIK(1)GGAIEGAVSTK	-1.762	5
Q8DUH2	54	K	50S ribosomal protein L10 OS=Streptococcus mutans serotype c (strain ATCC 700610 / UA159) OX=210007 GN=rplJ PE=3 SV=1	rplJ	1	0.000233644	74.269	2	ESAVEFK(1)VIK	-0.45575	6
Q8DUH2	57	K	50S ribosomal protein L10 OS=Streptococcus mutans serotype c (strain ATCC 700610 / UA159) OX=210007 GN=rplJ PE=3 SV=1	rplJ	1	0.00123592	72.492	2	VIK(1)NSILR	-1.9553	5
Q8DUH2	102	K	50S ribosomal protein L10 OS=Streptococcus mutans serotype c (strain ATCC 700610 / UA159) OX=210007 GN=rplJ PE=3 SV=1	rplJ	1	1.29293e-21	141.87	2	IINDFAK(1)DAEALEIK	0.048433	6
Q8DUH2	9	K	50S ribosomal protein L10 OS=Streptococcus mutans serotype c (strain ATCC 700610 / UA159) OX=210007 GN=rplJ PE=3 SV=1	rplJ	1	8.92183e-06	103.76	2	K(1)AELVDAVAEK	-0.66273	6
Q8DUH2	156	K	50S ribosomal protein L10 OS=Streptococcus mutans serotype c (strain ATCC 700610 / UA159) OX=210007 GN=rplJ PE=3 SV=1	rplJ	1	1.0548e-05	86.729	2	NVAYAVK(1)AVAESK	-1.2442	4
Q8DUH2	8	K	50S ribosomal protein L10 OS=Streptococcus mutans serotype c (strain ATCC 700610 / UA159) OX=210007 GN=rplJ PE=3 SV=1	rplJ	1	0.00132834	85.813	2	SEASIAK(1)K	-1.248	5
Q8DUH3	329	K	Putative Clp-like ATP-dependent protease, ATP-binding subunit OS=Streptococcus mutans serotype c (strain ATCC 700610 / UA159) OX=210007 GN=clp PE=4 SV=1	clp	1	1.95848e-17	113.73	3	AIDLVDMTAAHLAAQHPATDVK(1)TLEK	-0.92766	3
Q8DUH3	333	K	Putative Clp-like ATP-dependent protease, ATP-binding subunit OS=Streptococcus mutans serotype c (strain ATCC 700610 / UA159) OX=210007 GN=clp PE=4 SV=1	clp	1	2.73072e-07	120.65	2	TLEK(1)EIQTEK	0.01283	5
Q8DUH3	673	K	Putative Clp-like ATP-dependent protease, ATP-binding subunit OS=Streptococcus mutans serotype c (strain ATCC 700610 / UA159) OX=210007 GN=clp PE=4 SV=1	clp	1	2.48491e-10	113.34	2	DK(1)VTDFYLDHTDVK	-1.5591	2
Q8DUH3	685	K	Putative Clp-like ATP-dependent protease, ATP-binding subunit OS=Streptococcus mutans serotype c (strain ATCC 700610 / UA159) OX=210007 GN=clp PE=4 SV=1	clp	1	2.82781e-29	165.72	2	VTDFYLDHTDVK(1)HLK	-0.43757	12
Q8DUH3	255	K	Putative Clp-like ATP-dependent protease, ATP-binding subunit OS=Streptococcus mutans serotype c (strain ATCC 700610 / UA159) OX=210007 GN=clp PE=4 SV=1	clp	1	0.000151383	54.261	2	FNEVK(1)VNAPSAEDTYEILK	-0.78308	1
Q8DUH3	180	K	Putative Clp-like ATP-dependent protease, ATP-binding subunit OS=Streptococcus mutans serotype c (strain ATCC 700610 / UA159) OX=210007 GN=clp PE=4 SV=1	clp	1	7.80041e-06	62.454	2	GAFEENIQNLVK(1)EVK	0.01851	1
Q8DUH3	285	K	Putative Clp-like ATP-dependent protease, ATP-binding subunit OS=Streptococcus mutans serotype c (strain ATCC 700610 / UA159) OX=210007 GN=clp PE=4 SV=1	clp	1	2.42125e-19	134.49	3	GISALYEQHHNVILPK(1)EVLK	0.13829	6
Q8DUH3	417	K	Putative Clp-like ATP-dependent protease, ATP-binding subunit OS=Streptococcus mutans serotype c (strain ATCC 700610 / UA159) OX=210007 GN=clp PE=4 SV=1	clp	1	7.06271e-11	135.13	2	GK(1)VIGQDEAVEAVSR	-0.012458	6
Q8DUH3	688	K	Putative Clp-like ATP-dependent protease, ATP-binding subunit OS=Streptococcus mutans serotype c (strain ATCC 700610 / UA159) OX=210007 GN=clp PE=4 SV=1	clp	1	3.73777e-06	110.88	2	HLK(1)AEMQDDK	1.0955	6
Q8DUH3	363	K	Putative Clp-like ATP-dependent protease, ATP-binding subunit OS=Streptococcus mutans serotype c (strain ATCC 700610 / UA159) OX=210007 GN=clp PE=4 SV=1	clp	1	1.81971e-08	113.34	2	IDK(1)LQAQIDNHTEGQK	-0.93833	10
Q8DUH3	376	K	Putative Clp-like ATP-dependent protease, ATP-binding subunit OS=Streptococcus mutans serotype c (strain ATCC 700610 / UA159) OX=210007 GN=clp PE=4 SV=1	clp	1	6.14273e-11	75.686	3	LQAQIDNHTEGQK(1)VTATINDVAEAVER	1.2709	2
Q8DUH3	634	K	Putative Clp-like ATP-dependent protease, ATP-binding subunit OS=Streptococcus mutans serotype c (strain ATCC 700610 / UA159) OX=210007 GN=clp PE=4 SV=1	clp	1	1.38734e-05	68.548	2	K(1)GIDLVVSDSAK	-0.43143	2
Q8DUH3	101	K	Putative Clp-like ATP-dependent protease, ATP-binding subunit OS=Streptococcus mutans serotype c (strain ATCC 700610 / UA159) OX=210007 GN=clp PE=4 SV=1	clp	1	1.83503e-25	209.43	2	NK(1)EIQETAEILAR	-0.82008	5
Q8DUH3	348	K	Putative Clp-like ATP-dependent protease, ATP-binding subunit OS=Streptococcus mutans serotype c (strain ATCC 700610 / UA159) OX=210007 GN=clp PE=4 SV=1	clp	1	5.63167e-11	114.93	2	QQAAAEK(1)EDYEEALK	-1.5223	3
Q8DUH3	464	K	Putative Clp-like ATP-dependent protease, ATP-binding subunit OS=Streptococcus mutans serotype c (strain ATCC 700610 / UA159) OX=210007 GN=clp PE=4 SV=1	clp	1	1.07258e-28	158.02	2	TELAK(1)QLALDMFGSK	-0.92279	1
Q8DUI3	151	K	Putative permease OS=Streptococcus mutans serotype c (strain ATCC 700610 / UA159) OX=210007 GN=SMU_946 PE=3 SV=1	SMU_946	1	0.0691653	53.878	2	K(1)LTPLGWLK	-3.235	1
Q8DUL2	5	K	Glutamate dehydrogenase OS=Streptococcus mutans serotype c (strain ATCC 700610 / UA159) OX=210007 GN=SMU_913 PE=3 SV=1	SMU_913	1	0.000457238	81.48	2	TTGK(1)EYVASVFEK	2.2986	1
Q8DUL9	150	K	4-hydroxy-tetrahydrodipicolinate reductase OS=Streptococcus mutans serotype c (strain ATCC 700610 / UA159) OX=210007 GN=dapB PE=3 SV=1	dapB	1	0.00402766	90.142	2	K(1)DAPSGTAVK	-0.31536	4
Q8DUL9	172	K	4-hydroxy-tetrahydrodipicolinate reductase OS=Streptococcus mutans serotype c (strain ATCC 700610 / UA159) OX=210007 GN=dapB PE=3 SV=1	dapB	1	4.48187e-07	93.772	2	K(1)QGAADEEETLVGAR	-3.4497	1
Q8DUM5	286	K	Putative anticodon nuclease OS=Streptococcus mutans serotype c (strain ATCC 700610 / UA159) OX=210007 GN=SMU_893 PE=4 SV=1	SMU_893	1	0.0276583	74.486	2	K(1)AIAEDRVEK	-10.46	4
Q8DUN3	223	K	Inducible fructose permease OS=Streptococcus mutans serotype c (strain ATCC 700610 / UA159) OX=210007 GN=fruI PE=4 SV=1	fruI	1	0.000336528	78.932	2	AK(1)GVIIAADK	0.097681	6
Q8DUN3	231	K	Inducible fructose permease OS=Streptococcus mutans serotype c (strain ATCC 700610 / UA159) OX=210007 GN=fruI PE=4 SV=1	fruI	1	3.48845e-05	88.24	2	GVIIAADK(1)AVEMDR	-1.8032	4
Q8DUN3	433	K	Inducible fructose permease OS=Streptococcus mutans serotype c (strain ATCC 700610 / UA159) OX=210007 GN=fruI PE=4 SV=1	fruI	1	0.00336572	67.903	2	K(1)ALAFVPR	-0.48379	1
Q8DUN3	254	K	Inducible fructose permease OS=Streptococcus mutans serotype c (strain ATCC 700610 / UA159) OX=210007 GN=fruI PE=4 SV=1	fruI	1	0.000709038	89.382	2	K(1)PEELINIILDGK	-1.4907	5
Q8DUN3	220	K	Inducible fructose permease OS=Streptococcus mutans serotype c (strain ATCC 700610 / UA159) OX=210007 GN=fruI PE=4 SV=1	fruI	1	0.00336572	69.905	2	LTADDIK(1)R	0.51972	5
Q8DUN9	82	K	30S ribosomal protein S16 OS=Streptococcus mutans serotype c (strain ATCC 700610 / UA159) OX=210007 GN=rpsP PE=3 SV=1	rpsP	1	7.28537e-05	111.61	2	AGIMQK(1)FHEAK	-1.0263	6
Q8DUN9	87	K	30S ribosomal protein S16 OS=Streptococcus mutans serotype c (strain ATCC 700610 / UA159) OX=210007 GN=rpsP PE=3 SV=1	rpsP	1	0.000142244	93.467	2	FHEAK(1)YSK	0.77975	5
Q8DUN9	76	K	30S ribosomal protein S16 OS=Streptococcus mutans serotype c (strain ATCC 700610 / UA159) OX=210007 GN=rpsP PE=3 SV=1	rpsP	1	5.55765e-08	136.84	2	NILSK(1)AGIMQK	-0.040322	6
Q8DUQ4	73	K	50S ribosomal protein L27 OS=Streptococcus mutans serotype c (strain ATCC 700610 / UA159) OX=210007 GN=rpmA PE=3 SV=1	rpmA	1	7.3534e-11	78.864	2	GGDDTLFAK(1)VEGVVR	-2.7563	2
Q8DUQ4	35	K	50S ribosomal protein L27 OS=Streptococcus mutans serotype c (strain ATCC 700610 / UA159) OX=210007 GN=rpmA PE=3 SV=1	rpmA	1	5.15194e-15	109.16	2	LGAK(1)AADGQTVTGGSILYR	-1.1659	4
Q8DUQ6	96	K	50S ribosomal protein L21 OS=Streptococcus mutans serotype c (strain ATCC 700610 / UA159) OX=210007 GN=rplU PE=3 SV=1	rplU	1	0.00962522	60.589	2	QPYTK(1)VVIK	0.36113	6
Q8DUQ6	8	K	50S ribosomal protein L21 OS=Streptococcus mutans serotype c (strain ATCC 700610 / UA159) OX=210007 GN=rplU PE=3 SV=1	rplU	1	2.35578e-05	94.804	2	STYAIIK(1)TGGK	-1.1113	6
Q8DUQ6	66	K	50S ribosomal protein L21 OS=Streptococcus mutans serotype c (strain ATCC 700610 / UA159) OX=210007 GN=rplU PE=3 SV=1	rplU	1	1.46685e-32	152.02	2	TVVGTPIVQGATVVGTVEK(1)QGK	-0.86196	6
Q8DUR2	330	K	Putative aminotransferase OS=Streptococcus mutans serotype c (strain ATCC 700610 / UA159) OX=210007 GN=SMU_841 PE=4 SV=1	SMU_841	1	4.10594e-09	104	2	AGK(1)PAGTLISMGISSK	-0.79781	5
Q8DUR2	327	K	Putative aminotransferase OS=Streptococcus mutans serotype c (strain ATCC 700610 / UA159) OX=210007 GN=SMU_841 PE=4 SV=1	SMU_841	1	0.000128244	46.353	3	GEVLVHAFEEHDIYISTTSACSSK(1)AGK	-2.6624	1
Q8DUR5	50	K	Glutathione reductase OS=Streptococcus mutans serotype c (strain ATCC 700610 / UA159) OX=210007 GN=gshR PE=1 SV=1	gshR	1	0.000106366	80.623	2	QVGGTCVNVGCVPK(1)K	-3.1268	3
Q8DUS1	372	K	RgpFc protein OS=Streptococcus mutans serotype c (strain ATCC 700610 / UA159) OX=210007 GN=rgpF PE=4 SV=1	rgpF	1	7.073e-07	58.338	3	NYLSTYDFVGHFHTK(1)K	0.16163	2
Q8DUS5	236	K	dTDP-4-dehydrorhamnose reductase OS=Streptococcus mutans serotype c (strain ATCC 700610 / UA159) OX=210007 GN=SMU_824 PE=3 SV=1	SMU_824	1	4.75423e-06	55.604	2	DTDVVVK(1)PVDSSQFPAK	-1.6385	1
Q8DUS5	140	K	dTDP-4-dehydrorhamnose reductase OS=Streptococcus mutans serotype c (strain ATCC 700610 / UA159) OX=210007 GN=SMU_824 PE=3 SV=1	SMU_824	1	0.00411021	72.365	2	LGEEAVEK(1)YVK	1.9052	3
Q8DUS8	92	K	Large-conductance mechanosensitive channel OS=Streptococcus mutans serotype c (strain ATCC 700610 / UA159) OX=210007 GN=mscL PE=3 SV=1	mscL	1	0.0024468	59.645	2	AANK(1)AVSLGK	-1.3829	2
Q8DUT8	119	K	Putative amino acid ABC transporter, ATP-binding protein OS=Streptococcus mutans serotype c (strain ATCC 700610 / UA159) OX=210007 GN=SMU_805c PE=4 SV=1	SMU_805c	1	1.60098e-06	85.813	2	EEAQK(1)HGMELLEK	-0.7724	3
Q8DUT8	13	K	Putative amino acid ABC transporter, ATP-binding protein OS=Streptococcus mutans serotype c (strain ATCC 700610 / UA159) OX=210007 GN=SMU_805c PE=4 SV=1	SMU_805c	1	2.39934e-06	101.45	2	IDVQDLHK(1)SFGK	0.10465	2
Q8DUT8	17	K	Putative amino acid ABC transporter, ATP-binding protein OS=Streptococcus mutans serotype c (strain ATCC 700610 / UA159) OX=210007 GN=SMU_805c PE=4 SV=1	SMU_805c	1	0.000105402	93.467	2	SFGK(1)NEVLK	-0.56752	4
Q8DUT8	78	K	Putative amino acid ABC transporter, ATP-binding protein OS=Streptococcus mutans serotype c (strain ATCC 700610 / UA159) OX=210007 GN=SMU_805c PE=4 SV=1	SMU_805c	1	0.000821188	51.531	2	LSDPSTNVDK(1)AR	-1.1897	1
Q8DUT8	68	K	Putative amino acid ABC transporter, ATP-binding protein OS=Streptococcus mutans serotype c (strain ATCC 700610 / UA159) OX=210007 GN=SMU_805c PE=4 SV=1	SMU_805c	1	1.39339e-05	67.887	2	VIVDGYK(1)LSDPSTNVDK	-1.2407	1
Q8DUU7	274	K	NmrA domain-containing protein OS=Streptococcus mutans serotype c (strain ATCC 700610 / UA159) OX=210007 GN=SMU_796 PE=4 SV=1	SMU_796	1	0.0532624	47.361	2	PATSLEQLVK(1)TIK	-0.040493	1
Q8DUV0	110	K	4HBT domain-containing protein OS=Streptococcus mutans serotype c (strain ATCC 700610 / UA159) OX=210007 GN=SMU_793 PE=1 SV=1	SMU_793	1	1.30201e-17	124.24	2	VVDVTVTNQLK(1)QEVAK	-0.9697	2
Q8DUW8	77	K	Lysine--tRNA ligase OS=Streptococcus mutans serotype c (strain ATCC 700610 / UA159) OX=210007 GN=lysS PE=3 SV=1	lysS	1	5.58547e-05	75.474	2	GK(1)VGFAHLQDR	0.17437	6
Q8DUW8	319	K	Lysine--tRNA ligase OS=Streptococcus mutans serotype c (strain ATCC 700610 / UA159) OX=210007 GN=lysS PE=3 SV=1	lysS	1	0.060696	42.229	2	INEPFK(1)R	5.4242	1
Q8DUW8	96	K	Lysine--tRNA ligase OS=Streptococcus mutans serotype c (strain ATCC 700610 / UA159) OX=210007 GN=lysS PE=3 SV=1	lysS	1	2.67179e-12	140.01	2	K(1)DTVGDDNYQIFK	1.5567	6
Q8DUW8	53	K	Lysine--tRNA ligase OS=Streptococcus mutans serotype c (strain ATCC 700610 / UA159) OX=210007 GN=lysS PE=3 SV=1	lysS	1	2.90635e-07	69.201	3	TK(1)EELHDINETATIAGR	-1.8427	2
Q8DUX1	7	K	Divalent metal cation transporter MntH OS=Streptococcus mutans serotype c (strain ATCC 700610 / UA159) OX=210007 GN=mntH PE=3 SV=1	mntH	1	5.56671e-08	121.96	2	K(1)QSLSEVNQSVR	-1.8967	5
Q8DUX2	20	K	PC4 domain-containing protein OS=Streptococcus mutans serotype c (strain ATCC 700610 / UA159) OX=210007 GN=SMU_769 PE=4 SV=1	SMU_769	1	3.21937e-07	90.306	2	LLVLSENDK(1)GWTK	-0.26191	5
Q8DUX7	73	K	YtxH domain-containing protein(predicted) OS=Streptococcus mutans serotype c (strain ATCC 700610 / UA159) OX=210007 GN=SMU_757 PE=4 SV=1	SMU_757	1	0.000447258	83.438	2	DK(1)FETGELTK	4.1323	2
Q8DUX7	68	K	YtxH domain-containing protein(predicted) OS=Streptococcus mutans serotype c (strain ATCC 700610 / UA159) OX=210007 GN=SMU_757 PE=4 SV=1	SMU_757	1	0.000182156	60	2	DVAVHSFK(1)DYK	0.12794	3
Q8DUX7	102	K	YtxH domain-containing protein(predicted) OS=Streptococcus mutans serotype c (strain ATCC 700610 / UA159) OX=210007 GN=SMU_757 PE=4 SV=1	SMU_757	1	0.00342145	76.572	2	FANSK(1)LSQVK	-0.02574	4
Q8DUX7	107	K	YtxH domain-containing protein(predicted) OS=Streptococcus mutans serotype c (strain ATCC 700610 / UA159) OX=210007 GN=SMU_757 PE=4 SV=1	SMU_757	1	6.4264e-28	132.9	2	LSQVK(1)DHLAQTVEK	-0.27465	5
Q8DUX7	60	K	YtxH domain-containing protein(predicted) OS=Streptococcus mutans serotype c (strain ATCC 700610 / UA159) OX=210007 GN=SMU_757 PE=4 SV=1	SMU_757	1	2.90117e-09	108.5	2	VNEYK(1)DVAVHSFK	-1.4153	3
Q8DV06	206	K	Sugar-phosphatase(predicted) OS=Streptococcus mutans serotype c (strain ATCC 700610 / UA159) OX=210007 GN=SMU_718c PE=4 SV=1	SMU_718c	1	6.42784e-08	117.41	2	GTAIVHLAEK(1)LGLSR	0.6532	6
Q8DV06	56	K	Sugar-phosphatase(predicted) OS=Streptococcus mutans serotype c (strain ATCC 700610 / UA159) OX=210007 GN=SMU_718c PE=4 SV=1	SMU_718c	1	0.0045538	51.454	2	PIAGVTDLLEK(1)LNLK	-2.1844	1
Q8DV06	148	K	Sugar-phosphatase(predicted) OS=Streptococcus mutans serotype c (strain ATCC 700610 / UA159) OX=210007 GN=SMU_718c PE=4 SV=1	SMU_718c	1	2.10954e-07	92.445	2	TPEEMVGK(1)EIVK	-1.4428	6
Q8DV10	771	K	Phosphoenolpyruvate carboxylase OS=Streptococcus mutans serotype c (strain ATCC 700610 / UA159) OX=210007 GN=ppc PE=3 SV=1	ppc	1	5.28939e-09	125.5	2	HFIDK(1)DEK	1.1487	6
Q8DV10	731	K	Phosphoenolpyruvate carboxylase OS=Streptococcus mutans serotype c (strain ATCC 700610 / UA159) OX=210007 GN=ppc PE=3 SV=1	ppc	1	3.64345e-10	121.8	2	K(1)TITEISGLR	0.72462	6
Q8DV10	145	K	Phosphoenolpyruvate carboxylase OS=Streptococcus mutans serotype c (strain ATCC 700610 / UA159) OX=210007 GN=ppc PE=3 SV=1	ppc	1	4.56752e-06	75.012	3	K(1)TMLDLTNHIHELLR	-0.49671	2
Q8DV10	225	K	Phosphoenolpyruvate carboxylase OS=Streptococcus mutans serotype c (strain ATCC 700610 / UA159) OX=210007 GN=ppc PE=3 SV=1	ppc	1	0.000103475	83.438	3	LITEYK(1)HLSHQK	-1.4179	4
Q8DV10	31	K	Phosphoenolpyruvate carboxylase OS=Streptococcus mutans serotype c (strain ATCC 700610 / UA159) OX=210007 GN=ppc PE=3 SV=1	ppc	1	0.00155259	54.556	2	LLDDATK(1)TMVGSASFDK	-0.26086	1
Q8DV10	53	K	Phosphoenolpyruvate carboxylase OS=Streptococcus mutans serotype c (strain ATCC 700610 / UA159) OX=210007 GN=ppc PE=3 SV=1	ppc	1	1.80624e-12	126.48	2	LSIEEK(1)HQELER	-3.2916	2
Q8DV20	28	K	50S ribosomal protein L20 OS=Streptococcus mutans serotype c (strain ATCC 700610 / UA159) OX=210007 GN=rplT PE=3 SV=1	rplT	1	2.25226e-16	133.68	2	GYYGAK(1)HILFR	0.83931	6
Q8DV20	22	K	50S ribosomal protein L20 OS=Streptococcus mutans serotype c (strain ATCC 700610 / UA159) OX=210007 GN=rplT PE=3 SV=1	rplT	1	0.00578966	51.43	2	LAK(1)GYYGAK	-1.7038	3
Q8DV21	56	K	50S ribosomal protein L35 OS=Streptococcus mutans serotype c (strain ATCC 700610 / UA159) OX=210007 GN=rpmI PE=3 SV=1	rpmI	1	0.000421902	92.428	2	ASMVHSGDFK(1)R	-0.17155	6
Q8DV21	59	K	50S ribosomal protein L35 OS=Streptococcus mutans serotype c (strain ATCC 700610 / UA159) OX=210007 GN=rpmI PE=3 SV=1	rpmI	1	0.000163109	105.04	2	IK(1)SMLTR	-0.6523	6
Q8DV21	46	K	50S ribosomal protein L35 OS=Streptococcus mutans serotype c (strain ATCC 700610 / UA159) OX=210007 GN=rpmI PE=3 SV=1	rpmI	1	5.40207e-05	124.46	2	K(1)ASMVHSGDFK	0.34746	6
Q8DV22	70	K	Translation initiation factor IF-3 OS=Streptococcus mutans serotype c (strain ATCC 700610 / UA159) OX=210007 GN=infC PE=3 SV=1	infC	1	0.000677372	78.178	2	FK(1)FEYQK	-1.5412	5
Q8DV22	116	K	Translation initiation factor IF-3 OS=Streptococcus mutans serotype c (strain ATCC 700610 / UA159) OX=210007 GN=infC PE=3 SV=1	infC	1	0.00937876	49.058	2	FLEK(1)GNK	-2.5651	3
Q8DV22	7	K	Translation initiation factor IF-3 OS=Streptococcus mutans serotype c (strain ATCC 700610 / UA159) OX=210007 GN=infC PE=3 SV=1	infC	1	2.73825e-10	143.39	2	K(1)DLFINNEIR	-0.16819	6
Q8DV22	83	K	Translation initiation factor IF-3 OS=Streptococcus mutans serotype c (strain ATCC 700610 / UA159) OX=210007 GN=infC PE=3 SV=1	infC	1	0.000708253	106.93	2	K(1)QSVVTIK	-1.2462	3
Q8DV22	90	K	Translation initiation factor IF-3 OS=Streptococcus mutans serotype c (strain ATCC 700610 / UA159) OX=210007 GN=infC PE=3 SV=1	infC	1	0.00013742	72.365	2	QSVVTIK(1)EVR	-1.6042	6
Q8DV22	100	K	Translation initiation factor IF-3 OS=Streptococcus mutans serotype c (strain ATCC 700610 / UA159) OX=210007 GN=infC PE=3 SV=1	infC	1	0.000101465	80.623	2	LSPVIDK(1)GDFETK	-0.42737	6
Q8DV22	134	K	Translation initiation factor IF-3 OS=Streptococcus mutans serotype c (strain ATCC 700610 / UA159) OX=210007 GN=infC PE=3 SV=1	infC	1	0.000531931	83.358	2	MITHK(1)EIGAK	-1.0022	4
Q8DV58	49	K	Protein of uncharacterized function (DUF567)(predicted) OS=Streptococcus mutans serotype c (strain ATCC 700610 / UA159) OX=210007 GN=SMU_649 PE=3 SV=1	SMU_649	1	6.06439e-07	86.838	2	TFIISDMQGK(1)QISR	0.9829	3
Q8DV71	105	K	VIT family protein(predicted) OS=Streptococcus mutans serotype c (strain ATCC 700610 / UA159) OX=210007 GN=SMU_635 PE=4 SV=1	SMU_635	1	0.000155469	69.915	2	ALLLTDSEK(1)AR	-2.3547	2
Q8DV71	96	K	VIT family protein(predicted) OS=Streptococcus mutans serotype c (strain ATCC 700610 / UA159) OX=210007 GN=SMU_635 PE=4 SV=1	SMU_635	1	1.42777e-07	130.79	2	EK(1)ALLLTDSEK	0.55416	3
Q8DV81	28	K	Putative 1-acylglycerol-3-phosphate O-acyltransferase OS=Streptococcus mutans serotype c (strain ATCC 700610 / UA159) OX=210007 GN=SMU_624 PE=4 SV=1	SMU_624	1	0.000467246	47.915	3	DK(1)LLPEDDNYILVAPHR	-0.71879	2
Q8DV81	188	K	Putative 1-acylglycerol-3-phosphate O-acyltransferase OS=Streptococcus mutans serotype c (strain ATCC 700610 / UA159) OX=210007 GN=SMU_624 PE=4 SV=1	SMU_624	1	2.7704e-17	129.04	2	IEK(1)EFDQMDTEVATFK	-0.31133	3
Q8DV90	203	K	DEAD-box ATP-dependent RNA helicase CshA OS=Streptococcus mutans serotype c (strain ATCC 700610 / UA159) OX=210007 GN=cshA PE=3 SV=1	cshA	1	3.72221e-05	115.86	2	EPEHVK(1)IAAK	-0.037791	5
Q8DV90	135	K	DEAD-box ATP-dependent RNA helicase CshA OS=Streptococcus mutans serotype c (strain ATCC 700610 / UA159) OX=210007 GN=cshA PE=3 SV=1	cshA	1	0.0153287	80.294	2	LLDLIK(1)R	0.90554	1
Q8DV90	111	K	DEAD-box ATP-dependent RNA helicase CshA OS=Streptococcus mutans serotype c (strain ATCC 700610 / UA159) OX=210007 GN=cshA PE=3 SV=1	cshA	1	5.21836e-05	103.69	2	SVYGGSSIEK(1)QIK	0.41111	6
Q8DVA9	133	K	DegV family protein(predicted) OS=Streptococcus mutans serotype c (strain ATCC 700610 / UA159) OX=210007 GN=SMU_586 PE=4 SV=1	SMU_586	1	0.000818008	81.163	2	FQVIAAAK(1)LAQK	1.4664	2
Q8DVA9	137	K	DegV family protein(predicted) OS=Streptococcus mutans serotype c (strain ATCC 700610 / UA159) OX=210007 GN=SMU_586 PE=4 SV=1	SMU_586	1	5.0082e-16	161.23	2	LAQK(1)GSSLEEILAR	0.37563	6
Q8DVC5	17	K	Putative amino acid ABC transporter, ATP-binding protein OS=Streptococcus mutans serotype c (strain ATCC 700610 / UA159) OX=210007 GN=SMU_568 PE=4 SV=1	SMU_568	1	0.000521718	98.009	2	HFGK(1)NEVLK	0.13461	4
Q8DVC5	13	K	Putative amino acid ABC transporter, ATP-binding protein OS=Streptococcus mutans serotype c (strain ATCC 700610 / UA159) OX=210007 GN=SMU_568 PE=4 SV=1	SMU_568	1	0.00131942	67.903	2	NLHK(1)HFGK	-0.72782	1
Q8DVC5	9	K	Putative amino acid ABC transporter, ATP-binding protein OS=Streptococcus mutans serotype c (strain ATCC 700610 / UA159) OX=210007 GN=SMU_568 PE=4 SV=1	SMU_568	1	2.52207e-06	92.732	2	SETLISIK(1)NLHK	-0.33833	2
Q8DVC8	23	K	Cytoplasmic protein(predicted) OS=Streptococcus mutans serotype c (strain ATCC 700610 / UA159) OX=210007 GN=SMU_564 PE=4 SV=1	SMU_564	1	1.51251e-24	179.31	2	LELMTTDSNNLK(1)R	-0.41638	6
Q8DVD0	523	K	ATP-dependent protease ClpE OS=Streptococcus mutans serotype c (strain ATCC 700610 / UA159) OX=210007 GN=clpE PE=3 SV=1	clpE	1	2.48491e-10	108.24	2	FDMSEYMEK(1)HAVAK	0.34514	2
Q8DVD0	528	K	ATP-dependent protease ClpE OS=Streptococcus mutans serotype c (strain ATCC 700610 / UA159) OX=210007 GN=clpE PE=3 SV=1	clpE	1	8.70672e-17	100.23	3	HAVAK(1)LVGAPPGYVGYEEAGQLTEK	-0.0079522	2
Q8DVD0	408	K	ATP-dependent protease ClpE OS=Streptococcus mutans serotype c (strain ATCC 700610 / UA159) OX=210007 GN=clpE PE=3 SV=1	clpE	1	2.13568e-06	96.946	2	LDK(1)ENTPVITEK	-2.5145	2
Q8DVD0	376	K	ATP-dependent protease ClpE OS=Streptococcus mutans serotype c (strain ATCC 700610 / UA159) OX=210007 GN=clpE PE=3 SV=1	clpE	1	4.25967e-13	154.94	2	LIEAENLK(1)AQATR	-0.88345	6
Q8DVD0	462	K	ATP-dependent protease ClpE OS=Streptococcus mutans serotype c (strain ATCC 700610 / UA159) OX=210007 GN=clpE PE=3 SV=1	clpE	1	0.000400334	60	2	VIGQDAAVDK(1)IAK	-0.35267	2
Q8DVD2	65	K	DUF1827 family protein(predicted) OS=Streptococcus mutans serotype c (strain ATCC 700610 / UA159) OX=210007 GN=SMU_560c PE=4 SV=1	SMU_560c	1	1.33901e-05	108.4	2	AIK(1)DNEIETIR	-0.32429	6
Q8DVD2	60	K	DUF1827 family protein(predicted) OS=Streptococcus mutans serotype c (strain ATCC 700610 / UA159) OX=210007 GN=SMU_560c PE=4 SV=1	SMU_560c	1	2.22434e-16	170.95	2	HYELLISNK(1)HR	0.68824	4
Q8DVD2	83	K	DUF1827 family protein(predicted) OS=Streptococcus mutans serotype c (strain ATCC 700610 / UA159) OX=210007 GN=SMU_560c PE=4 SV=1	SMU_560c	1	0.000869132	50.09	2	INK(1)NIILLDQLK	1.2789	1
Q8DVD2	23	K	DUF1827 family protein(predicted) OS=Streptococcus mutans serotype c (strain ATCC 700610 / UA159) OX=210007 GN=SMU_560c PE=4 SV=1	SMU_560c	1	3.38145e-09	89.382	2	LINTTSSHQHLVK(1)NQLK	-0.34615	8
Q8DVD2	27	K	DUF1827 family protein(predicted) OS=Streptococcus mutans serotype c (strain ATCC 700610 / UA159) OX=210007 GN=SMU_560c PE=4 SV=1	SMU_560c	1	3.88657e-44	140.48	3	NQLK(1)HTDATLVETYSAGNTDVIFTQAPK	-2.0001	5
Q8DVD3	4	K	Isoleucine--tRNA ligase OS=Streptococcus mutans serotype c (strain ATCC 700610 / UA159) OX=210007 GN=ileS PE=3 SV=1	ileS	1	0.000495118	72.038	2	LK(1)ETLNLGK	-1.2256	3
Q8DVD4	9	K	Putative cell division protein DivIVA OS=Streptococcus mutans serotype c (strain ATCC 700610 / UA159) OX=210007 GN=divIVA PE=4 SV=1	divIVA	1	0.000288186	81.163	2	AITALEIK(1)DK	-0.069301	5
Q8DVD4	108	K	Putative cell division protein DivIVA OS=Streptococcus mutans serotype c (strain ATCC 700610 / UA159) OX=210007 GN=divIVA PE=4 SV=1	divIVA	1	5.41108e-22	175.68	2	ATYESQQLVDAAK(1)SK	-0.34027	6
Q8DVD4	110	K	Putative cell division protein DivIVA OS=Streptococcus mutans serotype c (strain ATCC 700610 / UA159) OX=210007 GN=divIVA PE=4 SV=1	divIVA	1	3.89512e-05	84.368	2	SK(1)ANQILR	-0.43311	6
Q8DVD4	56	K	Putative cell division protein DivIVA OS=Streptococcus mutans serotype c (strain ATCC 700610 / UA159) OX=210007 GN=divIVA PE=4 SV=1	divIVA	1	7.58331e-07	87.573	2	ELEDK(1)LGYFDEMK	0.66291	3
Q8DVD4	80	K	Putative cell division protein DivIVA OS=Streptococcus mutans serotype c (strain ATCC 700610 / UA159) OX=210007 GN=divIVA PE=4 SV=1	divIVA	1	2.11395e-27	146.34	2	ESLSQSVILAQETAEK(1)VK	-0.69698	6
Q8DVD4	82	K	Putative cell division protein DivIVA OS=Streptococcus mutans serotype c (strain ATCC 700610 / UA159) OX=210007 GN=divIVA PE=4 SV=1	divIVA	1	3.89825e-29	215.93	2	VK(1)LSANTESTNILNK	-1.3178	6
Q8DVD4	133	K	Putative cell division protein DivIVA OS=Streptococcus mutans serotype c (strain ATCC 700610 / UA159) OX=210007 GN=divIVA PE=4 SV=1	divIVA	1	4.12657e-10	138.26	2	IAVETEELK(1)R	-0.97917	6
Q8DVD4	221	K	Putative cell division protein DivIVA OS=Streptococcus mutans serotype c (strain ATCC 700610 / UA159) OX=210007 GN=divIVA PE=4 SV=1	divIVA	1	2.79715e-35	219.93	2	VSESNK(1)ELEETK	-0.11287	6
Q8DVD8	51	K	Pyridoxal phosphate homeostasis protein OS=Streptococcus mutans serotype c (strain ATCC 700610 / UA159) OX=210007 GN=ylmE PE=3 SV=1	ylmE	1	1.712e-06	62.398	2	LVEAGVK(1)HIAENR	-2.1934	2
Q8DVD9	65	K	Cell division protein FtsZ OS=Streptococcus mutans serotype c (strain ATCC 700610 / UA159) OX=210007 GN=ftsZ PE=3 SV=1	ftsZ	1	3.32404e-13	138.71	2	AETVIQLGPK(1)LTR	0.65301	6
Q8DVD9	177	K	Cell division protein FtsZ OS=Streptococcus mutans serotype c (strain ATCC 700610 / UA159) OX=210007 GN=ftsZ PE=3 SV=1	ftsZ	1	2.59517e-07	81.908	2	K(1)TPLLEALSEADNVLR	1.4929	3
Q8DVD9	320	K	Cell division protein FtsZ OS=Streptococcus mutans serotype c (strain ATCC 700610 / UA159) OX=210007 GN=ftsZ PE=3 SV=1	ftsZ	1	8.29412e-14	125.14	3	VTVVATGVRPDK(1)ADQVSGIR	0.42722	6
Q8DVE0	117	K	Cell division protein FtsA OS=Streptococcus mutans serotype c (strain ATCC 700610 / UA159) OX=210007 GN=ftsA PE=3 SV=1	ftsA	1	0.00871301	50.297	2	SALTK(1)SITPER	-2.6833	1
Q8DVE5	53	K	Putative GTP-binding protein OS=Streptococcus mutans serotype c (strain ATCC 700610 / UA159) OX=210007 GN=SMU_546 PE=4 SV=1	SMU_546	1	0.00108047	60.547	2	AMDSNDLEK(1)ER	2.9726	2
Q8DVE5	401	K	Putative GTP-binding protein OS=Streptococcus mutans serotype c (strain ATCC 700610 / UA159) OX=210007 GN=SMU_546 PE=4 SV=1	SMU_546	1	0.000880929	90.142	2	EIDGIK(1)CEPFER	-2.7362	2
Q8DVE5	252	K	Putative GTP-binding protein OS=Streptococcus mutans serotype c (strain ATCC 700610 / UA159) OX=210007 GN=SMU_546 PE=4 SV=1	SMU_546	1	0.00882123	43.734	2	LDGTTK(1)NFR	-0.93164	2
Q8DVE5	556	K	Putative GTP-binding protein OS=Streptococcus mutans serotype c (strain ATCC 700610 / UA159) OX=210007 GN=SMU_546 PE=4 SV=1	SMU_546	1	9.28633e-06	87.942	2	SATK(1)DQTAVIK	-2.4538	6
Q8DVE5	30	K	Putative GTP-binding protein OS=Streptococcus mutans serotype c (strain ATCC 700610 / UA159) OX=210007 GN=SMU_546 PE=4 SV=1	SMU_546	1	4.62371e-07	62.494	3	TTLVDELLK(1)QSHTLDEHK	0.63492	3
Q8DVE5	360	K	Putative GTP-binding protein OS=Streptococcus mutans serotype c (strain ATCC 700610 / UA159) OX=210007 GN=SMU_546 PE=4 SV=1	SMU_546	1	3.87985e-16	112.95	2	VEATDSPDK(1)WTVSGR	-1.7145	3
Q8DVE8	52	K	Glucokinase OS=Streptococcus mutans serotype c (strain ATCC 700610 / UA159) OX=210007 GN=glk PE=3 SV=1	glk	1	3.59265e-05	116.13	3	HIVPDIVSSIK(1)HR	0.41553	6
Q8DVE8	4	K	Glucokinase OS=Streptococcus mutans serotype c (strain ATCC 700610 / UA159) OX=210007 GN=glk PE=3 SV=1	glk	1	5.51905e-06	82.437	2	K(1)LLGIDLGGTSIK	-0.29837	6
Q8DVF0	112	K	Peroxide resistance protein Dpr OS=Streptococcus mutans serotype c (strain ATCC 700610 / UA159) OX=210007 GN=dpr PE=3 SV=1	dpr	1	1.27123e-07	82.437	3	LEETVGTWDK(1)SITDHLK	1.5667	2
Q8DVF0	119	K	Peroxide resistance protein Dpr OS=Streptococcus mutans serotype c (strain ATCC 700610 / UA159) OX=210007 GN=dpr PE=3 SV=1	dpr	1	3.63656e-05	101.41	2	SITDHLK(1)R	-0.44193	4
Q8DVF0	19	K	Peroxide resistance protein Dpr OS=Streptococcus mutans serotype c (strain ATCC 700610 / UA159) OX=210007 GN=dpr PE=3 SV=1	dpr	1	2.11919e-97	237.89	2	TNTITENIYASIIHQVEK(1)K	0.8123	12
Q8DVF2	195	K	Tryptophan synthase alpha chain OS=Streptococcus mutans serotype c (strain ATCC 700610 / UA159) OX=210007 GN=trpA PE=3 SV=1	trpA	1	0.0161495	48.157	2	DDLDK(1)HLK	1.777	2
Q8DVI8	30	K	Ribosome hibernation promoting factor OS=Streptococcus mutans serotype c (strain ATCC 700610 / UA159) OX=210007 GN=hpf PE=3 SV=1	hpf	1	1.32137e-10	130.71	2	IEK(1)YFNAEQELDAR	-2.2652	6
Q8DVI8	45	K	Ribosome hibernation promoting factor OS=Streptococcus mutans serotype c (strain ATCC 700610 / UA159) OX=210007 GN=hpf PE=3 SV=1	hpf	1	0.00899466	61.494	2	INLK(1)VYR	-2.0298	2
Q8DVI8	104	K	Ribosome hibernation promoting factor OS=Streptococcus mutans serotype c (strain ATCC 700610 / UA159) OX=210007 GN=hpf PE=3 SV=1	hpf	1	1.03015e-19	96.26	3	K(1)PAAHVFTAEFEAEEMEEAPAIK	0.53385	1
Q8DVI8	136	K	Ribosome hibernation promoting factor OS=Streptococcus mutans serotype c (strain ATCC 700610 / UA159) OX=210007 GN=hpf PE=3 SV=1	hpf	1	5.22446e-05	77.358	2	NITLK(1)PMDIEEAR	-2.5083	3
Q8DVI8	131	K	Ribosome hibernation promoting factor OS=Streptococcus mutans serotype c (strain ATCC 700610 / UA159) OX=210007 GN=hpf PE=3 SV=1	hpf	1	3.75496e-07	96.313	2	TK(1)NITLKPMDIEEAR	-0.86093	8
Q8DVJ2	135	K	Cysteine synthase OS=Streptococcus mutans serotype c (strain ATCC 700610 / UA159) OX=210007 GN=cysK PE=3 SV=1	cysK	1	3.33497e-13	110.48	3	AHEIAK(1)EVGGWVPLQFDNPANPK	-0.39464	6
Q8DVJ2	129	K	Cysteine synthase OS=Streptococcus mutans serotype c (strain ATCC 700610 / UA159) OX=210007 GN=cysK PE=3 SV=1	cysK	1	9.12039e-05	99.174	2	GAIDK(1)AHEIAK	-0.58552	6
Q8DVJ2	58	K	Cysteine synthase OS=Streptococcus mutans serotype c (strain ATCC 700610 / UA159) OX=210007 GN=cysK PE=3 SV=1	cysK	1	1.40783e-11	141.29	2	IALSMIEDAEK(1)R	-1.0263	6
Q8DVJ2	45	K	Cysteine synthase OS=Streptococcus mutans serotype c (strain ATCC 700610 / UA159) OX=210007 GN=cysK PE=3 SV=1	cysK	1	0.000799433	61.577	2	LEAFNPGSSVK(1)DR	-1.61	4
Q8DVJ2	124	K	Cysteine synthase OS=Streptococcus mutans serotype c (strain ATCC 700610 / UA159) OX=210007 GN=cysK PE=3 SV=1	cysK	1	8.70064e-12	106.47	2	LVLTPGSAGTK(1)GAIDK	-0.069021	6
Q8DVJ2	245	K	Cysteine synthase OS=Streptococcus mutans serotype c (strain ATCC 700610 / UA159) OX=210007 GN=cysK PE=3 SV=1	cysK	1	0.00013444	79.311	2	VK(1)SDDALATGR	-5.1839	4
Q8DVK5	104	K	DNA-directed RNA polymerase subunit omega OS=Streptococcus mutans serotype c (strain ATCC 700610 / UA159) OX=210007 GN=rpoZ PE=3 SV=1	rpoZ	1	0.00398548	81.163	2	EKEEEGEK(1)I	0.57968	3
Q8DVK5	91	K	DNA-directed RNA polymerase subunit omega OS=Streptococcus mutans serotype c (strain ATCC 700610 / UA159) OX=210007 GN=rpoZ PE=3 SV=1	rpoZ	1	0.00462389	66.087	2	IK(1)EQIAK	-1.3722	2
Q8DVK5	26	K	DNA-directed RNA polymerase subunit omega OS=Streptococcus mutans serotype c (strain ATCC 700610 / UA159) OX=210007 GN=rpoZ PE=3 SV=1	rpoZ	1	2.06137e-06	110.22	2	YSLVILQAK(1)R	0.87132	5
Q8DVK7	387	K	Ribonuclease Y OS=Streptococcus mutans serotype c (strain ATCC 700610 / UA159) OX=210007 GN=rny PE=3 SV=1	rny	1	1.9021e-06	78.043	2	AGFLHDIGK(1)AIDR	-0.73731	5
Q8DVK7	78	K	Ribonuclease Y OS=Streptococcus mutans serotype c (strain ATCC 700610 / UA159) OX=210007 GN=rny PE=3 SV=1	rny	1	0.000100252	76.572	2	ELLIEAK(1)EEAR	1.3749	1
Q8DVK9	116	K	Mid-cell-anchored protein Z OS=Streptococcus mutans serotype c (strain ATCC 700610 / UA159) OX=210007 GN=mapZ PE=3 SV=1	mapZ	1	8.05687e-05	54.556	2	K(1)DEFDDVPLSDTQETAK	-2.2509	1
Q8DVL1	103	K	Cell cycle protein GpsB OS=Streptococcus mutans serotype c (strain ATCC 700610 / UA159) OX=210007 GN=gpsB PE=3 SV=1	gpsB	1	0.000109178	79.059	2	LEK(1)EVFGK	-0.28584	6
Q8DVL1	61	K	Cell cycle protein GpsB OS=Streptococcus mutans serotype c (strain ATCC 700610 / UA159) OX=210007 GN=gpsB PE=3 SV=1	gpsB	1	0.000794396	83.358	2	LKEEVK(1)QAK	-1.3798	3
Q8DVL1	96	K	Cell cycle protein GpsB OS=Streptococcus mutans serotype c (strain ATCC 700610 / UA159) OX=210007 GN=gpsB PE=3 SV=1	gpsB	1	5.72027e-14	173.07	2	VATTATNFDILK(1)R	1.4657	6
Q8DVL4	232	K	DD-transpeptidase OS=Streptococcus mutans serotype c (strain ATCC 700610 / UA159) OX=210007 GN=pbp1a PE=4 SV=1	pbp1a	1	0.000590966	85.716	2	NTVLSQMYK(1)HK	-0.6914	1
Q8DVL5	390	K	Aminopeptidase OS=Streptococcus mutans serotype c (strain ATCC 700610 / UA159) OX=210007 GN=pepC PE=3 SV=1	pepC	1	0.000298747	61.577	2	VENSWGDK(1)VGQK	-0.87112	2
Q8DVL6	273	K	Nicotinate phosphoribosyltransferase OS=Streptococcus mutans serotype c (strain ATCC 700610 / UA159) OX=210007 GN=SMU_464 PE=3 SV=1	SMU_464	1	6.05612e-06	81.335	2	K(1)LLDEAGYPHAK	-1.5828	2
Q8DVL6	352	K	Nicotinate phosphoribosyltransferase OS=Streptococcus mutans serotype c (strain ATCC 700610 / UA159) OX=210007 GN=SMU_464 PE=3 SV=1	SMU_464	1	6.08665e-05	103.76	2	LSNNAEK(1)VSTPGK	-1.0273	6
Q8DVL7	110	K	Thioredoxin reductase OS=Streptococcus mutans serotype c (strain ATCC 700610 / UA159) OX=210007 GN=trxB PE=3 SV=1	trxB	1	6.78659e-05	108.3	2	TVIIATGAK(1)HR	-0.19056	5
Q8DVN1	69	K	PepSY domain-containing protein OS=Streptococcus mutans serotype c (strain ATCC 700610 / UA159) OX=210007 GN=SMU_448 PE=4 SV=1	SMU_448	1	8.29832e-09	117.45	2	HIALK(1)DAGFTEK	0.92294	6
Q8DVN2	65	K	UPF0291 protein SMU_447 OS=Streptococcus mutans serotype c (strain ATCC 700610 / UA159) OX=210007 GN=SMU_447 PE=3 SV=1	SMU_447	1	3.30771e-08	98.167	2	IVDEEGNDITPAK(1)LK	-3.6697	1
Q8DVN2	26	K	UPF0291 protein SMU_447 OS=Streptococcus mutans serotype c (strain ATCC 700610 / UA159) OX=210007 GN=SMU_447 PE=3 SV=1	SMU_447	1	6.58344e-11	121.71	2	TEGLTGAEK(1)LEQER	-0.11198	3
Q8DVP9	81	K	Translation initiation factor IF-2 OS=Streptococcus mutans serotype c (strain ATCC 700610 / UA159) OX=210007 GN=infB PE=3 SV=1	infB	1	3.80167e-08	91.032	2	AQEGSVAAEPK(1)AAATK	0.61626	2
Q8DVP9	348	K	Translation initiation factor IF-2 OS=Streptococcus mutans serotype c (strain ATCC 700610 / UA159) OX=210007 GN=infB PE=3 SV=1	infB	1	2.04707e-23	152.23	2	EFEYTEGMTVAEIAK(1)R	-0.57214	1
Q8DVP9	414	K	Translation initiation factor IF-2 OS=Streptococcus mutans serotype c (strain ATCC 700610 / UA159) OX=210007 GN=infB PE=3 SV=1	infB	1	6.96637e-05	51.569	2	FFVEDDYLNPK(1)NMVER	0.33842	2
Q8DVP9	875	K	Translation initiation factor IF-2 OS=Streptococcus mutans serotype c (strain ATCC 700610 / UA159) OX=210007 GN=infB PE=3 SV=1	infB	1	0.00098456	60.589	2	LASLK(1)HYK	-0.6748	6
Q8DVP9	11	K	Translation initiation factor IF-2 OS=Streptococcus mutans serotype c (strain ATCC 700610 / UA159) OX=210007 GN=infB PE=3 SV=1	infB	1	0.00496934	49.16	2	LYEIAK(1)EIGK	-0.82397	1
Q8DVP9	32	K	Translation initiation factor IF-2 OS=Streptococcus mutans serotype c (strain ATCC 700610 / UA159) OX=210007 GN=infB PE=3 SV=1	infB	1	7.49431e-05	40.53	3	SLGLEVK(1)SHASSVEESDAK	-2.4523	1
Q8DVQ1	21	K	YlxR domain-containing protein OS=Streptococcus mutans serotype c (strain ATCC 700610 / UA159) OX=210007 GN=SMU_419 PE=4 SV=1	SMU_419	1	0.00109327	74.424	2	SLVSGEIIDK(1)R	-1.8402	2
Q8DVQ2	131	K	Transcription termination/antitermination protein NusA OS=Streptococcus mutans serotype c (strain ATCC 700610 / UA159) OX=210007 GN=nusA PE=3 SV=1	nusA	1	0.000141151	96.946	2	EVTFNEYK(1)EHER	0.5323	3
Q8DVQ2	100	K	Transcription termination/antitermination protein NusA OS=Streptococcus mutans serotype c (strain ATCC 700610 / UA159) OX=210007 GN=nusA PE=3 SV=1	nusA	1	3.70693e-05	88.921	2	FEESPK(1)EFGR	-0.88034	6
Q8DVQ2	20	K	Transcription termination/antitermination protein NusA OS=Streptococcus mutans serotype c (strain ATCC 700610 / UA159) OX=210007 GN=nusA PE=3 SV=1	nusA	1	2.41608e-07	108.24	2	HINK(1)DDIIDAVK	-0.70634	6
Q8DVQ2	16	K	Transcription termination/antitermination protein NusA OS=Streptococcus mutans serotype c (strain ATCC 700610 / UA159) OX=210007 GN=nusA PE=3 SV=1	nusA	1	0.000141966	85.716	2	ILEEEK(1)HINK	-1.7443	3
Q8DVQ2	205	K	Transcription termination/antitermination protein NusA OS=Streptococcus mutans serotype c (strain ATCC 700610 / UA159) OX=210007 GN=nusA PE=3 SV=1	nusA	1	0.0364211	72.492	2	SHPEFIK(1)R	-0.064497	3
Q8DVQ2	111	K	Transcription termination/antitermination protein NusA OS=Streptococcus mutans serotype c (strain ATCC 700610 / UA159) OX=210007 GN=nusA PE=3 SV=1	nusA	1	1.03272e-09	108.5	2	VAAQSAK(1)QTIMEK	-0.61765	5
Q8DVQ2	190	K	Transcription termination/antitermination protein NusA OS=Streptococcus mutans serotype c (strain ATCC 700610 / UA159) OX=210007 GN=nusA PE=3 SV=1	nusA	1	2.1596e-07	105.08	2	VENNPK(1)GVNVFVSR	-0.8199	5
Q8DVS1	255	K	Putative glycerol uptake facilitator protein OS=Streptococcus mutans serotype c (strain ATCC 700610 / UA159) OX=210007 GN=glpF PE=3 SV=1	glpF	1	9.69561e-06	99.589	3	LLHHFLPESVLGK(1)SK	0.8467	9
Q8DVS3	16	K	Nucleoid-associated protein SMU_394c OS=Streptococcus mutans serotype c (strain ATCC 700610 / UA159) OX=210007 GN=SMU_394c PE=3 SV=1	SMU_394c	1	0.000639987	97.033	2	LQK(1)QMEK	-1.747	4
Q8DVU6	11	K	UPF0356 protein SMU_369c OS=Streptococcus mutans serotype c (strain ATCC 700610 / UA159) OX=210007 GN=SMU_369c PE=3 SV=1	SMU_369c	1	0.118099	41.824	2	VFYQETK(1)DSSPR	-0.54414	1
Q8DVU9	425	K	Glutamine synthetase I alpha OS=Streptococcus mutans serotype c (strain ATCC 700610 / UA159) OX=210007 GN=glnA PE=3 SV=1	glnA	1	7.46843e-11	132.9	2	AALGNHIYTSFLEAK(1)R	0.0019383	1
Q8DVU9	401	K	Glutamine synthetase I alpha OS=Streptococcus mutans serotype c (strain ATCC 700610 / UA159) OX=210007 GN=glnA PE=3 SV=1	glnA	1	7.63534e-34	149.62	3	EAGIADLPSTLHNALK(1)ALQEDEVVK	-3.237	9
Q8DVU9	385	K	Glutamine synthetase I alpha OS=Streptococcus mutans serotype c (strain ATCC 700610 / UA159) OX=210007 GN=glnA PE=3 SV=1	glnA	1	1.65166e-06	73.305	2	K(1)EAGIADLPSTLHNALK	0.65769	1
Q8DVU9	45	K	Glutamine synthetase I alpha OS=Streptococcus mutans serotype c (strain ATCC 700610 / UA159) OX=210007 GN=glnA PE=3 SV=1	glnA	1	9.41686e-58	224.97	2	NVEIPATDEQLDK(1)VLSNK	-1.0681	8
Q8DVU9	50	K	Glutamine synthetase I alpha OS=Streptococcus mutans serotype c (strain ATCC 700610 / UA159) OX=210007 GN=glnA PE=3 SV=1	glnA	1	2.13464e-14	124.62	2	VLSNK(1)AMFDGSSIEGFVR	-0.76048	5
Q8DVU9	211	K	Glutamine synthetase I alpha OS=Streptococcus mutans serotype c (strain ATCC 700610 / UA159) OX=210007 GN=glnA PE=3 SV=1	glnA	1	1.67571e-05	66.953	2	YADVLTACDK(1)IQLFK	3.6172	1
Q8DVV2	249	K	Phosphoglycerate kinase OS=Streptococcus mutans serotype c (strain ATCC 700610 / UA159) OX=210007 GN=pgk PE=3 SV=1	pgk	1	9.25043e-40	166.83	2	AQGIEIGDSLVEEDK(1)LDIAK	0.80485	1
Q8DVV2	130	K	Phosphoglycerate kinase OS=Streptococcus mutans serotype c (strain ATCC 700610 / UA159) OX=210007 GN=pgk PE=3 SV=1	pgk	1	4.9236e-05	121.8	2	ESK(1)NDPELGK	-2.4968	4
Q8DVV2	126	K	Phosphoglycerate kinase OS=Streptococcus mutans serotype c (strain ATCC 700610 / UA159) OX=210007 GN=pgk PE=3 SV=1	pgk	1	0.000338287	90.308	2	FEDVDGK(1)K	0.026234	6
Q8DVV2	72	K	Phosphoglycerate kinase OS=Streptococcus mutans serotype c (strain ATCC 700610 / UA159) OX=210007 GN=pgk PE=3 SV=1	pgk	1	0.00012366	112.7	2	GK(1)SLAPVAADLAK	-0.029838	6
Q8DVV2	83	K	Phosphoglycerate kinase OS=Streptococcus mutans serotype c (strain ATCC 700610 / UA159) OX=210007 GN=pgk PE=3 SV=1	pgk	1	0.000360071	92.445	2	SLAPVAADLAK(1)K	0.27841	5
Q8DVV2	217	K	Phosphoglycerate kinase OS=Streptococcus mutans serotype c (strain ATCC 700610 / UA159) OX=210007 GN=pgk PE=3 SV=1	pgk	1	2.86688e-07	142.56	2	IGVIENLLK(1)K	-0.25478	6
Q8DVV2	84	K	Phosphoglycerate kinase OS=Streptococcus mutans serotype c (strain ATCC 700610 / UA159) OX=210007 GN=pgk PE=3 SV=1	pgk	1	6.40471e-09	130.99	2	K(1)LVQEVVFPGVTR	-2.0031	6
Q8DVV2	7	K	Phosphoglycerate kinase OS=Streptococcus mutans serotype c (strain ATCC 700610 / UA159) OX=210007 GN=pgk PE=3 SV=1	pgk	1	9.91598e-05	112.8	2	LTVK(1)DVDLK	-0.87663	6
Q8DVV2	306	K	Phosphoglycerate kinase OS=Streptococcus mutans serotype c (strain ATCC 700610 / UA159) OX=210007 GN=pgk PE=3 SV=1	pgk	1	5.76421e-05	88.24	2	SIAK(1)FDDELTGAK	0.24226	6
Q8DVV2	27	K	Phosphoglycerate kinase OS=Streptococcus mutans serotype c (strain ATCC 700610 / UA159) OX=210007 GN=pgk PE=3 SV=1	pgk	1	6.33534e-18	135.5	2	VDFNVPVK(1)DGVITNDNR	-0.9727	6
Q8DVV2	208	K	Phosphoglycerate kinase OS=Streptococcus mutans serotype c (strain ATCC 700610 / UA159) OX=210007 GN=pgk PE=3 SV=1	pgk	1	2.61887e-19	193.94	2	VSDK(1)IGVIENLLK	-2.0976	12
Q8DVV3	70	K	Glyceraldehyde-3-phosphate dehydrogenase OS=Streptococcus mutans serotype c (strain ATCC 700610 / UA159) OX=210007 GN=gapC PE=3 SV=1	gapC	1	9.48937e-09	124.81	2	EGGFEVNGK(1)FVK	-4.7705	5
Q8DVV3	73	K	Glyceraldehyde-3-phosphate dehydrogenase OS=Streptococcus mutans serotype c (strain ATCC 700610 / UA159) OX=210007 GN=gapC PE=3 SV=1	gapC	1	7.39755e-06	108.92	2	FVK(1)VSAER	-0.24028	7
Q8DVV3	61	K	Glyceraldehyde-3-phosphate dehydrogenase OS=Streptococcus mutans serotype c (strain ATCC 700610 / UA159) OX=210007 GN=gapC PE=3 SV=1	gapC	1	2.99982e-12	126.63	2	FDGNVEVK(1)EGGFEVNGK	-1.375	5
Q8DVV3	46	K	Glyceraldehyde-3-phosphate dehydrogenase OS=Streptococcus mutans serotype c (strain ATCC 700610 / UA159) OX=210007 GN=gapC PE=3 SV=1	gapC	1	7.12522e-26	99.442	3	INDLTDPNMLAHLLK(1)YDSTQGR	0.31753	1
Q8DVV3	254	K	Glyceraldehyde-3-phosphate dehydrogenase OS=Streptococcus mutans serotype c (strain ATCC 700610 / UA159) OX=210007 GN=gapC PE=3 SV=1	gapC	1	1.76439e-17	165.39	2	K(1)VTVDEVNAAMK	-0.47216	12
Q8DVV3	118	K	Glyceraldehyde-3-phosphate dehydrogenase OS=Streptococcus mutans serotype c (strain ATCC 700610 / UA159) OX=210007 GN=gapC PE=3 SV=1	gapC	1	9.49207e-06	122.51	2	K(1)VVITAPGGNDIK	-0.68573	6
Q8DVV3	334	K	Glyceraldehyde-3-phosphate dehydrogenase OS=Streptococcus mutans serotype c (strain ATCC 700610 / UA159) OX=210007 GN=gapC PE=3 SV=1	gapC	1	0.000233644	93.467	2	TLEYFAK(1)IAK	-0.50577	6
Q8DVV3	306	K	Glyceraldehyde-3-phosphate dehydrogenase OS=Streptococcus mutans serotype c (strain ATCC 700610 / UA159) OX=210007 GN=gapC PE=3 SV=1	gapC	1	1.57744e-16	170.85	2	VLDVDGK(1)QLVK	1.0584	12
Q8DVV3	253	K	Glyceraldehyde-3-phosphate dehydrogenase OS=Streptococcus mutans serotype c (strain ATCC 700610 / UA159) OX=210007 GN=gapC PE=3 SV=1	gapC	1	2.89624e-44	200.9	2	VPVPTGSVTELVAVLDK(1)K	4.1674	12
Q8DVV4	421	K	Elongation factor G OS=Streptococcus mutans serotype c (strain ATCC 700610 / UA159) OX=210007 GN=fusA PE=3 SV=1	fusA	1	2.38439e-09	142.71	2	ADQDK(1)MGIALQK	-1.0062	6
Q8DVV4	428	K	Elongation factor G OS=Streptococcus mutans serotype c (strain ATCC 700610 / UA159) OX=210007 GN=fusA PE=3 SV=1	fusA	1	2.47505e-10	78.157	2	MGIALQK(1)LAEEDPTFR	0.63371	1
Q8DVV4	564	K	Elongation factor G OS=Streptococcus mutans serotype c (strain ATCC 700610 / UA159) OX=210007 GN=fusA PE=3 SV=1	fusA	1	1.23806e-10	53.773	3	AK(1)LYDGSYHDVDSSETAFK	-0.45999	6
Q8DVV4	469	K	Elongation factor G OS=Streptococcus mutans serotype c (strain ATCC 700610 / UA159) OX=210007 GN=fusA PE=3 SV=1	fusA	1	2.00243e-41	176.58	2	EFK(1)VEANVGAPQVSYR	-1.3038	6
Q8DVV4	9	K	Elongation factor G OS=Streptococcus mutans serotype c (strain ATCC 700610 / UA159) OX=210007 GN=fusA PE=3 SV=1	fusA	1	6.76364e-06	113.14	2	EFSLEK(1)TR	0.44653	6
Q8DVV4	392	K	Elongation factor G OS=Streptococcus mutans serotype c (strain ATCC 700610 / UA159) OX=210007 GN=fusA PE=3 SV=1	fusA	1	3.41804e-47	232.19	2	ETTTGDSLTDEK(1)AK	-0.49265	6
Q8DVV4	73	K	Elongation factor G OS=Streptococcus mutans serotype c (strain ATCC 700610 / UA159) OX=210007 GN=fusA PE=3 SV=1	fusA	1	9.14677e-18	110.91	2	GITITSAATTAQWK(1)DHR	-1.2641	2
Q8DVV4	589	K	Elongation factor G OS=Streptococcus mutans serotype c (strain ATCC 700610 / UA159) OX=210007 GN=fusA PE=3 SV=1	fusA	1	1.04163e-09	157.77	2	IAASLALK(1)EAAK	-0.8249	6
Q8DVV4	39	K	Elongation factor G OS=Streptococcus mutans serotype c (strain ATCC 700610 / UA159) OX=210007 GN=fusA PE=3 SV=1	fusA	1	1.17348e-24	110.06	4	IHK(1)IGETHEGASQMDWMEQEQER	-0.74365	3
Q8DVV4	36	K	Elongation factor G OS=Streptococcus mutans serotype c (strain ATCC 700610 / UA159) OX=210007 GN=fusA PE=3 SV=1	fusA	1	4.99546e-06	111.39	2	ILYYTGK(1)IHK	-0.46893	6
Q8DVV4	136	K	Elongation factor G OS=Streptococcus mutans serotype c (strain ATCC 700610 / UA159) OX=210007 GN=fusA PE=3 SV=1	fusA	1	0.000929057	62.969	2	IVFANK(1)MDK	0.10827	5
Q8DVV4	139	K	Elongation factor G OS=Streptococcus mutans serotype c (strain ATCC 700610 / UA159) OX=210007 GN=fusA PE=3 SV=1	fusA	1	3.83118e-06	84.266	3	MDK(1)IGADFLYSVSTLHDR	0.34598	1
Q8DVV4	246	K	Elongation factor G OS=Streptococcus mutans serotype c (strain ATCC 700610 / UA159) OX=210007 GN=fusA PE=3 SV=1	fusA	1	6.48439e-10	61.23	2	K(1)ATINVEFFPVLAGSAFK	2.9305	2
Q8DVV4	687	K	Elongation factor G OS=Streptococcus mutans serotype c (strain ATCC 700610 / UA159) OX=210007 GN=fusA PE=3 SV=1	fusA	1	0.00011252	120.33	2	SVQEEIIK(1)K	0.22075	6
Q8DVV4	241	K	Elongation factor G OS=Streptococcus mutans serotype c (strain ATCC 700610 / UA159) OX=210007 GN=fusA PE=3 SV=1	fusA	1	1.95381e-12	104.49	2	YLEGEEITETELK(1)AAIR	-0.97921	2
Q8DVV5	136	K	30S ribosomal protein S7 OS=Streptococcus mutans serotype c (strain ATCC 700610 / UA159) OX=210007 GN=rpsG PE=3 SV=1	rpsG	1	3.1181e-59	260.83	2	EILDASNNTGASVK(1)K	-0.59448	6
Q8DVV5	21	K	30S ribosomal protein S7 OS=Streptococcus mutans serotype c (strain ATCC 700610 / UA159) OX=210007 GN=rpsG PE=3 SV=1	rpsG	1	5.36269e-11	121.69	3	REVLPDPLYNSK(1)LVTR	0.4714	12
Q8DVV5	117	K	30S ribosomal protein S7 OS=Streptococcus mutans serotype c (strain ATCC 700610 / UA159) OX=210007 GN=rpsG PE=3 SV=1	rpsG	1	0.00604787	67.464	2	GEHTMK(1)DR	2.2377	3
Q8DVV5	35	K	30S ribosomal protein S7 OS=Streptococcus mutans serotype c (strain ATCC 700610 / UA159) OX=210007 GN=rpsG PE=3 SV=1	rpsG	1	0.00574153	72.355	2	IMLDGK(1)R	-1.3021	5
Q8DVV5	122	K	30S ribosomal protein S7 OS=Streptococcus mutans serotype c (strain ATCC 700610 / UA159) OX=210007 GN=rpsG PE=3 SV=1	rpsG	1	5.70808e-42	216.01	2	LAK(1)EILDASNNTGASVK	-1.0179	11
Q8DVV8	139	K	DNA recombination protein RmuC(predicted) OS=Streptococcus mutans serotype c (strain ATCC 700610 / UA159) OX=210007 GN=SMU_354 PE=3 SV=1	SMU_354	1	0.000651093	64.906	2	LK(1)TSFETVSK	-0.75272	2
Q8DVX0	9	K	50S ribosomal protein L34 OS=Streptococcus mutans serotype c (strain ATCC 700610 / UA159) OX=210007 GN=rpmH PE=3 SV=1	rpmH	1	0.000108313	78.178	2	TFQPSK(1)IR	-2.122	3
Q8DVX2	150	K	Putative RNA-binding protein, Jag family OS=Streptococcus mutans serotype c (strain ATCC 700610 / UA159) OX=210007 GN=SMU_338 PE=4 SV=1	SMU_338	1	3.78315e-08	115.05	2	TSAATASSEAFNQK(1)GK	-4.3286	1
Q8DVX2	57	K	Putative RNA-binding protein, Jag family OS=Streptococcus mutans serotype c (strain ATCC 700610 / UA159) OX=210007 GN=SMU_338 PE=4 SV=1	SMU_338	1	7.32714e-10	139.78	2	VEIEGINEK(1)TAHK	-0.27174	6
Q8DVX6	349	K	MFS transporter(predicted) OS=Streptococcus mutans serotype c (strain ATCC 700610 / UA159) OX=210007 GN=SMU_333 PE=4 SV=1	SMU_333	1	1.27868e-06	135.28	2	GGDNLNEVLK(1)K	-3.1862	4
Q8DVX6	231	K	MFS transporter(predicted) OS=Streptococcus mutans serotype c (strain ATCC 700610 / UA159) OX=210007 GN=SMU_333 PE=4 SV=1	SMU_333	1	0.000891714	67.464	2	SK(1)FTDLK	-1.672	4
Q8DVX9	435	K	Glutamate--tRNA ligase OS=Streptococcus mutans serotype c (strain ATCC 700610 / UA159) OX=210007 GN=gltX PE=3 SV=1	gltX	1	0.000611915	52.591	2	AVQK(1)ETGIK	-0.039569	5
Q8DVX9	104	K	Glutamate--tRNA ligase OS=Streptococcus mutans serotype c (strain ATCC 700610 / UA159) OX=210007 GN=gltX PE=3 SV=1	gltX	1	8.97731e-22	135.21	2	AYK(1)SYVTEEELAAER	-0.71149	4
Q8DVX9	472	K	Glutamate--tRNA ligase OS=Streptococcus mutans serotype c (strain ATCC 700610 / UA159) OX=210007 GN=gltX PE=3 SV=1	gltX	1	1.07965e-18	132.93	2	EK(1)SIQHLEDMLEK	0.17841	3
Q8DVX9	442	K	Glutamate--tRNA ligase OS=Streptococcus mutans serotype c (strain ATCC 700610 / UA159) OX=210007 GN=gltX PE=3 SV=1	gltX	1	1.5554e-05	108.92	2	GK(1)NLFMPIR	-0.73106	6
Q8DVX9	159	K	Glutamate--tRNA ligase OS=Streptococcus mutans serotype c (strain ATCC 700610 / UA159) OX=210007 GN=gltX PE=3 SV=1	gltX	1	0.000144061	85.716	2	LK(1)VNEAGIYK	-1.8005	1
Q8DVX9	167	K	Glutamate--tRNA ligase OS=Streptococcus mutans serotype c (strain ATCC 700610 / UA159) OX=210007 GN=gltX PE=3 SV=1	gltX	1	3.91198e-06	97.084	2	VNEAGIYK(1)WHDMVK	-0.24189	1
Q8DVX9	314	K	Glutamate--tRNA ligase OS=Streptococcus mutans serotype c (strain ATCC 700610 / UA159) OX=210007 GN=gltX PE=3 SV=1	gltX	1	0.00442974	50.09	2	LSK(1)SPAAFDQK	-4.3082	2
Q8DVX9	322	K	Glutamate--tRNA ligase OS=Streptococcus mutans serotype c (strain ATCC 700610 / UA159) OX=210007 GN=gltX PE=3 SV=1	gltX	1	0.00248931	88.181	2	SPAAFDQK(1)K	-1.2672	1
Q8DVX9	431	K	Glutamate--tRNA ligase OS=Streptococcus mutans serotype c (strain ATCC 700610 / UA159) OX=210007 GN=gltX PE=3 SV=1	gltX	1	0.000242896	92.428	2	SENIFPQIK(1)AVQK	-1.4814	5
Q8DVY0	58	K	TIGR00266 family protein(predicted) OS=Streptococcus mutans serotype c (strain ATCC 700610 / UA159) OX=210007 GN=SMU_329 PE=4 SV=1	SMU_329	1	1.45412e-06	79.311	2	GSGLGK(1)LVGAIGR	-2.0023	2
Q8DVY7	222	K	2,3,4,5-tetrahydropyridine-2,6-dicarboxylate N-acetyltransferase OS=Streptococcus mutans serotype c (strain ATCC 700610 / UA159) OX=210007 GN=dapH PE=3 SV=1	dapH	1	3.7522e-09	131.54	2	TQQK(1)TALEDALR	-0.62017	6
Q8DW01	19	K	Transketolase OS=Streptococcus mutans serotype c (strain ATCC 700610 / UA159) OX=210007 GN=tkt PE=3 SV=1	tkt	1	1.97031e-05	109.88	2	FLGVDAIEK(1)SK	-0.41012	4
Q8DW05	746	K	Putative ABC transporter, ATP-binding protein ComA OS=Streptococcus mutans serotype c (strain ATCC 700610 / UA159) OX=210007 GN=SMU_286 PE=1 SV=1	SMU_286	1	1.26799e-06	114.93	2	IVEQGTHK(1)ELLAK	0.70965	6
Q8DW05	430	K	Putative ABC transporter, ATP-binding protein ComA OS=Streptococcus mutans serotype c (strain ATCC 700610 / UA159) OX=210007 GN=SMU_286 PE=1 SV=1	SMU_286	1	6.47152e-09	101.64	2	LHK(1)YSAIQTALK	-0.62199	6
Q8DW05	567	K	Putative ABC transporter, ATP-binding protein ComA OS=Streptococcus mutans serotype c (strain ATCC 700610 / UA159) OX=210007 GN=SMU_286 PE=1 SV=1	SMU_286	1	1.12831e-11	137.58	2	VSLVGASGSGK(1)TTLAK	-1.5297	6
Q8DW15	404	K	Glutathione biosynthesis bifunctional protein GshAB OS=Streptococcus mutans serotype c (strain ATCC 700610 / UA159) OX=210007 GN=gshAB PE=3 SV=1	gshAB	1	0.000109209	67.881	3	HASLEHFGQK(1)K	-1.3767	2
Q8DW25	245	K	Putative oligopeptide ABC transporter, substrate-binding protein OppA OS=Streptococcus mutans serotype c (strain ATCC 700610 / UA159) OX=210007 GN=oppA PE=4 SV=1	oppA	1	0.000536026	40.533	2	VK(1)IDTINFQTVK	-4.0032	1
Q8DW28	111	K	Fe-S cluster assembly protein SufB(predicted) OS=Streptococcus mutans serotype c (strain ATCC 700610 / UA159) OX=210007 GN=SMU_251 PE=3 SV=1	SMU_251	1	0.000120498	76.255	2	DTFEK(1)IGIPEAER	0.040723	2
Q8DW28	104	K	Fe-S cluster assembly protein SufB(predicted) OS=Streptococcus mutans serotype c (strain ATCC 700610 / UA159) OX=210007 GN=SMU_251 PE=3 SV=1	SMU_251	1	0.000119773	79.059	2	SWEEVPEK(1)IK	-1.073	6
Q8DW31	339	K	Putative ABC transporter, membrane protein OS=Streptococcus mutans serotype c (strain ATCC 700610 / UA159) OX=210007 GN=SMU_248 PE=3 SV=1	SMU_248	1	0.000548083	72.492	2	VLMLSDK(1)AR	-1.7092	2
Q8DW32	16	K	Putative ABC transporter, ATP-binding protein OS=Streptococcus mutans serotype c (strain ATCC 700610 / UA159) OX=210007 GN=SMU_247 PE=3 SV=1	SMU_247	1	2.93771e-09	105.94	2	DLHVSIEDK(1)EILK	0.45428	1
Q8DW32	127	K	Putative ABC transporter, ATP-binding protein OS=Streptococcus mutans serotype c (strain ATCC 700610 / UA159) OX=210007 GN=SMU_247 PE=3 SV=1	SMU_247	1	5.94684e-05	101.48	2	LDEK(1)MELLGMK	-1.0189	3
Q8DW32	151	K	Putative ABC transporter, ATP-binding protein OS=Streptococcus mutans serotype c (strain ATCC 700610 / UA159) OX=210007 GN=SMU_247 PE=3 SV=1	SMU_247	1	0.00357371	64.266	2	YLNEGFSGGEK(1)K	-1.731	2
Q8DW36	17	K	Putative ABC transporter, ATP-binding protein amino acid transport system OS=Streptococcus mutans serotype c (strain ATCC 700610 / UA159) OX=210007 GN=SMU_241c PE=4 SV=1	SMU_241c	1	0.000105402	93.467	2	SFGK(1)NEVLK	-0.56752	4
Q8DW41	38	K	PHB domain-containing protein OS=Streptococcus mutans serotype c (strain ATCC 700610 / UA159) OX=210007 GN=SMU_235 PE=4 SV=1	SMU_235	1	9.69077e-05	55.578	3	FGK(1)YQLTSASGIHLR	-2.503	1
Q8DW41	199	K	PHB domain-containing protein OS=Streptococcus mutans serotype c (strain ATCC 700610 / UA159) OX=210007 GN=SMU_235 PE=4 SV=1	SMU_235	1	1.52444e-06	95.138	2	IK(1)IVTAAEAEAEK	0.47677	7
Q8DW41	210	K	PHB domain-containing protein OS=Streptococcus mutans serotype c (strain ATCC 700610 / UA159) OX=210007 GN=SMU_235 PE=4 SV=1	SMU_235	1	1.02388e-13	148.76	2	IVTAAEAEAEK(1)DR	-1.3412	5
Q8DW41	57	K	PHB domain-containing protein OS=Streptococcus mutans serotype c (strain ATCC 700610 / UA159) OX=210007 GN=SMU_235 PE=4 SV=1	SMU_235	1	0.000707159	51.872	2	LPFGIDK(1)IAAR	1.8787	4
Q8DW41	165	K	PHB domain-containing protein OS=Streptococcus mutans serotype c (strain ATCC 700610 / UA159) OX=210007 GN=SMU_235 PE=4 SV=1	SMU_235	1	8.13415e-08	121.96	2	TLITK(1)VEPDAEVK	0.38052	4
Q8DW41	197	K	PHB domain-containing protein OS=Streptococcus mutans serotype c (strain ATCC 700610 / UA159) OX=210007 GN=SMU_235 PE=4 SV=1	SMU_235	1	2.58614e-09	128.97	2	VAAQELANADK(1)IK	-0.07553	6
Q8DW42	222	K	L-threonine dehydratase OS=Streptococcus mutans serotype c (strain ATCC 700610 / UA159) OX=210007 GN=ilvA PE=3 SV=1	ilvA	1	0.00675721	49.16	2	AAFDK(1)GHPVK	-0.55608	2
Q8DW42	242	K	L-threonine dehydratase OS=Streptococcus mutans serotype c (strain ATCC 700610 / UA159) OX=210007 GN=ilvA PE=3 SV=1	ilvA	1	0.000490144	85.622	2	FADGIAVQK(1)VGR	-4.3286	1
Q8DW42	233	K	L-threonine dehydratase OS=Streptococcus mutans serotype c (strain ATCC 700610 / UA159) OX=210007 GN=ilvA PE=3 SV=1	ilvA	1	4.66156e-22	113.86	2	LEHIDK(1)FADGIAVQK	0.16578	6
Q8DW43	286	K	Ketol-acid reductoisomerase (NADP(+)) OS=Streptococcus mutans serotype c (strain ATCC 700610 / UA159) OX=210007 GN=ilvC PE=3 SV=1	ilvC	1	1.89647e-18	145.75	2	AALADIQSGK(1)FAR	-0.60706	6
Q8DW43	58	K	Ketol-acid reductoisomerase (NADP(+)) OS=Streptococcus mutans serotype c (strain ATCC 700610 / UA159) OX=210007 GN=ilvC PE=3 SV=1	ilvC	1	1.11034e-51	234.93	2	AK(1)EDGFDTYEVGEATK	-0.5623	6
Q8DW43	131	K	Ketol-acid reductoisomerase (NADP(+)) OS=Streptococcus mutans serotype c (strain ATCC 700610 / UA159) OX=210007 GN=ilvC PE=3 SV=1	ilvC	1	3.37062e-14	113.86	2	APEDVDVFMVAPK(1)GPGHLVR	-1.0802	6
Q8DW43	91	K	Ketol-acid reductoisomerase (NADP(+)) OS=Streptococcus mutans serotype c (strain ATCC 700610 / UA159) OX=210007 GN=ilvC PE=3 SV=1	ilvC	1	1.09714e-21	170.22	2	DIYK(1)DEIAPNLSAGK	-0.5563	6
Q8DW43	316	K	Ketol-acid reductoisomerase (NADP(+)) OS=Streptococcus mutans serotype c (strain ATCC 700610 / UA159) OX=210007 GN=ilvC PE=3 SV=1	ilvC	1	3.40431e-29	175.68	2	EAEGLEIEK(1)IGAELR	-0.62393	7
Q8DW43	276	K	Ketol-acid reductoisomerase (NADP(+)) OS=Streptococcus mutans serotype c (strain ATCC 700610 / UA159) OX=210007 GN=ilvC PE=3 SV=1	ilvC	1	1.05223e-15	147.02	2	ENMK(1)AALADIQSGK	-0.59085	6
Q8DW43	323	K	Ketol-acid reductoisomerase (NADP(+)) OS=Streptococcus mutans serotype c (strain ATCC 700610 / UA159) OX=210007 GN=ilvC PE=3 SV=1	ilvC	1	2.34138e-15	117.41	2	K(1)AMPFVNQNDDDAFK	-0.044264	6
Q8DW43	307	K	Ketol-acid reductoisomerase (NADP(+)) OS=Streptococcus mutans serotype c (strain ATCC 700610 / UA159) OX=210007 GN=ilvC PE=3 SV=1	ilvC	1	2.65714e-10	172.1	2	K(1)EAEGLEIEK	0.37119	6
Q8DW43	20	K	Ketol-acid reductoisomerase (NADP(+)) OS=Streptococcus mutans serotype c (strain ATCC 700610 / UA159) OX=210007 GN=ilvC PE=3 SV=1	ilvC	1	2.18264e-15	109.47	3	K(1)IAVIGYGSQGHAHAQNLR	0.46905	6
Q8DW43	245	K	Ketol-acid reductoisomerase (NADP(+)) OS=Streptococcus mutans serotype c (strain ATCC 700610 / UA159) OX=210007 GN=ilvC PE=3 SV=1	ilvC	1	0.00063423	77.358	2	LIVDLIYEGGFK(1)K	-3.3649	2
Q8DW43	19	K	Ketol-acid reductoisomerase (NADP(+)) OS=Streptococcus mutans serotype c (strain ATCC 700610 / UA159) OX=210007 GN=ilvC PE=3 SV=1	ilvC	1	0.00686623	51.43	2	VAALDGK(1)K	0.78104	4
Q8DW43	272	K	Ketol-acid reductoisomerase (NADP(+)) OS=Streptococcus mutans serotype c (strain ATCC 700610 / UA159) OX=210007 GN=ilvC PE=3 SV=1	ilvC	1	0.000268723	76.572	2	VIGPEVK(1)ENMK	-0.73205	4
Q8DW44	80	K	Acetolactate synthase OS=Streptococcus mutans serotype c (strain ATCC 700610 / UA159) OX=210007 GN=ilvH PE=3 SV=1	ilvH	1	8.03035e-05	70.389	2	DITDK(1)PHLER	-1.032	3
Q8DW45	208	K	Acetolactate synthase OS=Streptococcus mutans serotype c (strain ATCC 700610 / UA159) OX=210007 GN=ilvB PE=3 SV=1	ilvB	1	0.00439949	76.833	2	ILSQLK(1)K	-1.447	2
Q8DW45	169	K	Acetolactate synthase OS=Streptococcus mutans serotype c (strain ATCC 700610 / UA159) OX=210007 GN=ilvB PE=3 SV=1	ilvB	1	2.20544e-07	73.891	2	PGPVVIDLPK(1)DVSEK	-1.4048	5
Q8DW45	340	K	Acetolactate synthase OS=Streptococcus mutans serotype c (strain ATCC 700610 / UA159) OX=210007 GN=ilvB PE=3 SV=1	ilvB	1	0.00217242	57.293	2	QLLESDK(1)VSTR	-3.5793	2
Q8DW45	333	K	Acetolactate synthase OS=Streptococcus mutans serotype c (strain ATCC 700610 / UA159) OX=210007 GN=ilvB PE=3 SV=1	ilvB	1	8.03035e-05	70.389	2	TLK(1)QLLESDK	-1.0341	1
Q8DW46	144	K	DhaL domain-containing protein OS=Streptococcus mutans serotype c (strain ATCC 700610 / UA159) OX=210007 GN=SMU_229 PE=4 SV=1	SMU_229	1	0.058648	65.313	2	GAATAAIK(1)K	-0.66929	1
Q8DW46	326	K	DhaL domain-containing protein OS=Streptococcus mutans serotype c (strain ATCC 700610 / UA159) OX=210007 GN=SMU_229 PE=4 SV=1	SMU_229	1	1.48372e-09	95.345	3	NQHDAQVQK(1)ENTTADLPR	-0.18778	1
Q8DW86	87	K	Putative ABC transporter, ATP-binding protein possible iron and/or manganese ABC transport system OS=Streptococcus mutans serotype c (strain ATCC 700610 / UA159) OX=210007 GN=sloA PE=4 SV=1	sloA	1	0.00013694	97.277	2	ADIDYNFPIK(1)VK	-0.038338	2
Q8DW86	195	K	Putative ABC transporter, ATP-binding protein possible iron and/or manganese ABC transport system OS=Streptococcus mutans serotype c (strain ATCC 700610 / UA159) OX=210007 GN=sloA PE=4 SV=1	sloA	1	3.14506e-18	138.71	2	TILIIHHDLSK(1)VK	-0.46575	7
Q8DW86	208	K	Putative ABC transporter, ATP-binding protein possible iron and/or manganese ABC transport system OS=Streptococcus mutans serotype c (strain ATCC 700610 / UA159) OX=210007 GN=sloA PE=4 SV=1	sloA	1	1.12531e-05	72.365	2	TYFDHVLLLNK(1)K	0.14459	1
Q8DW97	129	K	30S ribosomal protein S9 OS=Streptococcus mutans serotype c (strain ATCC 700610 / UA159) OX=210007 GN=rpsI PE=3 SV=1	rpsI	1	0.0351382	58.687	2	ASQFSK(1)R	-1.7546	1
Q8DW97	33	K	30S ribosomal protein S9 OS=Streptococcus mutans serotype c (strain ATCC 700610 / UA159) OX=210007 GN=rpsI PE=3 SV=1	rpsI	1	1.93863e-08	89.359	2	K(1)DVEEYIPHADLR	-0.87012	1
Q8DW97	27	K	30S ribosomal protein S9 OS=Streptococcus mutans serotype c (strain ATCC 700610 / UA159) OX=210007 GN=rpsI PE=3 SV=1	rpsI	1	0.000725467	62.271	2	LVPGTGK(1)ITVNK	0.42591	2
Q8DW98	16	K	50S ribosomal protein L13 OS=Streptococcus mutans serotype c (strain ATCC 700610 / UA159) OX=210007 GN=rplM PE=3 SV=1	rplM	1	3.11555e-06	86.838	2	K(1)WYIVDATDVPLGR	-0.97495	6
Q8DW98	105	K	50S ribosomal protein L13 OS=Streptococcus mutans serotype c (strain ATCC 700610 / UA159) OX=210007 GN=rplM PE=3 SV=1	rplM	1	0.0966849	40.203	2	LIEK(1)SVK	-0.57883	1
Q8DW98	9	K	50S ribosomal protein L13 OS=Streptococcus mutans serotype c (strain ATCC 700610 / UA159) OX=210007 GN=rplM PE=3 SV=1	rplM	1	8.5615e-09	81.335	2	TTYMAK(1)PGEVER	-0.26012	5
Q8DWA9	439	K	Cysteine--tRNA ligase OS=Streptococcus mutans serotype c (strain ATCC 700610 / UA159) OX=210007 GN=cysS PE=3 SV=1	cysS	1	0.00650468	54.436	2	LLDTK(1)DGVR	0.25878	1
Q8DWA9	284	K	Cysteine--tRNA ligase OS=Streptococcus mutans serotype c (strain ATCC 700610 / UA159) OX=210007 GN=cysS PE=3 SV=1	cysS	1	6.02804e-13	85.513	3	SLGNFITVHDALK(1)TMDGQVLR	-2.252	1
Q8DWB1	68	K	SseB domain-containing protein OS=Streptococcus mutans serotype c (strain ATCC 700610 / UA159) OX=210007 GN=SMU_156 PE=4 SV=1	SMU_156	1	0.000128017	83.358	2	LFK(1)AQQTSAR	-2.5171	4
Q8DWB2	623	K	Polyribonucleotide nucleotidyltransferase OS=Streptococcus mutans serotype c (strain ATCC 700610 / UA159) OX=210007 GN=pnp PE=1 SV=1	pnp	1	2.68798e-05	91.245	2	EAK(1)VGEIYEAEVVR	1.2973	2
Q8DWB2	14	K	Polyribonucleotide nucleotidyltransferase OS=Streptococcus mutans serotype c (strain ATCC 700610 / UA159) OX=210007 GN=pnp PE=1 SV=1	pnp	1	0.00981317	64.064	2	K(1)LAVEIGQVAK	-0.10044	2
Q8DWB2	3	K	Polyribonucleotide nucleotidyltransferase OS=Streptococcus mutans serotype c (strain ATCC 700610 / UA159) OX=210007 GN=pnp PE=1 SV=1	pnp	1	0.000141124	79.311	2	SK(1)QVFETIFAGK	-7.3644	2
Q8DWB2	612	K	Polyribonucleotide nucleotidyltransferase OS=Streptococcus mutans serotype c (strain ATCC 700610 / UA159) OX=210007 GN=pnp PE=1 SV=1	pnp	1	0.000537215	64.064	2	TK(1)EIIASLVR	-2.6397	1
Q8DWB2	664	K	Polyribonucleotide nucleotidyltransferase OS=Streptococcus mutans serotype c (strain ATCC 700610 / UA159) OX=210007 GN=pnp PE=1 SV=1	pnp	1	1.65984e-06	106.97	2	TNK(1)VEDVLAVGDK	-1.9661	5
Q8DWB2	674	K	Polyribonucleotide nucleotidyltransferase OS=Streptococcus mutans serotype c (strain ATCC 700610 / UA159) OX=210007 GN=pnp PE=1 SV=1	pnp	1	0.000327734	66.619	2	VEDVLAVGDK(1)VTVK	-0.76966	1
Q8DWB2	254	K	Polyribonucleotide nucleotidyltransferase OS=Streptococcus mutans serotype c (strain ATCC 700610 / UA159) OX=210007 GN=pnp PE=1 SV=1	pnp	1	2.73328e-28	174.05	2	YNADLQK(1)AVQIEEK	-2.5479	2
Q8DWB3	13	K	30S ribosomal protein S15 OS=Streptococcus mutans serotype c (strain ATCC 700610 / UA159) OX=210007 GN=rpsO PE=3 SV=1	rpsO	1	0.000503124	98.009	2	NEIIK(1)QYAR	-4.0603	9
Q8DWB9	32	K	Aldehyde-alcohol dehydrogenase OS=Streptococcus mutans serotype c (strain ATCC 700610 / UA159) OX=210007 GN=adhE PE=3 SV=1	adhE	1	2.74725e-05	70.552	2	AEK(1)VYATYTQEQVDK	-0.88892	5
Q8DWB9	6	K	Aldehyde-alcohol dehydrogenase OS=Streptococcus mutans serotype c (strain ATCC 700610 / UA159) OX=210007 GN=adhE PE=3 SV=1	adhE	1	6.88016e-16	128.57	2	ETK(1)TEALTAEEAAK	-0.64162	6
Q8DWB9	816	K	Aldehyde-alcohol dehydrogenase OS=Streptococcus mutans serotype c (strain ATCC 700610 / UA159) OX=210007 GN=adhE PE=3 SV=1	adhE	1	1.23229e-15	149.58	2	GK(1)DDAELVEALCAR	-0.095452	6
Q8DWB9	850	K	Aldehyde-alcohol dehydrogenase OS=Streptococcus mutans serotype c (strain ATCC 700610 / UA159) OX=210007 GN=adhE PE=3 SV=1	adhE	1	0.000307871	88.181	2	K(1)AFDAAVDR	0.86951	6
Q8DWD4	165	K	Dihydrolipoyl dehydrogenase OS=Streptococcus mutans serotype c (strain ATCC 700610 / UA159) OX=210007 GN=adhD PE=3 SV=1	adhD	1	7.08743e-24	128.46	2	SEFGGTCLNK(1)GCIPTK	-0.76241	3
Q8DWD4	155	K	Dihydrolipoyl dehydrogenase OS=Streptococcus mutans serotype c (strain ATCC 700610 / UA159) OX=210007 GN=adhD PE=3 SV=1	adhD	1	1.60863e-09	84.102	2	VAIVEK(1)SEFGGTCLNK	-0.96381	2
Q8DWE1	3	K	50S ribosomal protein L28 OS=Streptococcus mutans serotype c (strain ATCC 700610 / UA159) OX=210007 GN=rpmB PE=3 SV=1	rpmB	1	0.000184967	93.467	2	AK(1)VCYFTGR	1.1481	6
Q8DWE1	30	K	50S ribosomal protein L28 OS=Streptococcus mutans serotype c (strain ATCC 700610 / UA159) OX=210007 GN=rpmB PE=3 SV=1	rpmB	1	0.0400249	49.058	2	VAK(1)PNLQK	-2.9983	1
Q8DWE1	35	K	50S ribosomal protein L28 OS=Streptococcus mutans serotype c (strain ATCC 700610 / UA159) OX=210007 GN=rpmB PE=3 SV=1	rpmB	0.999375	2.14869e-11	119.52	3	VAK(0.001)PNLQK(0.999)VTVLIDGKPK	-0.23781	6
Q8DWE1	43	K	50S ribosomal protein L28 OS=Streptococcus mutans serotype c (strain ATCC 700610 / UA159) OX=210007 GN=rpmB PE=3 SV=1	rpmB	1	0.000233644	90.761	2	VTVLIDGK(1)PK	0.9251	7
Q8DWG0	223	K	Fructose-1,6-biphosphate aldolase OS=Streptococcus mutans serotype c (strain ATCC 700610 / UA159) OX=210007 GN=fbaA PE=4 SV=1	fbaA	1	0.0026404	69.905	2	AAIK(1)LGVAK	-0.81006	6
Q8DWG0	129	K	Fructose-1,6-biphosphate aldolase OS=Streptococcus mutans serotype c (strain ATCC 700610 / UA159) OX=210007 GN=fbaA PE=4 SV=1	fbaA	1	6.31502e-57	193.26	3	AHAK(1)GISVEAEVGTIGGEEDGIIGR	0.31081	6
Q8DWG0	8	K	Fructose-1,6-biphosphate aldolase OS=Streptococcus mutans serotype c (strain ATCC 700610 / UA159) OX=210007 GN=fbaA PE=4 SV=1	fbaA	1	1.26089e-56	237.92	2	AIVSAEK(1)FVQAAR	0.014118	8
Q8DWG0	55	K	Fructose-1,6-biphosphate aldolase OS=Streptococcus mutans serotype c (strain ATCC 700610 / UA159) OX=210007 GN=fbaA PE=4 SV=1	fbaA	1	1.57517e-24	194.55	3	KAPVLIQTSMGAAK(1)YMGGYK	-0.455	10
Q8DWG0	61	K	Fructose-1,6-biphosphate aldolase OS=Streptococcus mutans serotype c (strain ATCC 700610 / UA159) OX=210007 GN=fbaA PE=4 SV=1	fbaA	1	0.000893609	67.903	2	YMGGYK(1)LCK	-0.97631	6
Q8DWG0	259	K	Fructose-1,6-biphosphate aldolase OS=Streptococcus mutans serotype c (strain ATCC 700610 / UA159) OX=210007 GN=fbaA PE=4 SV=1	fbaA	1	2.41771e-73	273.02	2	FAAEYEANEAEYDK(1)K	-0.5357	26
Q8DWG0	42	K	Fructose-1,6-biphosphate aldolase OS=Streptococcus mutans serotype c (strain ATCC 700610 / UA159) OX=210007 GN=fbaA PE=4 SV=1	fbaA	1	9.5578e-10	129.69	2	K(1)APVLIQTSMGAAK	-2.1893	11
Q8DWG0	245	K	Fructose-1,6-biphosphate aldolase OS=Streptococcus mutans serotype c (strain ATCC 700610 / UA159) OX=210007 GN=fbaA PE=4 SV=1	fbaA	1	1.12638e-21	200.9	2	K(1)FAAEYEANEAEYDK	-0.67799	16
Q8DWG0	267	K	Fructose-1,6-biphosphate aldolase OS=Streptococcus mutans serotype c (strain ATCC 700610 / UA159) OX=210007 GN=fbaA PE=4 SV=1	fbaA	0.999996	5.35653e-26	183	3	K(1)FLKPGFEAITEAVEER	-0.44324	11
Q8DWG0	195	K	Fructose-1,6-biphosphate aldolase OS=Streptococcus mutans serotype c (strain ATCC 700610 / UA159) OX=210007 GN=fbaA PE=4 SV=1	fbaA	1	1.04012e-33	141.09	3	K(1)LTEAVPGFPIVLHGGSGIPDDQIR	0.13817	10
Q8DWG3	6	K	Transposase(predicted) OS=Streptococcus mutans serotype c (strain ATCC 700610 / UA159) OX=210007 GN=SMU_94c PE=4 SV=1	SMU_94c	1	0.0189155	42.229	2	VLVMK(1)QLK	6.7502	1
Q8DWH2	362	K	Chaperone protein DnaJ OS=Streptococcus mutans serotype c (strain ATCC 700610 / UA159) OX=210007 GN=dnaJ PE=3 SV=1	dnaJ	1	0.00073144	94.804	2	ASGINPVHPK(1)K	-0.90836	5
Q8DWH2	22	K	Chaperone protein DnaJ OS=Streptococcus mutans serotype c (strain ATCC 700610 / UA159) OX=210007 GN=dnaJ PE=3 SV=1	dnaJ	1	0.0352691	54.436	2	DASQDEIK(1)K	-0.88937	1
Q8DWH2	221	K	Chaperone protein DnaJ OS=Streptococcus mutans serotype c (strain ATCC 700610 / UA159) OX=210007 GN=dnaJ PE=3 SV=1	dnaJ	1	0.0360598	44.045	2	VSVK(1)IPAGVETGQQIR	1.1048	1
Q8DWH6	226	K	Phosphoglycerate mutase family protein(predicted) OS=Streptococcus mutans serotype c (strain ATCC 700610 / UA159) OX=210007 GN=SMU_74 PE=4 SV=1	SMU_74	1	0.000654502	74.849	2	K(1)ILEDIYEEK	2.4111	5
Q8DWH8	61	K	UPF0237 protein SMU_72 OS=Streptococcus mutans serotype c (strain ATCC 700610 / UA159) OX=210007 GN=SMU_72 PE=3 SV=2	SMU_72	1	0.0352048	56.938	2	K(1)EFEAFGETLNVK	0.18236	1
Q8DWH9	444	K	Putative threonine synthase OS=Streptococcus mutans serotype c (strain ATCC 700610 / UA159) OX=210007 GN=thrC PE=3 SV=1	thrC	1	0.000481292	50.297	2	DPK(1)DDFAAVR	-1.6836	1
Q8DWH9	411	K	Putative threonine synthase OS=Streptococcus mutans serotype c (strain ATCC 700610 / UA159) OX=210007 GN=thrC PE=3 SV=1	thrC	1	1.33136e-34	164.28	2	K(1)SSGDQSPTVIASTASPYK	-1.0832	6
Q8DWH9	477	K	Putative threonine synthase OS=Streptococcus mutans serotype c (strain ATCC 700610 / UA159) OX=210007 GN=thrC PE=3 SV=1	thrC	1	0.0405282	47.561	2	K(1)VVATADMQK	2.1382	1
Q8DWH9	441	K	Putative threonine synthase OS=Streptococcus mutans serotype c (strain ATCC 700610 / UA159) OX=210007 GN=thrC PE=3 SV=1	thrC	1	0.0051529	50.297	2	VVVSAVGGK(1)DPK	-2.5061	1
Q8DWI5	551	K	Carbohydrate-binding domain-containing protein(predicted) OS=Streptococcus mutans serotype c (strain ATCC 700610 / UA159) OX=210007 GN=SMU_63c PE=4 SV=1	SMU_63c	1	0.00042162	46.768	3	ADVDFDHVVFSNK(1)TIK	-0.18926	1
Q8DWI5	425	K	Carbohydrate-binding domain-containing protein(predicted) OS=Streptococcus mutans serotype c (strain ATCC 700610 / UA159) OX=210007 GN=SMU_63c PE=4 SV=1	SMU_63c	1	0.000122841	101.45	2	DDADLSHLK(1)NSK	-3.4553	2
Q8DWI5	185	K	Carbohydrate-binding domain-containing protein(predicted) OS=Streptococcus mutans serotype c (strain ATCC 700610 / UA159) OX=210007 GN=SMU_63c PE=4 SV=1	SMU_63c	1	6.16547e-09	66.66	2	FDNTGVK(1)TTSSGVNIDGK	-4.1057	2
Q8DWI5	230	K	Carbohydrate-binding domain-containing protein(predicted) OS=Streptococcus mutans serotype c (strain ATCC 700610 / UA159) OX=210007 GN=SMU_63c PE=4 SV=1	SMU_63c	1	1.11726e-08	82.822	2	LK(1)LDAVNLTDSTLYSSR	-0.36503	1
Q8DWI5	568	K	Carbohydrate-binding domain-containing protein(predicted) OS=Streptococcus mutans serotype c (strain ATCC 700610 / UA159) OX=210007 GN=SMU_63c PE=4 SV=1	SMU_63c	1	2.22027e-16	172.51	2	TYTVTTSDGHK(1)AVIK	-1.2799	3
Q8DWJ5	48	K	N5-carboxyaminoimidazole ribonucleotide mutase OS=Streptococcus mutans serotype c (strain ATCC 700610 / UA159) OX=210007 GN=purE PE=3 SV=1	purE	1	0.000456195	50.297	2	TPDLMFK(1)HAEK	0.87656	1
Q8DWJ5	89	K	N5-carboxyaminoimidazole ribonucleotide mutase OS=Streptococcus mutans serotype c (strain ATCC 700610 / UA159) OX=210007 GN=purE PE=3 SV=1	purE	1	0.000606728	58.889	2	TTLPVIGVPVK(1)SR	-0.30838	2
Q8DWL9	70	K	Phosphate acyltransferase OS=Streptococcus mutans serotype c (strain ATCC 700610 / UA159) OX=210007 GN=plsX PE=3 SV=1	plsX	1	6.22724e-05	87.942	2	INSDDEPVK(1)AIR	-2.6825	4
Q8DWM2	182	K	Ribose-phosphate pyrophosphokinase 1 OS=Streptococcus mutans serotype c (strain ATCC 700610 / UA159) OX=210007 GN=prs1 PE=3 SV=1	prs1	1	0.000486128	42.941	2	K(1)LAQFLQTPIAIIDK	-1.3445	1
Q8DWM3	221	K	Putative secreted antigen GbpB/SagA putative peptidoglycan hydrolase OS=Streptococcus mutans serotype c (strain ATCC 700610 / UA159) OX=210007 GN=gbpB PE=4 SV=1	gbpB	1	7.68529e-29	191.95	2	ATLVAQK(1)AAAEEAAR	-1.5563	6
Q8DWM3	149	K	Putative secreted antigen GbpB/SagA putative peptidoglycan hydrolase OS=Streptococcus mutans serotype c (strain ATCC 700610 / UA159) OX=210007 GN=gbpB PE=4 SV=1	gbpB	1	4.97372e-42	186.39	2	EVVSANEK(1)MLQQQEQDK	0.35793	6
Q8DWM3	105	K	Putative secreted antigen GbpB/SagA putative peptidoglycan hydrolase OS=Streptococcus mutans serotype c (strain ATCC 700610 / UA159) OX=210007 GN=gbpB PE=4 SV=1	gbpB	1	7.76522e-05	109.36	2	NESLK(1)QQAR	0.11665	6
Q8DWM7	647	K	ATP-dependent zinc metalloprotease FtsH OS=Streptococcus mutans serotype c (strain ATCC 700610 / UA159) OX=210007 GN=ftsH PE=3 SV=1	ftsH	1	1.75205e-07	86.838	2	DAHALSYDEIK(1)EK	-1.3494	2
Q8DWM7	493	K	ATP-dependent zinc metalloprotease FtsH OS=Streptococcus mutans serotype c (strain ATCC 700610 / UA159) OX=210007 GN=ftsH PE=3 SV=1	ftsH	1	6.54547e-11	119.94	2	EDQNLLSK(1)SDLK	0.52304	6
Q8DWM7	602	K	ATP-dependent zinc metalloprotease FtsH OS=Streptococcus mutans serotype c (strain ATCC 700610 / UA159) OX=210007 GN=ftsH PE=3 SV=1	ftsH	1	7.70573e-07	115.04	2	ETHK(1)LIAEALLK	0.14174	5
Q8DWM7	412	K	ATP-dependent zinc metalloprotease FtsH OS=Streptococcus mutans serotype c (strain ATCC 700610 / UA159) OX=210007 GN=ftsH PE=3 SV=1	ftsH	1	4.4219e-07	103.23	2	K(1)IIDASDIDEAEDR	-1.4413	6
Q8DWM7	589	K	ATP-dependent zinc metalloprotease FtsH OS=Streptococcus mutans serotype c (strain ATCC 700610 / UA159) OX=210007 GN=ftsH PE=3 SV=1	ftsH	1	0.000156795	67.881	2	NK(1)AAGIINDNR	-1.0936	3
Q8DWM7	372	K	ATP-dependent zinc metalloprotease FtsH OS=Streptococcus mutans serotype c (strain ATCC 700610 / UA159) OX=210007 GN=ftsH PE=3 SV=1	ftsH	1	0.000256474	74.849	2	NK(1)PLASDVNLK	-0.79287	5
Q8DWM7	636	K	ATP-dependent zinc metalloprotease FtsH OS=Streptococcus mutans serotype c (strain ATCC 700610 / UA159) OX=210007 GN=ftsH PE=3 SV=1	ftsH	1	1.50581e-11	98.895	2	SEDSK(1)DAHALSYDEIK	-2.0759	1
Q8DWM7	627	K	ATP-dependent zinc metalloprotease FtsH OS=Streptococcus mutans serotype c (strain ATCC 700610 / UA159) OX=210007 GN=ftsH PE=3 SV=1	ftsH	1	0.000692296	40.533	2	SIYETGK(1)MPEK	-2.3433	2
Q8DWM7	359	K	ATP-dependent zinc metalloprotease FtsH OS=Streptococcus mutans serotype c (strain ATCC 700610 / UA159) OX=210007 GN=ftsH PE=3 SV=1	ftsH	1	0.000598116	72.042	2	VLVGQPDVK(1)GR	0.75574	3
Q8DWM8	29	K	Hypoxanthine-guanine phosphoribosyltransferase OS=Streptococcus mutans serotype c (strain ATCC 700610 / UA159) OX=210007 GN=hpt PE=3 SV=1	hpt	1	4.86864e-05	81.799	2	ELGAQLTK(1)DYAGK	-2.9427	1
Q8DWM8	8	K	Hypoxanthine-guanine phosphoribosyltransferase OS=Streptococcus mutans serotype c (strain ATCC 700610 / UA159) OX=210007 GN=hpt PE=3 SV=1	hpt	1	0.0111783	71.066	2	K(1)VLYSEEEIIVK	-0.10566	1
Q8DWN6	61	K	Ribosome-binding ATPase YchF OS=Streptococcus mutans serotype c (strain ATCC 700610 / UA159) OX=210007 GN=ychF PE=3 SV=1	ychF	1	0.000607358	94.806	2	LTELIVPK(1)K	-0.4215	3
Q8DWN8	342	K	Beta sliding clamp OS=Streptococcus mutans serotype c (strain ATCC 700610 / UA159) OX=210007 GN=dnaN PE=3 SV=1	dnaN	1	0.00699462	47.561	2	ALK(1)SETVTIR	-0.52806	1
Q8DWN8	176	K	Beta sliding clamp OS=Streptococcus mutans serotype c (strain ATCC 700610 / UA159) OX=210007 GN=dnaN PE=3 SV=1	dnaN	1	2.86204e-11	154.66	2	EFK(1)AVATDSHR	0.56359	6
Q8DWN8	118	K	Beta sliding clamp OS=Streptococcus mutans serotype c (strain ATCC 700610 / UA159) OX=210007 GN=dnaN PE=3 SV=1	dnaN	1	0.000929057	74.269	2	GK(1)DVEQYPR	0.48941	4
Q8DWN8	173	K	Beta sliding clamp OS=Streptococcus mutans serotype c (strain ATCC 700610 / UA159) OX=210007 GN=dnaN PE=3 SV=1	dnaN	1	2.47024e-07	74.733	3	PILTGVHLVLTNHK(1)EFK	-1.198	3
Q93D83	91	K	Glycerol-3-phosphate dehydrogenase [NAD(P)+] OS=Streptococcus mutans serotype c (strain ATCC 700610 / UA159) OX=210007 GN=gpsA PE=3 SV=1	gpsA	1	5.98128e-05	64.266	2	LVAK(1)QVSQILDHK	-1.8586	1
Q93D83	53	K	Glycerol-3-phosphate dehydrogenase [NAD(P)+] OS=Streptococcus mutans serotype c (strain ATCC 700610 / UA159) OX=210007 GN=gpsA PE=3 SV=1	gpsA	1	0.000380045	72.365	2	YFK(1)DVVLDEK	-0.45007	4
Q9KIJ3	132	K	Metal ABC transporter substrate-binding lipoprotein OS=Streptococcus mutans serotype c (strain ATCC 700610 / UA159) OX=210007 GN=sloC PE=3 SV=2	sloC	1	1.01185e-08	93.772	2	GK(1)EDPHAWLDLK	-1.4435	2
Q9KIJ3	107	K	Metal ABC transporter substrate-binding lipoprotein OS=Streptococcus mutans serotype c (strain ATCC 700610 / UA159) OX=210007 GN=sloC PE=3 SV=2	sloC	0.999229	1.75737e-09	86.729	2	K(0.999)TDK(0.001)DYFAVSDSVK	-2.8952	3
Q9KIJ3	110	K	Metal ABC transporter substrate-binding lipoprotein OS=Streptococcus mutans serotype c (strain ATCC 700610 / UA159) OX=210007 GN=sloC PE=3 SV=2	sloC	1	0.000111231	71.219	2	TDK(1)DYFAVSDSVK	-1.9522	2
Q9X670	5	K	Glucose-6-phosphate isomerase OS=Streptococcus mutans serotype c (strain ATCC 700610 / UA159) OX=210007 GN=pgi PE=3 SV=1	pgi	1	0.000965905	57.888	2	THIK(1)FDYSK	2.7647	1
Q9X670	160	K	Glucose-6-phosphate isomerase OS=Streptococcus mutans serotype c (strain ATCC 700610 / UA159) OX=210007 GN=pgi PE=3 SV=1	pgi	1	0.0618434	51.43	2	VFK(1)DLLVK	-0.59374	2
Q9XB21	87	K	DNA-binding protein HU OS=Streptococcus mutans serotype c (strain ATCC 700610 / UA159) OX=210007 GN=hup PE=1 SV=1	hup	1	0.00510486	82.716	2	ALK(1)DAVK	-0.54494	5
Q9XB21	4	K	DNA-binding protein HU OS=Streptococcus mutans serotype c (strain ATCC 700610 / UA159) OX=210007 GN=hup PE=1 SV=1	hup	1	3.54718e-07	138.26	2	MANK(1)QDLIAK	0.3447	18
Q9XB21	10	K	DNA-binding protein HU OS=Streptococcus mutans serotype c (strain ATCC 700610 / UA159) OX=210007 GN=hup PE=1 SV=1	hup	1	3.77942e-16	160.52	2	QDLIAK(1)VAEATELTK	1.6095	12
Q9XB21	76	K	DNA-binding protein HU OS=Streptococcus mutans serotype c (strain ATCC 700610 / UA159) OX=210007 GN=hup PE=1 SV=1	hup	1	0.000127078	81.642	2	ASK(1)VPAFK	0.093053	6
Q9XB21	81	K	DNA-binding protein HU OS=Streptococcus mutans serotype c (strain ATCC 700610 / UA159) OX=210007 GN=hup PE=1 SV=1	hup	1	0.0135198	56.091	2	VPAFK(1)AGK	-0.81404	1
Q9XB21	42	K	DNA-binding protein HU OS=Streptococcus mutans serotype c (strain ATCC 700610 / UA159) OX=210007 GN=hup PE=1 SV=1	hup	1	4.23509e-16	156.02	2	GEK(1)VQLIGFGNFEVR	1.7973	6
Q9XB21	71	K	DNA-binding protein HU OS=Streptococcus mutans serotype c (strain ATCC 700610 / UA159) OX=210007 GN=hup PE=1 SV=1	hup	1	9.53346e-17	211.84	2	NPQTGEEIK(1)IK	2.9269	10
Q9XB21	20	K	DNA-binding protein HU OS=Streptococcus mutans serotype c (strain ATCC 700610 / UA159) OX=210007 GN=hup PE=1 SV=1	hup	1	1.3086e-17	141.36	2	K(1)DSAAAVDAVFSAVSSYLAK	-0.60993	6
Q9XB21	39	K	DNA-binding protein HU OS=Streptococcus mutans serotype c (strain ATCC 700610 / UA159) OX=210007 GN=hup PE=1 SV=1	hup	1	6.07933e-07	71.471	3	KDSAAAVDAVFSAVSSYLAK(1)GEK	0.24431	1
Q9XB21	19	K	DNA-binding protein HU OS=Streptococcus mutans serotype c (strain ATCC 700610 / UA159) OX=210007 GN=hup PE=1 SV=1	hup	1	2.86688e-07	138.26	2	VAEATELTK(1)K	0.61127	7

## Sheet: Kac_all
Table S1 List of all identified lactylated and acetylated proteins and sites in S. mutans (Kac_all)
Protein accession	Position	Amino acid	Protein description	Gene name	Localization probability	PEP	Score	Charge	Modified sequence	Mass error [ppm]	MS/MS counts
G1XVB9	252	K	50S ribosomal protein L2 OS=Streptococcus mutans serotype c (strain ATCC 700610 / UA159) OX=210007 GN=rplB PE=3 SV=1	rplB	1	0.00114383	91.207	3	APSTPWGK(1)PALGLK	0.53287	2
G1XVB9	79	K	50S ribosomal protein L2 OS=Streptococcus mutans serotype c (strain ATCC 700610 / UA159) OX=210007 GN=rplB PE=3 SV=1	rplB	1	9.56915e-09	153.25	3	DGVEAVVK(1)TIEYDPNR	-0.40938	5
G1XVC0	35	K	50S ribosomal protein L23 OS=Streptococcus mutans serotype c (strain ATCC 700610 / UA159) OX=210007 GN=rplW PE=3 SV=1	rplW	1	0.0111861	58.981	3	AHK(1)LLIK	0.99021	2
G1XVC0	39	K	50S ribosomal protein L23 OS=Streptococcus mutans serotype c (strain ATCC 700610 / UA159) OX=210007 GN=rplW PE=3 SV=1	rplW	1	5.50891e-05	105.46	3	LLIK(1)QAVEAAFDGVK	-0.17329	2
G1XVC0	15	K	50S ribosomal protein L23 OS=Streptococcus mutans serotype c (strain ATCC 700610 / UA159) OX=210007 GN=rplW PE=3 SV=1	rplW	0.966709	4.16062e-05	118.24	4	K(0.033)PVVTEK(0.967)SMHALEEGK	1.1325	1
G1XVC0	75	K	50S ribosomal protein L23 OS=Streptococcus mutans serotype c (strain ATCC 700610 / UA159) OX=210007 GN=rplW PE=3 SV=1	rplW	1	0.0275022	43.272	2	YTGFTSK(1)TK	0.10848	1
I6L8X8	348	K	Putative polysaccharide ABC transporter, ATP-binding protein OS=Streptococcus mutans serotype c (strain ATCC 700610 / UA159) OX=210007 GN=rgpD PE=4 SV=1	rgpD	1	0.0016269	78.934	2	SLNDIK(1)LK	-0.36057	2
I6L8Y0	168	K	Alkyl hydroperoxide reductase C OS=Streptococcus mutans serotype c (strain ATCC 700610 / UA159) OX=210007 GN=ahpC PE=3 SV=1	ahpC	1	2.07782e-05	112.43	3	QHPGEVCPAK(1)WK	-0.80339	4
I6L8Y1	156	K	Putative hexulose-6-phosphate synthase OS=Streptococcus mutans serotype c (strain ATCC 700610 / UA159) OX=210007 GN=SMU_273 PE=4 SV=1	SMU_273	1	8.30827e-35	242.79	2	DALLAGETWGEK(1)DLNK	0.51667	3
I6L8Y1	59	K	Putative hexulose-6-phosphate synthase OS=Streptococcus mutans serotype c (strain ATCC 700610 / UA159) OX=210007 GN=SMU_273 PE=4 SV=1	SMU_273	1	0.0133335	58.071	3	SLFPDK(1)IIVADTK	-0.38676	1
I6L8Y4	187	K	Putative peptidase OS=Streptococcus mutans serotype c (strain ATCC 700610 / UA159) OX=210007 GN=pepO PE=4 SV=1	pepO	1	0.0108233	62.891	3	DLLDK(1)VLTLDAK	0.70204	2
I6L8Y4	67	K	Putative peptidase OS=Streptococcus mutans serotype c (strain ATCC 700610 / UA159) OX=210007 GN=pepO PE=4 SV=1	pepO	1	4.24557e-06	128.22	3	DVPDDSILQNFVK(1)FHR	0.16704	2
I6L8Y4	157	K	Putative peptidase OS=Streptococcus mutans serotype c (strain ATCC 700610 / UA159) OX=210007 GN=pepO PE=4 SV=1	pepO	1	0.00584638	71.379	2	GK(1)ELLAK	-0.21911	2
I6L8Y5	21	K	SatD(predicted) OS=Streptococcus mutans serotype c (strain ATCC 700610 / UA159) OX=210007 GN=satD PE=4 SV=1	satD	1	0.0448851	54.784	3	AITNRPK(1)SQK	-0.53282	1
I6L8Y7	452	K	Putative trehalose-6-phosphate hydrolase TreA OS=Streptococcus mutans serotype c (strain ATCC 700610 / UA159) OX=210007 GN=treA PE=3 SV=1	treA	1	0.00423209	74.255	2	IFPFYQK(1)LIR	-0.1679	1
I6L8Z7	433	K	Glucosyltransferase(predicted) OS=Streptococcus mutans serotype c (strain ATCC 700610 / UA159) OX=210007 GN=SMU_832 PE=4 SV=1	SMU_832	1	0.000353511	103.56	2	WQEGK(1)FK	0.37154	3
I6L906	154	K	Putative L-ribulose 5-phosphate 4-epimerase OS=Streptococcus mutans serotype c (strain ATCC 700610 / UA159) OX=210007 GN=SMU_275 PE=4 SV=1	SMU_275	1	0.00104483	93.551	3	VIIEEFK(1)K	-0.37104	2
I6L912	68	K	Putative amino acid binding protein OS=Streptococcus mutans serotype c (strain ATCC 700610 / UA159) OX=210007 GN=SMU_1942c PE=4 SV=1	SMU_1942c	1	7.90713e-05	116.3	2	ASDK(1)YDVK	0.23233	2
I6L912	72	K	Putative amino acid binding protein OS=Streptococcus mutans serotype c (strain ATCC 700610 / UA159) OX=210007 GN=SMU_1942c PE=4 SV=1	SMU_1942c	0.999655	0.00187267	88.187	3	ASDKYDVK(1)YQK	0.65696	2
I6L912	232	K	Putative amino acid binding protein OS=Streptococcus mutans serotype c (strain ATCC 700610 / UA159) OX=210007 GN=SMU_1942c PE=4 SV=1	SMU_1942c	1	3.34739e-07	152.47	3	DLQK(1)FVNK	-0.14099	7
I6L912	183	K	Putative amino acid binding protein OS=Streptococcus mutans serotype c (strain ATCC 700610 / UA159) OX=210007 GN=SMU_1942c PE=4 SV=1	SMU_1942c	1	1.00131e-08	123.67	2	NVSDGK(1)YDFK	-0.19483	3
I6L912	187	K	Putative amino acid binding protein OS=Streptococcus mutans serotype c (strain ATCC 700610 / UA159) OX=210007 GN=SMU_1942c PE=4 SV=1	SMU_1942c	1	4.39735e-05	123.88	2	YDFK(1)IFEK	0.24763	7
I6L913	99	K	FeS_assembly_P domain-containing protein OS=Streptococcus mutans serotype c (strain ATCC 700610 / UA159) OX=210007 GN=SMU_823 PE=4 SV=1	SMU_823	1	0.000387273	90.707	3	LVWSPAWTVDK(1)MSR	1.7379	1
I6L917	49	K	Putative copper chaperone OS=Streptococcus mutans serotype c (strain ATCC 700610 / UA159) OX=210007 GN=copZ PE=4 SV=1	copZ	1	1.39935e-05	120.96	2	ITGNPSK(1)WSLK	0.11956	2
I6L921	272	K	Exodeoxyribonuclease III OS=Streptococcus mutans serotype c (strain ATCC 700610 / UA159) OX=210007 GN=exoA PE=3 SV=1	exoA	1	0.0112922	62.088	3	QDHTPILLK(1)IDL	0.0092705	2
I6L922	327	K	NADH oxidase/alkyl hydroperoxidase reductase peroxide-forming OS=Streptococcus mutans serotype c (strain ATCC 700610 / UA159) OX=210007 GN=SMU_765 PE=3 SV=1	SMU_765	1	1.93222e-08	150.06	2	INVPGEK(1)EFFNK	-0.24672	4
I6L923	115	K	Putative metal-dependent transcriptional regulator OS=Streptococcus mutans serotype c (strain ATCC 700610 / UA159) OX=210007 GN=sloR PE=3 SV=1	sloR	1	0.00228304	76.228	3	LDK(1)FLNYPK	0.20509	1
I6L926	165	K	Putative cytoplasmic membrane protein LemA-like protein OS=Streptococcus mutans serotype c (strain ATCC 700610 / UA159) OX=210007 GN=lemA PE=3 SV=1	lemA	1	4.21679e-08	138.75	2	AK(1)EFLETPEEEK	0.41936	1
I6L927	181	K	Lipoprotein OS=Streptococcus mutans serotype c (strain ATCC 700610 / UA159) OX=210007 GN=atmB PE=1 SV=1	atmB	1	0.000100525	106.29	2	SNPK(1)NLDIK	1.6364	1
I6L927	49	K	Lipoprotein OS=Streptococcus mutans serotype c (strain ATCC 700610 / UA159) OX=210007 GN=atmB PE=1 SV=1	atmB	1	8.63338e-06	130.94	2	WDK(1)IEELLK	-0.029671	2
I6L928	201	K	Tagatose-6-phosphate kinase OS=Streptococcus mutans serotype c (strain ATCC 700610 / UA159) OX=210007 GN=pfkB PE=3 SV=1	pfkB	1	1.77412e-18	202.29	2	VNLNGITDVEK(1)YAR	0.34835	4
I6L930	286	K	UTP--glucose-1-phosphate uridylyltransferase OS=Streptococcus mutans serotype c (strain ATCC 700610 / UA159) OX=210007 GN=SMU_322c PE=3 SV=1	SMU_322c	1	0.000500502	89.629	3	EDLK(1)AYIIELGK	0.70836	1
I6L930	25	K	UTP--glucose-1-phosphate uridylyltransferase OS=Streptococcus mutans serotype c (strain ATCC 700610 / UA159) OX=210007 GN=SMU_322c PE=3 SV=1	SMU_322c	1	1.03456e-05	127.76	2	FLPATK(1)ALAK	-0.47082	2
I6L930	299	K	UTP--glucose-1-phosphate uridylyltransferase OS=Streptococcus mutans serotype c (strain ATCC 700610 / UA159) OX=210007 GN=SMU_322c PE=3 SV=1	SMU_322c	1	0.00177667	80.763	2	LDQK(1)STQK	2.0192	2
I6L930	264	K	UTP--glucose-1-phosphate uridylyltransferase OS=Streptococcus mutans serotype c (strain ATCC 700610 / UA159) OX=210007 GN=SMU_322c PE=3 SV=1	SMU_322c	1	6.12236e-08	138.71	2	YDVGDK(1)FGFMK	-0.56584	1
O06941	51	K	Protein GrpE OS=Streptococcus mutans serotype c (strain ATCC 700610 / UA159) OX=210007 GN=grpE PE=3 SV=2	grpE	1	2.6403e-08	157.66	3	AEDFENK(1)YLR	-0.35311	3
O06941	106	K	Protein GrpE OS=Streptococcus mutans serotype c (strain ATCC 700610 / UA159) OX=210007 GN=grpE PE=3 SV=2	grpE	1	1.91814e-12	176.8	2	ALAVEGLTDDVK(1)K	1.2751	1
O06942	329	K	Chaperone protein DnaK OS=Streptococcus mutans serotype c (strain ATCC 700610 / UA159) OX=210007 GN=dnaK PE=2 SV=2	dnaK	1	0.000198338	101.65	2	AETGK(1)EPNK	-0.14051	1
O06942	459	K	Chaperone protein DnaK OS=Streptococcus mutans serotype c (strain ATCC 700610 / UA159) OX=210007 GN=dnaK PE=2 SV=2	dnaK	1	0.00777437	63.426	2	AK(1)DLGTQK	0.35789	2
O06942	274	K	Chaperone protein DnaK OS=Streptococcus mutans serotype c (strain ATCC 700610 / UA159) OX=210007 GN=dnaK PE=2 SV=2	dnaK	1	9.11028e-05	113.71	2	AK(1)FDDLTR	-0.068316	5
O06942	555	K	Chaperone protein DnaK OS=Streptococcus mutans serotype c (strain ATCC 700610 / UA159) OX=210007 GN=dnaK PE=2 SV=2	dnaK	1	3.4829e-19	207.66	3	AQESGNLDDMK(1)AK	-0.38388	8
O06942	543	K	Chaperone protein DnaK OS=Streptococcus mutans serotype c (strain ATCC 700610 / UA159) OX=210007 GN=dnaK PE=2 SV=2	dnaK	1	9.86206e-12	163.99	4	DAAQAALDDLK(1)K	-0.60778	6
O06942	498	K	Chaperone protein DnaK OS=Streptococcus mutans serotype c (strain ATCC 700610 / UA159) OX=210007 GN=dnaK PE=2 SV=2	dnaK	1	9.05313e-08	141.08	2	DAEANAEADAK(1)R	0.32466	2
O06942	226	K	Chaperone protein DnaK OS=Streptococcus mutans serotype c (strain ATCC 700610 / UA159) OX=210007 GN=dnaK PE=2 SV=2	dnaK	1	1.21822e-12	182.02	2	ENGIDLSTDK(1)MALQR	-0.70985	7
O06942	526	K	Chaperone protein DnaK OS=Streptococcus mutans serotype c (strain ATCC 700610 / UA159) OX=210007 GN=dnaK PE=2 SV=2	dnaK	1	6.6368e-08	136.96	2	ETEGK(1)GFDTER	0.39235	2
O06942	564	K	Chaperone protein DnaK OS=Streptococcus mutans serotype c (strain ATCC 700610 / UA159) OX=210007 GN=dnaK PE=2 SV=2	dnaK	1	8.76652e-26	220.9	2	LEALNEK(1)AQALAMK	0.042014	5
O06942	487	K	Chaperone protein DnaK OS=Streptococcus mutans serotype c (strain ATCC 700610 / UA159) OX=210007 GN=dnaK PE=2 SV=2	dnaK	1	0.000277626	95.57	3	MMK(1)DAEANAEADAK	-0.77679	1
O06942	422	K	Chaperone protein DnaK OS=Streptococcus mutans serotype c (strain ATCC 700610 / UA159) OX=210007 GN=dnaK PE=2 SV=2	dnaK	1	7.15994e-12	169.93	5	SQVFSTAADNQPAVDIHVLQGERPMAADNK(1)TLGR	-0.46213	19
O06942	129	K	Chaperone protein DnaK OS=Streptococcus mutans serotype c (strain ATCC 700610 / UA159) OX=210007 GN=dnaK PE=2 SV=2	dnaK	1	0.000237827	103.7	3	QATK(1)DAGK	-0.03122	6
O06942	68	K	Chaperone protein DnaK OS=Streptococcus mutans serotype c (strain ATCC 700610 / UA159) OX=210007 GN=dnaK PE=2 SV=2	dnaK	1	4.63011e-18	187.97	2	QAVTNPETILSIK(1)SK	0.60748	3
O06942	521	K	Chaperone protein DnaK OS=Streptococcus mutans serotype c (strain ATCC 700610 / UA159) OX=210007 GN=dnaK PE=2 SV=2	dnaK	1	0.00017147	105.4	2	TIK(1)ETEGK	0.04934	2
O06942	43	K	Chaperone protein DnaK OS=Streptococcus mutans serotype c (strain ATCC 700610 / UA159) OX=210007 GN=dnaK PE=2 SV=2	dnaK	1	5.06192e-19	196.22	2	TTPSVVSFK(1)NGEIIVGDAAK	0.6239	6
O06942	215	K	Chaperone protein DnaK OS=Streptococcus mutans serotype c (strain ATCC 700610 / UA159) OX=210007 GN=dnaK PE=2 SV=2	dnaK	1	1.49876e-16	194.6	2	VIDWLVEEFK(1)K	-0.054456	5
O07329	178	K	Catabolite control protein A OS=Streptococcus mutans serotype c (strain ATCC 700610 / UA159) OX=210007 GN=ccpA PE=3 SV=2	ccpA	1	5.71258e-05	105.31	3	AAQDAVALLAK(1)HHDK	1.9883	3
O07329	204	K	Catabolite control protein A OS=Streptococcus mutans serotype c (strain ATCC 700610 / UA159) OX=210007 GN=ccpA PE=3 SV=2	ccpA	1	5.98573e-05	116.3	2	LAGYK(1)EGLK	1.8283	2
O07329	308	K	Catabolite control protein A OS=Streptococcus mutans serotype c (strain ATCC 700610 / UA159) OX=210007 GN=ccpA PE=3 SV=2	ccpA	1	4.23666e-05	124.23	3	MLTK(1)IMNK	0.16168	5
O68575	124	K	Pyruvate formate-lyase-activating enzyme OS=Streptococcus mutans serotype c (strain ATCC 700610 / UA159) OX=210007 GN=act PE=3 SV=1	act	1	0.000109825	109.66	2	NTPK(1)YLEK	0.65888	2
O68575	67	K	Pyruvate formate-lyase-activating enzyme OS=Streptococcus mutans serotype c (strain ATCC 700610 / UA159) OX=210007 GN=act PE=3 SV=1	act	1	0.000641201	88.134	2	TAGDVFK(1)EALR	0.0036571	1
O68575	204	K	Pyruvate formate-lyase-activating enzyme OS=Streptococcus mutans serotype c (strain ATCC 700610 / UA159) OX=210007 GN=act PE=3 SV=1	act	1	0.0120338	57.177	2	TLK(1)NVQR	-1.4708	2
O68579	206	K	Probable manganese-dependent inorganic pyrophosphatase OS=Streptococcus mutans serotype c (strain ATCC 700610 / UA159) OX=210007 GN=ppaC PE=1 SV=1	ppaC	1	8.10101e-14	174.81	3	TAAQLVDIDAK(1)TFELNGSQVR	-1.4748	2
P13470	498	K	Glucosyltransferase-SI OS=Streptococcus mutans serotype c (strain ATCC 700610 / UA159) OX=210007 GN=gtfC PE=1 SV=2	gtfC	1	0.000221898	105.39	3	AAK(1)GIHK	-0.53337	11
P13470	626	K	Glucosyltransferase-SI OS=Streptococcus mutans serotype c (strain ATCC 700610 / UA159) OX=210007 GN=gtfC PE=1 SV=2	gtfC	1	0.000411699	89.624	3	AFEIYNK(1)DLLATEK	-0.6791	1
P13470	633	K	Glucosyltransferase-SI OS=Streptococcus mutans serotype c (strain ATCC 700610 / UA159) OX=210007 GN=gtfC PE=1 SV=2	gtfC	1	0.000402661	105.52	2	DLLATEK(1)K	-0.58874	2
P13470	943	K	Glucosyltransferase-SI OS=Streptococcus mutans serotype c (strain ATCC 700610 / UA159) OX=210007 GN=gtfC PE=1 SV=2	gtfC	1	0.0200108	47.603	3	AIK(1)ALHSK	0.078245	1
P13470	1006	K	Glucosyltransferase-SI OS=Streptococcus mutans serotype c (strain ATCC 700610 / UA159) OX=210007 GN=gtfC PE=1 SV=2	gtfC	1	2.57779e-08	142.3	3	DQQAK(1)YGGAFLEELQAK	-0.010395	3
P08987	1193	K	Glucosyltransferase-I OS=Streptococcus mutans serotype c (strain ATCC 700610 / UA159) OX=210007 GN=gtfB PE=3 SV=3	gtfB	1	1.41282e-05	125.74	2	GK(1)FVTTADGK	-0.48554	3
P13470	1041	K	Glucosyltransferase-SI OS=Streptococcus mutans serotype c (strain ATCC 700610 / UA159) OX=210007 GN=gtfC PE=1 SV=2	gtfC	1	0.0107957	60.019	2	IK(1)QWSAK	1.094	1
P13470	1046	K	Glucosyltransferase-SI OS=Streptococcus mutans serotype c (strain ATCC 700610 / UA159) OX=210007 GN=gtfC PE=1 SV=2	gtfC	1	3.88201e-12	173.06	3	QWSAK(1)YFNGTNILGR	0.065673	2
P13470	689	K	Glucosyltransferase-SI OS=Streptococcus mutans serotype c (strain ATCC 700610 / UA159) OX=210007 GN=gtfC PE=1 SV=2	gtfC	1	1.87962e-05	116.77	2	IK(1)YVSGGQAMR	-2.3029	4
P13470	880	K	Glucosyltransferase-SI OS=Streptococcus mutans serotype c (strain ATCC 700610 / UA159) OX=210007 GN=gtfC PE=1 SV=2	gtfC	1	8.49006e-12	173.34	3	KEEYTNVVIAK(1)NVDK	-0.30867	6
P08987	221	K	Glucosyltransferase-I OS=Streptococcus mutans serotype c (strain ATCC 700610 / UA159) OX=210007 GN=gtfB PE=3 SV=3	gtfB	1	0.000676755	102.62	2	K(1)YNQVYDR	-0.69173	2
P08987	951	K	Glucosyltransferase-I OS=Streptococcus mutans serotype c (strain ATCC 700610 / UA159) OX=210007 GN=gtfB PE=3 SV=3	gtfB	0.95894	0.000228725	104.44	3	VDK(0.959)FGK(0.041)PVEGSQIK	1.0341	1
P10539	143	K	Aspartate-semialdehyde dehydrogenase OS=Streptococcus mutans serotype c (strain ATCC 700610 / UA159) OX=210007 GN=asd PE=3 SV=2	asd	1	0.0135578	53.679	2	QK(1)WGLSR	0.25694	2
P12655	91	K	PTS system sucrose-specific EIIBCA component OS=Streptococcus mutans serotype c (strain ATCC 700610 / UA159) OX=210007 GN=scrA PE=4 SV=1	scrA	1	9.6959e-13	183.58	2	QTGLTEVSTDDLK(1)K	0.92938	5
P12655	42	K	PTS system sucrose-specific EIIBCA component OS=Streptococcus mutans serotype c (strain ATCC 700610 / UA159) OX=210007 GN=scrA PE=4 SV=1	scrA	1	3.65802e-05	125.48	3	VDQK(1)ALDK	-0.26276	9
P13470	129	K	Glucosyltransferase-SI OS=Streptococcus mutans serotype c (strain ATCC 700610 / UA159) OX=210007 GN=gtfC PE=1 SV=2	gtfC	1	1.3058e-05	126.31	2	IIATSK(1)AVNR	-0.70009	3
P13470	1361	K	Glucosyltransferase-SI OS=Streptococcus mutans serotype c (strain ATCC 700610 / UA159) OX=210007 GN=gtfC PE=1 SV=2	gtfC	1	1.35566e-05	119.39	2	IK(1)YYDPNSGNEVR	-0.56556	1
P13470	161	K	Glucosyltransferase-SI OS=Streptococcus mutans serotype c (strain ATCC 700610 / UA159) OX=210007 GN=gtfC PE=1 SV=2	gtfC	1	0.000615931	99.919	2	IVPIK(1)PK	-0.026857	4
P13470	977	K	Glucosyltransferase-SI OS=Streptococcus mutans serotype c (strain ATCC 700610 / UA159) OX=210007 GN=gtfC PE=1 SV=2	gtfC	1	3.41337e-08	146.96	2	VDK(1)YGTPVAGSQIK	0.68001	3
P13522	332	K	Sucrose-6-phosphate hydrolase OS=Streptococcus mutans serotype c (strain ATCC 700610 / UA159) OX=210007 GN=scrB PE=3 SV=3	scrB	1	0.00830885	61.962	3	ELSLK(1)HGK	1.1361	1
P13522	149	K	Sucrose-6-phosphate hydrolase OS=Streptococcus mutans serotype c (strain ATCC 700610 / UA159) OX=210007 GN=scrB PE=3 SV=3	scrB	1	3.77185e-12	165.66	3	GNIQK(1)FTDVLIK	1.154	3
P13522	21	K	Sucrose-6-phosphate hydrolase OS=Streptococcus mutans serotype c (strain ATCC 700610 / UA159) OX=210007 GN=scrB PE=3 SV=3	scrB	1	0.000147861	101.62	3	YQDWTEEEIK(1)SIK	0.3202	1
P23504	714	K	Cell surface antigen I/II OS=Streptococcus mutans serotype c (strain ATCC 700610 / UA159) OX=210007 GN=spaP PE=1 SV=2	spaP	1	0.0100292	57.598	3	DYTGK(1)FVK	1.2843	1
P23504	1028	K	Cell surface antigen I/II OS=Streptococcus mutans serotype c (strain ATCC 700610 / UA159) OX=210007 GN=spaP PE=1 SV=2	spaP	1	2.89865e-08	145.28	2	FQLK(1)TADLPAGR	0.57836	2
P23504	625	K	Cell surface antigen I/II OS=Streptococcus mutans serotype c (strain ATCC 700610 / UA159) OX=210007 GN=spaP PE=1 SV=2	spaP	1	0.00584638	71.379	2	ISK(1)IVYK	-0.75205	1
P23504	629	K	Cell surface antigen I/II OS=Streptococcus mutans serotype c (strain ATCC 700610 / UA159) OX=210007 GN=spaP PE=1 SV=2	spaP	1	7.44512e-11	170.99	2	IVYK(1)YTVDPK	-0.28809	2
P23504	637	K	Cell surface antigen I/II OS=Streptococcus mutans serotype c (strain ATCC 700610 / UA159) OX=210007 GN=spaP PE=1 SV=2	spaP	1	0.0275535	42.599	2	SK(1)FQGQK	-0.72534	1
P26283	319	K	L-lactate dehydrogenase OS=Streptococcus mutans serotype c (strain ATCC 700610 / UA159) OX=210007 GN=ldh PE=3 SV=2	ldh	1	3.46574e-19	209.21	3	AIIDEAFSK(1)EEFAAAAR	0.67282	2
P26283	64	K	L-lactate dehydrogenase OS=Streptococcus mutans serotype c (strain ATCC 700610 / UA159) OX=210007 GN=ldh PE=3 SV=2	ldh	1	5.52973e-07	126.88	3	AVGDALDLSHALAFTSPK(1)K	0.60383	2
P26283	231	K	L-lactate dehydrogenase OS=Streptococcus mutans serotype c (strain ATCC 700610 / UA159) OX=210007 GN=ldh PE=3 SV=2	ldh	1	7.06142e-07	137.95	3	DAAYTIINK(1)K	-0.043585	2
P26283	310	K	L-lactate dehydrogenase OS=Streptococcus mutans serotype c (strain ATCC 700610 / UA159) OX=210007 GN=ldh PE=3 SV=2	ldh	1	0.00490593	73.022	3	ELK(1)AIIDEAFSK	-1.08	1
P26283	100	K	L-lactate dehydrogenase OS=Streptococcus mutans serotype c (strain ATCC 700610 / UA159) OX=210007 GN=ldh PE=3 SV=2	ldh	1	2.17796e-17	194.5	4	LDLVGK(1)NLAINK	-0.61344	6
P26283	307	K	L-lactate dehydrogenase OS=Streptococcus mutans serotype c (strain ATCC 700610 / UA159) OX=210007 GN=ldh PE=3 SV=2	ldh	1	0.000528731	85.958	2	MQASAK(1)ELK	1.6883	1
P26283	299	K	L-lactate dehydrogenase OS=Streptococcus mutans serotype c (strain ATCC 700610 / UA159) OX=210007 GN=ldh PE=3 SV=2	ldh	1	1.66118e-05	116.19	3	PVNIPLNDAEK(1)QK	0.61541	2
P26283	165	K	L-lactate dehydrogenase OS=Streptococcus mutans serotype c (strain ATCC 700610 / UA159) OX=210007 GN=ldh PE=3 SV=2	ldh	1	2.06271e-08	149.41	3	QALAEK(1)LDVDAR	0.28802	6
P26422	72	K	Lactose phosphotransferase system repressor OS=Streptococcus mutans serotype c (strain ATCC 700610 / UA159) OX=210007 GN=lacR PE=4 SV=2	lacR	1	9.97408e-11	165.39	3	EMSHEEK(1)HSR	-0.76652	2
P26422	12	K	Lactose phosphotransferase system repressor OS=Streptococcus mutans serotype c (strain ATCC 700610 / UA159) OX=210007 GN=lacR PE=4 SV=2	lacR	1	0.000244319	100.48	3	LEEITK(1)LINK	-0.047156	3
P26423	125	K	Galactose-6-phosphate isomerase subunit LacA OS=Streptococcus mutans serotype c (strain ATCC 700610 / UA159) OX=210007 GN=lacA PE=3 SV=1	lacA	1	6.90032e-12	170.52	2	DFVEAK(1)YDGGR	-0.006374	3
P26423	19	K	Galactose-6-phosphate isomerase subunit LacA OS=Streptococcus mutans serotype c (strain ATCC 700610 / UA159) OX=210007 GN=lacA PE=3 SV=1	lacA	1	0.00017147	105.4	3	DVIK(1)TFLK	-0.49151	2
P26423	23	K	Galactose-6-phosphate isomerase subunit LacA OS=Streptococcus mutans serotype c (strain ATCC 700610 / UA159) OX=210007 GN=lacA PE=3 SV=1	lacA	1	2.61162e-18	195.2	2	TFLK(1)DNNHEVLDVTER	-0.064059	6
P26423	115	K	Galactose-6-phosphate isomerase subunit LacA OS=Streptococcus mutans serotype c (strain ATCC 700610 / UA159) OX=210007 GN=lacA PE=3 SV=1	lacA	1	7.34377e-05	100.04	3	IITLGAEIVGDELAK(1)NIVK	0.545	1
P26423	36	K	Galactose-6-phosphate isomerase subunit LacA OS=Streptococcus mutans serotype c (strain ATCC 700610 / UA159) OX=210007 GN=lacA PE=3 SV=1	lacA	1	8.06725e-05	100.02	4	K(1)DLDFVDSTLAVVHEVQK	-0.55734	1
P26424	142	K	Galactose-6-phosphate isomerase subunit LacB OS=Streptococcus mutans serotype c (strain ATCC 700610 / UA159) OX=210007 GN=lacB PE=3 SV=2	lacB	1	1.89685e-07	145.55	4	IK(1)HLEAHNDK	1.7169	26
P26424	20	K	Galactose-6-phosphate isomerase subunit LacB OS=Streptococcus mutans serotype c (strain ATCC 700610 / UA159) OX=210007 GN=lacB PE=3 SV=2	lacB	1	0.000414112	99.136	3	MELSK(1)HLK	-0.015901	3
P26424	163	K	Galactose-6-phosphate isomerase subunit LacB OS=Streptococcus mutans serotype c (strain ATCC 700610 / UA159) OX=210007 GN=lacB PE=3 SV=2	lacB	1	6.5062e-08	133.86	4	QADPHFFDEFLEK(1)WNR	0.20023	3
P26425	313	K	Tagatose 1,6-diphosphate aldolase 1 OS=Streptococcus mutans serotype c (strain ATCC 700610 / UA159) OX=210007 GN=lacD1 PE=3 SV=2	lacD1	1	2.3925e-07	141.88	3	NIDELNK(1)VLK	0.094044	3
P26425	306	K	Tagatose 1,6-diphosphate aldolase 1 OS=Streptococcus mutans serotype c (strain ATCC 700610 / UA159) OX=210007 GN=lacD1 PE=3 SV=2	lacD1	1	3.061e-08	144.47	2	TEGFK(1)NIDELNK	0.10228	3
P26425	192	K	Tagatose 1,6-diphosphate aldolase 1 OS=Streptococcus mutans serotype c (strain ATCC 700610 / UA159) OX=210007 GN=lacD1 PE=3 SV=2	lacD1	1	2.28566e-12	173.72	3	VLDAMK(1)VFSDER	-0.043725	5
P26426	94	K	PTS system lactose-specific EIIA component OS=Streptococcus mutans serotype c (strain ATCC 700610 / UA159) OX=210007 GN=lacF PE=3 SV=1	lacF	1	1.55973e-14	140.39	2	DLMK(1)HLIELYK	-0.46605	6
P26426	101	K	PTS system lactose-specific EIIA component OS=Streptococcus mutans serotype c (strain ATCC 700610 / UA159) OX=210007 GN=lacF PE=3 SV=1	lacF	1	0.00628168	69.423	3	HLIELYK(1)R	-2.266	3
P27624	28	K	Protein RecA OS=Streptococcus mutans serotype c (strain ATCC 700610 / UA159) OX=210007 GN=recA PE=3 SV=3	recA	1	3.22992e-12	178.81	3	ALDDALK(1)NIEK	0.14181	5
P27624	32	K	Protein RecA OS=Streptococcus mutans serotype c (strain ATCC 700610 / UA159) OX=210007 GN=recA PE=3 SV=3	recA	1	6.14061e-05	120.12	3	NIEK(1)DFGK	0.47151	5
P27624	229	K	Protein RecA OS=Streptococcus mutans serotype c (strain ATCC 700610 / UA159) OX=210007 GN=recA PE=3 SV=3	recA	1	0.00915812	60.019	2	ALK(1)FYSSVR	-0.4599	1
P27624	324	K	Protein RecA OS=Streptococcus mutans serotype c (strain ATCC 700610 / UA159) OX=210007 GN=recA PE=3 SV=3	recA	1	5.21696e-08	141.97	3	K(1)FLADNPEIFDDIDHK	-0.15887	2
P27624	7	K	Protein RecA OS=Streptococcus mutans serotype c (strain ATCC 700610 / UA159) OX=210007 GN=recA PE=3 SV=3	recA	1	0.0169141	68.735	2	K(1)TEEITK	2.5061	1
P27756	316	K	Alpha-galactosidase OS=Streptococcus mutans serotype c (strain ATCC 700610 / UA159) OX=210007 GN=aga PE=3 SV=3	aga	1	0.000684068	86.624	3	HIIPK(1)NFANK	0.5171	1
P45595	259	K	Phosphoenolpyruvate-protein phosphotransferase OS=Streptococcus mutans serotype c (strain ATCC 700610 / UA159) OX=210007 GN=ptsI PE=3 SV=2	ptsI	1	1.74145e-08	147.92	4	AEWALLK(1)DAETVTADGK	-0.71056	3
P45595	414	K	Phosphoenolpyruvate-protein phosphotransferase OS=Streptococcus mutans serotype c (strain ATCC 700610 / UA159) OX=210007 GN=ptsI PE=3 SV=2	ptsI	1	3.7796e-12	177.57	3	GILEEEK(1)ANLK	0.4379	4
P45595	548	K	Phosphoenolpyruvate-protein phosphotransferase OS=Streptococcus mutans serotype c (strain ATCC 700610 / UA159) OX=210007 GN=ptsI PE=3 SV=2	ptsI	0.999996	3.60217e-05	120.66	3	KLDTDK(1)MQELAQR	-1.6257	3
P45596	38	K	Phosphocarrier protein HPr OS=Streptococcus mutans serotype c (strain ATCC 700610 / UA159) OX=210007 GN=ptsH PE=1 SV=3	ptsH	1	0.000573858	87.001	3	FASDITLDYK(1)GK	-0.049772	1
P45596	40	K	Phosphocarrier protein HPr OS=Streptococcus mutans serotype c (strain ATCC 700610 / UA159) OX=210007 GN=ptsH PE=1 SV=3	ptsH	1	8.10436e-05	117.17	3	GK(1)AVNLK	0.59313	4
P45596	28	K	Phosphocarrier protein HPr OS=Streptococcus mutans serotype c (strain ATCC 700610 / UA159) OX=210007 GN=ptsH PE=1 SV=3	ptsH	1	0.000132682	92.492	4	PATLLVQTASK(1)FASDITLDYK	0.69251	2
P48853	24	K	30S ribosomal protein S10 OS=Streptococcus mutans serotype c (strain ATCC 700610 / UA159) OX=210007 GN=rpsJ PE=3 SV=1	rpsJ	1	0.023285	48.729	3	TLDTAAEK(1)IVETATR	-0.10306	1
P49331	1051	K	Glucosyltransferase-S OS=Streptococcus mutans serotype c (strain ATCC 700610 / UA159) OX=210007 GN=gtfD PE=3 SV=3	gtfD	1	3.13966e-05	109.39	2	AK(1)YFNGTNILGR	-1.9865	1
P49331	1074	K	Glucosyltransferase-S OS=Streptococcus mutans serotype c (strain ATCC 700610 / UA159) OX=210007 GN=gtfD PE=3 SV=3	gtfD	1	3.48818e-08	147.71	2	DNASDK(1)YFELK	0.45401	1
P49331	1290	K	Glucosyltransferase-S OS=Streptococcus mutans serotype c (strain ATCC 700610 / UA159) OX=210007 GN=gtfD PE=3 SV=3	gtfD	1	0.000110026	109.42	3	GK(1)IITDNGK	-0.50225	2
P49331	685	K	Glucosyltransferase-S OS=Streptococcus mutans serotype c (strain ATCC 700610 / UA159) OX=210007 GN=gtfD PE=3 SV=3	gtfD	1	4.63568e-08	143.79	2	IK(1)YAAGGQDMK	1.1948	1
P49331	1299	K	Glucosyltransferase-S OS=Streptococcus mutans serotype c (strain ATCC 700610 / UA159) OX=210007 GN=gtfD PE=3 SV=3	gtfD	1	6.49265e-05	105.03	2	LK(1)YFLANSGELAR	2.2165	1
P49331	614	K	Glucosyltransferase-S OS=Streptococcus mutans serotype c (strain ATCC 700610 / UA159) OX=210007 GN=gtfD PE=3 SV=3	gtfD	1	1.15547e-12	179.39	3	TDGLTFTLDELK(1)QAFK	0.25197	2
P50976	567	K	PTS system lactose-specific EIICB component OS=Streptococcus mutans serotype c (strain ATCC 700610 / UA159) OX=210007 GN=lacE PE=3 SV=1	lacE	1	0.00869783	75.294	3	GALAFVEEQFK(1)D	-1.1857	3
P50976	12	K	PTS system lactose-specific EIICB component OS=Streptococcus mutans serotype c (strain ATCC 700610 / UA159) OX=210007 GN=lacE PE=3 SV=1	lacE	1	0.00333543	80.438	2	GK(1)PFFEK	-0.79984	1
P50976	17	K	PTS system lactose-specific EIICB component OS=Streptococcus mutans serotype c (strain ATCC 700610 / UA159) OX=210007 GN=lacE PE=3 SV=1	lacE	0.999999	0.00125318	94.767	3	GKPFFEK(1)ISR	0.029162	4
P50976	442	K	PTS system lactose-specific EIICB component OS=Streptococcus mutans serotype c (strain ATCC 700610 / UA159) OX=210007 GN=lacE PE=3 SV=1	lacE	1	2.17623e-06	136.57	2	VAANFDTK(1)K	0.27661	2
P50978	329	K	6-phospho-beta-galactosidase OS=Streptococcus mutans serotype c (strain ATCC 700610 / UA159) OX=210007 GN=lacG PE=3 SV=2	lacG	1	3.76339e-05	125.25	2	YQIK(1)GVGR	0.45482	3
P59125	4	K	30S ribosomal protein S5 OS=Streptococcus mutans serotype c (strain ATCC 700610 / UA159) OX=210007 GN=rpsE PE=3 SV=1	rpsE	1	1.09091e-12	180.2	2	AFK(1)DNAVELEER	-2.1402	4
P59125	96	K	30S ribosomal protein S5 OS=Streptococcus mutans serotype c (strain ATCC 700610 / UA159) OX=210007 GN=rpsE PE=3 SV=1	rpsE	1	1.56297e-09	152.99	2	VLLK(1)PAVEGAGVAAGGAVR	-0.16283	6
P59133	172	K	30S ribosomal protein S4 OS=Streptococcus mutans serotype c (strain ATCC 700610 / UA159) OX=210007 GN=rpsD PE=3 SV=1	rpsD	1	1.04572e-13	185.12	2	PAFVSFDADK(1)LEGSLTR	-0.84635	3
P59133	125	K	30S ribosomal protein S4 OS=Streptococcus mutans serotype c (strain ATCC 700610 / UA159) OX=210007 GN=rpsD PE=3 SV=1	rpsD	1	0.0224384	48.527	4	QFVNHGHILVDGK(1)R	2.3071	2
P59154	59	K	UPF0223 protein SMU_1141c OS=Streptococcus mutans serotype c (strain ATCC 700610 / UA159) OX=210007 GN=SMU_1141c PE=3 SV=1	SMU_1141c	1	0.000160721	93.667	2	LQEK(1)QIDR	-0.14017	2
P59161	104	K	2,3-bisphosphoglycerate-dependent phosphoglycerate mutase OS=Streptococcus mutans serotype c (strain ATCC 700610 / UA159) OX=210007 GN=gpmA PE=3 SV=1	gpmA	1	3.52706e-18	189.09	3	NK(1)AEAAEK(1)FGDEQVHIWR	-1.4643	9
P59161	166	K	2,3-bisphosphoglycerate-dependent phosphoglycerate mutase OS=Streptococcus mutans serotype c (strain ATCC 700610 / UA159) OX=210007 GN=gpmA PE=3 SV=1	gpmA	1	1.44453e-18	201.6	3	ALPYWEDK(1)IAPALK	1.7336	4
P59161	172	K	2,3-bisphosphoglycerate-dependent phosphoglycerate mutase OS=Streptococcus mutans serotype c (strain ATCC 700610 / UA159) OX=210007 GN=gpmA PE=3 SV=1	gpmA	1	0.00234988	76.1	2	IAPALK(1)DGK	-0.12954	1
P59161	191	K	2,3-bisphosphoglycerate-dependent phosphoglycerate mutase OS=Streptococcus mutans serotype c (strain ATCC 700610 / UA159) OX=210007 GN=gpmA PE=3 SV=1	gpmA	1	0.00509527	73.039	3	ALVK(1)HIK	0.50757	4
P59161	98	K	2,3-bisphosphoglycerate-dependent phosphoglycerate mutase OS=Streptococcus mutans serotype c (strain ATCC 700610 / UA159) OX=210007 GN=gpmA PE=3 SV=1	gpmA	1	8.08856e-09	141.6	3	NK(1)AEAAEK(1)FGDEQVHIWR	-1.4643	4
P59161	3	K	2,3-bisphosphoglycerate-dependent phosphoglycerate mutase OS=Streptococcus mutans serotype c (strain ATCC 700610 / UA159) OX=210007 GN=gpmA PE=3 SV=1	gpmA	1	0.000410395	102.77	2	VK(1)LVFAR	0.79666	2
P59186	92	K	30S ribosomal protein S3 OS=Streptococcus mutans serotype c (strain ATCC 700610 / UA159) OX=210007 GN=rpsC PE=3 SV=1	rpsC	1	2.10325e-05	127.4	3	AQLNK(1)LTGK	0.3802	8
P59186	21	K	30S ribosomal protein S3 OS=Streptococcus mutans serotype c (strain ATCC 700610 / UA159) OX=210007 GN=rpsC PE=3 SV=1	rpsC	1	1.63899e-08	158.41	2	DWDAK(1)WYAEK	-0.69115	3
P59186	44	K	30S ribosomal protein S3 OS=Streptococcus mutans serotype c (strain ATCC 700610 / UA159) OX=210007 GN=rpsC PE=3 SV=1	rpsC	1	7.97559e-05	100.39	3	FIQK(1)ELADAAVSTIEIER	0.22547	1
P59388	256	K	GTP-sensing transcriptional pleiotropic repressor CodY OS=Streptococcus mutans serotype c (strain ATCC 700610 / UA159) OX=210007 GN=codY PE=3 SV=1	codY	1	1.30773e-08	155.15	2	VINEGIFDK(1)LK	-0.10198	4
P72477	257	K	Putative ABC transporter ATP-binding protein OS=Streptococcus mutans serotype c (strain ATCC 700610 / UA159) OX=210007 GN=abcX PE=3 SV=2	abcX	1	0.00298646	77.944	2	FFIK(1)PQV	-0.20298	1
P72478	127	K	Adenylosuccinate lyase OS=Streptococcus mutans serotype c (strain ATCC 700610 / UA159) OX=210007 GN=purB PE=3 SV=2	purB	1	0.000258596	96.414	3	DLDNFLSIIADK(1)AK	-0.1321	1
P72478	257	K	Adenylosuccinate lyase OS=Streptococcus mutans serotype c (strain ATCC 700610 / UA159) OX=210007 GN=purB PE=3 SV=2	purB	1	0.00725237	69.672	3	EVEEFFAK(1)GQK	0.38712	1
P72478	115	K	Adenylosuccinate lyase OS=Streptococcus mutans serotype c (strain ATCC 700610 / UA159) OX=210007 GN=purB PE=3 SV=2	purB	1	3.39774e-12	169.62	2	K(1)DLDNFLSIIADK	0.14177	3
P72483	212	K	Elongation factor Tu OS=Streptococcus mutans serotype c (strain ATCC 700610 / UA159) OX=210007 GN=tuf PE=3 SV=2	tuf	1	4.19141e-13	167.71	2	DTDK(1)PLLLPVEDVFSITGR	-0.21527	5
P72483	310	K	Elongation factor Tu OS=Streptococcus mutans serotype c (strain ATCC 700610 / UA159) OX=210007 GN=tuf PE=3 SV=2	tuf	1	3.44514e-05	114.86	2	FK(1)GEVYILTK	-0.4752	3
P72483	318	K	Elongation factor Tu OS=Streptococcus mutans serotype c (strain ATCC 700610 / UA159) OX=210007 GN=tuf PE=3 SV=2	tuf	1	1.4995e-18	191.29	3	GEVYILTK(1)EEGGR	0.12013	8
P72483	77	K	Elongation factor Tu OS=Streptococcus mutans serotype c (strain ATCC 700610 / UA159) OX=210007 GN=tuf PE=3 SV=2	tuf	1	6.37533e-08	138.05	3	GITINTAHVEYETEK(1)R	-0.59637	2
P72483	268	K	Elongation factor Tu OS=Streptococcus mutans serotype c (strain ATCC 700610 / UA159) OX=210007 GN=tuf PE=3 SV=2	tuf	1	6.08939e-19	210.14	3	K(1)QLDEGIAGDNVGVLLR	0.56896	6
P72483	308	K	Elongation factor Tu OS=Streptococcus mutans serotype c (strain ATCC 700610 / UA159) OX=210007 GN=tuf PE=3 SV=2	tuf	1	2.01503e-05	115.18	3	PGSIHPHTK(1)FK	0.97225	31
P72484	119	K	Triosephosphate isomerase OS=Streptococcus mutans serotype c (strain ATCC 700610 / UA159) OX=210007 GN=tpiA PE=3 SV=2	tpiA	1	5.40392e-07	148.07	4	AHAIFK(1)HK	-0.53863	19
P72484	197	K	Triosephosphate isomerase OS=Streptococcus mutans serotype c (strain ATCC 700610 / UA159) OX=210007 GN=tpiA PE=3 SV=2	tpiA	1	4.8881e-06	132.01	3	ATVEK(1)LYGK	0.99119	7
P72484	4	K	Triosephosphate isomerase OS=Streptococcus mutans serotype c (strain ATCC 700610 / UA159) OX=210007 GN=tpiA PE=3 SV=2	tpiA	1	0.0393122	50.703	2	K(1)PIIAGNWK	-2.4092	1
P72484	12	K	Triosephosphate isomerase OS=Streptococcus mutans serotype c (strain ATCC 700610 / UA159) OX=210007 GN=tpiA PE=3 SV=2	tpiA	1	1.14581e-11	164.9	3	KPIIAGNWK(1)MNK	-0.95385	2
P72484	15	K	Triosephosphate isomerase OS=Streptococcus mutans serotype c (strain ATCC 700610 / UA159) OX=210007 GN=tpiA PE=3 SV=2	tpiA	1	0.000344801	94.692	2	MNK(1)TAAEAR	-0.16085	2
P95778	274	K	Glucose-1-phosphate thymidylyltransferase OS=Streptococcus mutans serotype c (strain ATCC 700610 / UA159) OX=210007 GN=rmlA PE=3 SV=1	rmlA	1	0.000182912	117.04	2	ELAQPLK(1)K	-0.11304	1
P95778	122	K	Glucose-1-phosphate thymidylyltransferase OS=Streptococcus mutans serotype c (strain ATCC 700610 / UA159) OX=210007 GN=rmlA PE=3 SV=1	rmlA	1	4.23666e-05	124.23	2	MLQK(1)AASK	-0.62404	2
P95780	270	K	dTDP-glucose 4,6-dehydratase OS=Streptococcus mutans serotype c (strain ATCC 700610 / UA159) OX=210007 GN=rmlB PE=1 SV=2	rmlB	1	3.45047e-07	132.86	3	EVLELILEK(1)MSQPK	-0.60533	2
P95785	140	K	ATP synthase subunit b OS=Streptococcus mutans serotype c (strain ATCC 700610 / UA159) OX=210007 GN=atpF PE=3 SV=2	atpF	1	3.28392e-06	126.63	3	ADVADLSVLLAEK(1)IMAK	0.59137	2
P95785	144	K	ATP synthase subunit b OS=Streptococcus mutans serotype c (strain ATCC 700610 / UA159) OX=210007 GN=atpF PE=3 SV=2	atpF	1	0.00109838	81.548	3	IMAK(1)NLDK	0.46511	3
P95785	86	K	ATP synthase subunit b OS=Streptococcus mutans serotype c (strain ATCC 700610 / UA159) OX=210007 GN=atpF PE=3 SV=2	atpF	1	1.16751e-12	180.97	4	DEAAQIIDNAK(1)ETGK	-0.025959	4
P95785	48	K	ATP synthase subunit b OS=Streptococcus mutans serotype c (strain ATCC 700610 / UA159) OX=210007 GN=atpF PE=3 SV=2	atpF	1	1.84537e-08	150.49	2	IAK(1)DIDDAENSR	-1.0889	2
P95786	174	K	ATP synthase subunit delta OS=Streptococcus mutans serotype c (strain ATCC 700610 / UA159) OX=210007 GN=atpH PE=3 SV=2	atpH	1	8.19489e-12	167.6	2	SQLQELK(1)MNLK	-0.13499	3
P95787	13	K	ATP synthase subunit alpha OS=Streptococcus mutans serotype c (strain ATCC 700610 / UA159) OX=210007 GN=atpA PE=3 SV=1	atpA	1	1.98805e-05	115.8	3	AINAQEISALIK(1)K	-0.66596	1
P95788	267	K	ATP synthase gamma chain OS=Streptococcus mutans serotype c (strain ATCC 700610 / UA159) OX=210007 GN=atpG PE=3 SV=2	atpG	1	0.000614267	88.948	3	VIEDLTK(1)LYNR	-1.1434	3
P95789	441	K	ATP synthase subunit beta OS=Streptococcus mutans serotype c (strain ATCC 700610 / UA159) OX=210007 GN=atpD PE=3 SV=3	atpD	1	3.53471e-27	238.43	3	EILEGK(1)YDELPEDAFR	0.31292	3
P95789	435	K	ATP synthase subunit beta OS=Streptococcus mutans serotype c (strain ATCC 700610 / UA159) OX=210007 GN=atpD PE=3 SV=3	atpD	1	2.19729e-06	132.78	3	GFK(1)EILEGK	-0.20667	2
P95789	104	K	ATP synthase subunit beta OS=Streptococcus mutans serotype c (strain ATCC 700610 / UA159) OX=210007 GN=atpD PE=3 SV=3	atpD	1	1.14329e-09	143.93	3	VFNVLGDTIDLDK(1)PFAEDAER	0.55831	1
P95790	111	K	ATP synthase epsilon chain OS=Streptococcus mutans serotype c (strain ATCC 700610 / UA159) OX=210007 GN=atpC PE=3 SV=1	atpC	1	0.00155877	78.932	3	AIEEAK(1)EQHR	-0.31669	2
P95803	268	K	D-alanine--D-alanine ligase OS=Streptococcus mutans serotype c (strain ATCC 700610 / UA159) OX=210007 GN=ddl PE=1 SV=2	ddl	1	3.2728e-06	113.53	3	ITMAIPAEIDPVIVEK(1)MR	0.35711	1
P95803	193	K	D-alanine--D-alanine ligase OS=Streptococcus mutans serotype c (strain ATCC 700610 / UA159) OX=210007 GN=ddl PE=1 SV=2	ddl	1	1.48326e-05	100.88	2	TDLK(1)QAIALALK	-1.2531	2
P96993	295	K	Galactokinase OS=Streptococcus mutans serotype c (strain ATCC 700610 / UA159) OX=210007 GN=galK PE=3 SV=2	galK	1	0.000305855	96.604	3	ALAAGDLEK(1)FGR	0.2851	2
P96993	223	K	Galactokinase OS=Streptococcus mutans serotype c (strain ATCC 700610 / UA159) OX=210007 GN=galK PE=3 SV=2	galK	1	0.000775355	83.883	2	ELADSK(1)YNER	0.17316	1
P96993	358	K	Galactokinase OS=Streptococcus mutans serotype c (strain ATCC 700610 / UA159) OX=210007 GN=galK PE=3 SV=2	galK	1	0.0362414	40.502	2	VAALK(1)ENVGR	-0.68273	1
Q00749	327	K	Multiple sugar-binding protein OS=Streptococcus mutans serotype c (strain ATCC 700610 / UA159) OX=210007 GN=msmE PE=2 SV=2	msmE	1	0.00604702	70.919	2	EAEK(1)FVK	1.7728	1
Q00749	323	K	Multiple sugar-binding protein OS=Streptococcus mutans serotype c (strain ATCC 700610 / UA159) OX=210007 GN=msmE PE=2 SV=2	msmE	1	0.00920001	63.565	3	HLK(1)EAEK	0.73751	1
Q00752	180	K	Multiple sugar-binding transport ATP-binding protein MsmK OS=Streptococcus mutans serotype c (strain ATCC 700610 / UA159) OX=210007 GN=msmK PE=3 SV=1	msmK	1	0.00250708	76.679	3	AEIAK(1)IHR	0.80871	1
Q07211	49	K	Fructokinase OS=Streptococcus mutans serotype c (strain ATCC 700610 / UA159) OX=210007 GN=scrK PE=3 SV=2	scrK	1	0.000226995	114.6	2	TVAFFK(1)K	0.15818	1
Q53526	507	K	D-alanine--D-alanyl carrier protein ligase OS=Streptococcus mutans serotype c (strain ATCC 700610 / UA159) OX=210007 GN=dltA PE=3 SV=4	dltA	1	0.000466146	90.861	3	IDIK(1)GLMSEVNK	0.54119	1
Q54431	15	K	Signal recognition particle protein OS=Streptococcus mutans serotype c (strain ATCC 700610 / UA159) OX=210007 GN=ffh PE=3 SV=3	ffh	1	0.000562215	84.368	2	LQGVFK(1)NLR	-0.77748	1
Q54431	120	K	Signal recognition particle protein OS=Streptococcus mutans serotype c (strain ATCC 700610 / UA159) OX=210007 GN=ffh PE=3 SV=3	ffh	1	0.0210171	50.284	3	TTFAGK(1)LANK	2.1206	1
Q54443	570	K	Dextranase OS=Streptococcus mutans serotype c (strain ATCC 700610 / UA159) OX=210007 GN=dexA PE=1 SV=2	dexA	1	0.0128917	60.436	3	VSK(1)ELNR	1.1413	1
Q59931	353	K	NADP-dependent glyceraldehyde-3-phosphate dehydrogenase OS=Streptococcus mutans serotype c (strain ATCC 700610 / UA159) OX=210007 GN=gapN PE=1 SV=2	gapN	1	3.27475e-07	149.57	2	GAAALTEIK(1)R	-1.8627	2
Q59931	95	K	NADP-dependent glyceraldehyde-3-phosphate dehydrogenase OS=Streptococcus mutans serotype c (strain ATCC 700610 / UA159) OX=210007 GN=gapN PE=1 SV=2	gapN	1	9.82559e-06	124.6	2	GYK(1)SAVSEVVR	0.40994	2
Q59931	449	K	NADP-dependent glyceraldehyde-3-phosphate dehydrogenase OS=Streptococcus mutans serotype c (strain ATCC 700610 / UA159) OX=210007 GN=gapN PE=1 SV=2	gapN	1	6.72736e-05	118.4	2	K(1)SGAGIQGVK	0.1862	1
Q59934	19	K	Formate acetyltransferase OS=Streptococcus mutans serotype c (strain ATCC 700610 / UA159) OX=210007 GN=pfl PE=3 SV=2	pfl	1	9.04998e-12	165.66	2	AWEGFK(1)GTDWK	-0.67257	4
Q59934	13	K	Formate acetyltransferase OS=Streptococcus mutans serotype c (strain ATCC 700610 / UA159) OX=210007 GN=pfl PE=3 SV=2	pfl	1	2.55265e-18	193.16	3	TNTDVFEK(1)AWEGFK	0.018795	6
Q59938	661	K	Aconitate hydratase A OS=Streptococcus mutans serotype c (strain ATCC 700610 / UA159) OX=210007 GN=acn PE=3 SV=2	acn	1	0.00782258	57.019	3	IDLSALK(1)VLAK	-0.3598	1
Q59939	66	K	Citrate synthase OS=Streptococcus mutans serotype c (strain ATCC 700610 / UA159) OX=210007 GN=citZ PE=3 SV=2	citZ	1	0.0121938	56.81	2	QFEEK(1)LR	-2.0439	1
Q7ZAL0	823	K	Chromosome partition protein Smc OS=Streptococcus mutans serotype c (strain ATCC 700610 / UA159) OX=210007 GN=smc PE=3 SV=1	smc	1	1.23578e-07	150.46	2	DLANTQK(1)FER	-0.038265	2
Q8CM14	207	K	Putative ABC transporter ATP-binding protein OS=Streptococcus mutans serotype c (strain ATCC 700610 / UA159) OX=210007 GN=SMU_1348c PE=4 SV=1	SMU_1348c	1	0.00392628	72.325	3	IADK(1)VIHVR	-0.48396	3
Q8CM14	7	K	Putative ABC transporter ATP-binding protein OS=Streptococcus mutans serotype c (strain ATCC 700610 / UA159) OX=210007 GN=SMU_1348c PE=4 SV=1	SMU_1348c	1	7.77991e-18	210.35	3	MNIIEFK(1)SVSK	-0.12476	5
Q8CM14	120	K	Putative ABC transporter ATP-binding protein OS=Streptococcus mutans serotype c (strain ATCC 700610 / UA159) OX=210007 GN=SMU_1348c PE=4 SV=1	SMU_1348c	1	8.39565e-05	109.42	2	SLNPK(1)DILK	-0.48326	3
Q8CVC6	65	K	Foldase protein PrsA OS=Streptococcus mutans serotype c (strain ATCC 700610 / UA159) OX=210007 GN=prsA PE=3 SV=1	prsA	1	0.00020758	98.676	3	QAVLSLLVSK(1)VFEK	0.44902	2
Q8CVC7	218	K	Putative 40K cell wall protein OS=Streptococcus mutans serotype c (strain ATCC 700610 / UA159) OX=210007 GN=SMU_609 PE=4 SV=1	SMU_609	1	0.000832651	88.496	2	GDK(1)VFYDK	1.8252	2
Q8CVC7	255	K	Putative 40K cell wall protein OS=Streptococcus mutans serotype c (strain ATCC 700610 / UA159) OX=210007 GN=SMU_609 PE=4 SV=1	SMU_609	1	0.000225988	97.86	3	YAPIAVTIEELK(1)QK	-0.36779	1
Q8CWW2	372	K	Histidine--tRNA ligase OS=Streptococcus mutans serotype c (strain ATCC 700610 / UA159) OX=210007 GN=hisS PE=3 SV=1	hisS	1	0.000666289	87.184	3	AQFK(1)SADVFK	1.7106	2
Q8CWW2	189	K	Histidine--tRNA ligase OS=Streptococcus mutans serotype c (strain ATCC 700610 / UA159) OX=210007 GN=hisS PE=3 SV=1	hisS	1	0.0141792	56.599	3	QALIDYLIPMK(1)DK	0.88013	1
Q8CWW2	422	K	Histidine--tRNA ligase OS=Streptococcus mutans serotype c (strain ATCC 700610 / UA159) OX=210007 GN=hisS PE=3 SV=1	hisS	1	0.00033429	102.65	3	TDFASVFK(1)QLGSDRP	-0.78508	2
Q8CWW5	17	K	10 kDa chaperonin OS=Streptococcus mutans serotype c (strain ATCC 700610 / UA159) OX=210007 GN=groS PE=3 SV=1	groS	1	1.93707e-06	107.33	3	EEK(1)EQTVGGFVLAGASQEK	-0.84421	1
Q8CWW5	3	K	10 kDa chaperonin OS=Streptococcus mutans serotype c (strain ATCC 700610 / UA159) OX=210007 GN=groS PE=3 SV=1	groS	1	0.000519833	96.492	2	MLK(1)PLGDR	-0.44049	8
Q8CWW5	14	K	10 kDa chaperonin OS=Streptococcus mutans serotype c (strain ATCC 700610 / UA159) OX=210007 GN=groS PE=3 SV=1	groS	1	8.49209e-11	180.8	3	VVVQLK(1)EEK	3.1954	9
Q8CWW6	6	K	60 kDa chaperonin OS=Streptococcus mutans serotype c (strain ATCC 700610 / UA159) OX=210007 GN=groL PE=3 SV=1	groL	1	0.000102459	106.2	2	DIK(1)FSADAR	-0.89663	6
Q8CWW6	131	K	60 kDa chaperonin OS=Streptococcus mutans serotype c (strain ATCC 700610 / UA159) OX=210007 GN=groL PE=3 SV=1	groL	1	5.2005e-08	121.26	3	GIETAVATAVDELK(1)AIAQPVSGK	1.7407	2
Q8CWW6	223	K	60 kDa chaperonin OS=Streptococcus mutans serotype c (strain ATCC 700610 / UA159) OX=210007 GN=groL PE=3 SV=1	groL	1	4.51697e-08	144.33	3	MVADLENPYLLITDK(1)K	0.95318	1
Q8CWW6	465	K	60 kDa chaperonin OS=Streptococcus mutans serotype c (strain ATCC 700610 / UA159) OX=210007 GN=groL PE=3 SV=1	groL	1	3.17684e-18	188.4	3	NAGYEGSVIIDK(1)LK	1.4913	10
Q8CWW6	41	K	60 kDa chaperonin OS=Streptococcus mutans serotype c (strain ATCC 700610 / UA159) OX=210007 GN=groL PE=3 SV=1	groL	1	3.44803e-21	200.74	4	NVVLEK(1)SFGSPLITNDGVTIAK	1.2013	3
Q8CWW6	453	K	60 kDa chaperonin OS=Streptococcus mutans serotype c (strain ATCC 700610 / UA159) OX=210007 GN=groL PE=3 SV=1	groL	1	1.1701e-25	216.39	3	QIAK(1)NAGYEGSVIIDK	-0.59825	17
Q8CWW6	362	K	60 kDa chaperonin OS=Streptococcus mutans serotype c (strain ATCC 700610 / UA159) OX=210007 GN=groL PE=3 SV=1	groL	1	2.09103e-08	145.71	3	SQIETATSDFDREK(1)LQER	0.119	4
Q8CWW6	388	K	60 kDa chaperonin OS=Streptococcus mutans serotype c (strain ATCC 700610 / UA159) OX=210007 GN=groL PE=3 SV=1	groL	1	1.56858e-12	167.71	2	VGAATETELK(1)EMK	1.4888	1
Q8CWW6	348	K	60 kDa chaperonin OS=Streptococcus mutans serotype c (strain ATCC 700610 / UA159) OX=210007 GN=groL PE=3 SV=1	groL	1	1.04262e-12	176.21	3	VNLIK(1)SQIETATSDFDREK	-0.9502	3
Q8CWW7	137	K	Putative DNA replication protein primosome component (Helicase loader) OS=Streptococcus mutans serotype c (strain ATCC 700610 / UA159) OX=210007 GN=dnaI PE=4 SV=1	dnaI	1	0.0294982	61.679	3	RLDVFK(1)R	-0.0046408	2
Q8CWX0	448	K	Glycogen synthase OS=Streptococcus mutans serotype c (strain ATCC 700610 / UA159) OX=210007 GN=glgA PE=3 SV=1	glgA	1	0.0012347	79.906	3	EDWK(1)ILQK	-0.37501	1
Q8CWX1	81	K	Phenylalanine--tRNA ligase alpha subunit OS=Streptococcus mutans serotype c (strain ATCC 700610 / UA159) OX=210007 GN=pheS PE=3 SV=1	pheS	1	2.16753e-12	160.69	2	AFEEQAK(1)IVEAAK	0.60634	2
Q8CWX1	12	K	Phenylalanine--tRNA ligase alpha subunit OS=Streptococcus mutans serotype c (strain ATCC 700610 / UA159) OX=210007 GN=pheS PE=3 SV=1	pheS	1	0.0174539	64.82	2	K(1)STQATLK	0.56872	2
Q8CWX1	152	K	Phenylalanine--tRNA ligase alpha subunit OS=Streptococcus mutans serotype c (strain ATCC 700610 / UA159) OX=210007 GN=pheS PE=3 SV=1	pheS	1	0.00058639	89.171	3	MNLPK(1)DHPAR	0.16979	5
Q8CWX1	185	K	Phenylalanine--tRNA ligase alpha subunit OS=Streptococcus mutans serotype c (strain ATCC 700610 / UA159) OX=210007 GN=pheS PE=3 SV=1	pheS	1	0.000248116	99.283	2	TLDK(1)HDFSK	-3.4805	4
Q8CWX2	211	K	Phenylalanine--tRNA ligase beta subunit OS=Streptococcus mutans serotype c (strain ATCC 700610 / UA159) OX=210007 GN=pheT PE=3 SV=1	pheT	1	0.000293852	95.651	3	AADLIK(1)VAIASDK	-0.31873	3
Q8CWX2	746	K	Phenylalanine--tRNA ligase beta subunit OS=Streptococcus mutans serotype c (strain ATCC 700610 / UA159) OX=210007 GN=pheT PE=3 SV=1	pheT	1	2.49524e-08	151.1	2	VK(1)LFDVYAGEK	-0.21308	2
Q8CWX8	400	K	Signal recognition particle receptor FtsY OS=Streptococcus mutans serotype c (strain ATCC 700610 / UA159) OX=210007 GN=ftsY PE=3 SV=1	ftsY	1	0.000588753	86.467	2	DNLMAELEK(1)IGR	-4.1585	2
Q8CWY0	767	K	Alanine--tRNA ligase OS=Streptococcus mutans serotype c (strain ATCC 700610 / UA159) OX=210007 GN=alaS PE=3 SV=1	alaS	1	4.60505e-26	229.54	3	AAAVAAGDIFK(1)DVK	2.0666	2
Q8CWY0	262	K	Alanine--tRNA ligase OS=Streptococcus mutans serotype c (strain ATCC 700610 / UA159) OX=210007 GN=alaS PE=3 SV=1	alaS	1	0.000121448	107.15	2	EIEK(1)LSGK	0.29385	2
Q8CWY0	651	K	Alanine--tRNA ligase OS=Streptococcus mutans serotype c (strain ATCC 700610 / UA159) OX=210007 GN=alaS PE=3 SV=1	alaS	1	3.95109e-05	106.13	3	EMGAMALFGEK(1)YGK	-0.0064877	1
Q8CWY0	354	K	Alanine--tRNA ligase OS=Streptococcus mutans serotype c (strain ATCC 700610 / UA159) OX=210007 GN=alaS PE=3 SV=1	alaS	1	6.25324e-07	143.61	2	QDFIEK(1)IVK	-0.22458	5
Q8CWY0	18	K	Alanine--tRNA ligase OS=Streptococcus mutans serotype c (strain ATCC 700610 / UA159) OX=210007 GN=alaS PE=3 SV=1	alaS	1	0.0121421	60.255	3	QMWLDFWK(1)SK	0.32951	1
Q8CWY0	796	K	Alanine--tRNA ligase OS=Streptococcus mutans serotype c (strain ATCC 700610 / UA159) OX=210007 GN=alaS PE=3 SV=1	alaS	1	0.000209145	105.57	3	TFADK(1)WK	0.45977	3
Q8CWY1	72	K	Formate acetyltransferase (Pyruvate formate-lyase 2) OS=Streptococcus mutans serotype c (strain ATCC 700610 / UA159) OX=210007 GN=pfl2 PE=4 SV=1	pfl2	1	0.0339421	47.198	2	AYMLK(1)NILEK	-1.7612	1
Q8CWY3	587	K	Primosomal protein N' OS=Streptococcus mutans serotype c (strain ATCC 700610 / UA159) OX=210007 GN=priA PE=3 SV=1	priA	1	0.00980217	58.37	3	GAHEK(1)ILTK	-0.608	1
Q8CWY4	257	K	NH(3)-dependent NAD(+) synthetase OS=Streptococcus mutans serotype c (strain ATCC 700610 / UA159) OX=210007 GN=nadE PE=3 SV=1	nadE	1	2.50472e-05	108.17	3	IIENWWNK(1)TEHK	-0.32551	1
Q8CWY4	25	K	NH(3)-dependent NAD(+) synthetase OS=Streptococcus mutans serotype c (strain ATCC 700610 / UA159) OX=210007 GN=nadE PE=3 SV=1	nadE	1	0.0157666	69.825	2	K(1)SIDFLK	0.28155	1
Q8CWY5	532	K	Glycine--tRNA ligase beta subunit OS=Streptococcus mutans serotype c (strain ATCC 700610 / UA159) OX=210007 GN=glyS PE=3 SV=1	glyS	1	0.000112646	110.87	2	VEK(1)MIDK	-0.76239	6
Q8CWY5	492	K	Glycine--tRNA ligase beta subunit OS=Streptococcus mutans serotype c (strain ATCC 700610 / UA159) OX=210007 GN=glyS PE=3 SV=1	glyS	1	1.05325e-05	122.46	3	ILDK(1)FGWEIPLDR	-1.6021	2
Q8CWY6	277	K	Glycine--tRNA ligase alpha subunit OS=Streptococcus mutans serotype c (strain ATCC 700610 / UA159) OX=210007 GN=glyQ PE=3 SV=1	glyQ	1	4.18835e-05	110.88	2	VAAK(1)TFVAER	0.15212	2
Q8CWY8	240	K	NADPH-dependent glutamate synthase (Small subunit) OS=Streptococcus mutans serotype c (strain ATCC 700610 / UA159) OX=210007 GN=gltB PE=4 SV=1	gltB	1	1.64346e-18	189.24	2	DITAEELLEK(1)FDR	-0.58776	2
Q8CWY9	697	K	Glutamate synthase (Large subunit) OS=Streptococcus mutans serotype c (strain ATCC 700610 / UA159) OX=210007 GN=gltA PE=3 SV=1	gltA	1	0.000219559	104.17	2	AAEK(1)GIVK	-0.266	1
Q8CWY9	747	K	Glutamate synthase (Large subunit) OS=Streptococcus mutans serotype c (strain ATCC 700610 / UA159) OX=210007 GN=gltA PE=3 SV=1	gltA	1	2.31582e-12	180.88	2	IEGLSLK(1)QIEK	-1.1838	2
Q8CWZ0	48	K	Argininosuccinate synthase OS=Streptococcus mutans serotype c (strain ATCC 700610 / UA159) OX=210007 GN=argG PE=3 SV=1	argG	1	0.000375696	96.103	3	DLEFIHDK(1)ALK	-0.65092	1
Q8CWZ6	243	K	Trigger factor OS=Streptococcus mutans serotype c (strain ATCC 700610 / UA159) OX=210007 GN=tig PE=3 SV=1	tig	1	0.0210473	50.155	3	DATFVTTIHEVK(1)AK	2.9521	1
Q8CWZ6	269	K	Trigger factor OS=Streptococcus mutans serotype c (strain ATCC 700610 / UA159) OX=210007 GN=tig PE=3 SV=1	tig	1	1.72012e-05	118.52	3	DIDEEVETLDELK(1)AK	-0.090158	1
Q8CWZ6	142	K	Trigger factor OS=Streptococcus mutans serotype c (strain ATCC 700610 / UA159) OX=210007 GN=tig PE=3 SV=1	tig	1	1.02828e-12	174.05	2	EVTDAEVDEK(1)IER	-0.23467	1
Q8CWZ6	23	K	Trigger factor OS=Streptococcus mutans serotype c (strain ATCC 700610 / UA159) OX=210007 GN=tig PE=3 SV=1	tig	0.975524	6.897e-12	157.97	4	GVVTFTISQDK(0.976)IK(0.024)PALDQAFNK	0.2202	1
Q8CWZ6	414	K	Trigger factor OS=Streptococcus mutans serotype c (strain ATCC 700610 / UA159) OX=210007 GN=tig PE=3 SV=1	tig	1	0.0131239	58.917	3	HDIAMK(1)K	1.1895	6
Q8CWZ6	356	K	Trigger factor OS=Streptococcus mutans serotype c (strain ATCC 700610 / UA159) OX=210007 GN=tig PE=3 SV=1	tig	1	0.000562264	100.02	2	QYEADADK(1)R	-0.40795	1
Q8CWZ6	8	K	Trigger factor OS=Streptococcus mutans serotype c (strain ATCC 700610 / UA159) OX=210007 GN=tig PE=3 SV=1	tig	1	5.78697e-08	139.86	3	STSFENK(1)ATNR	-0.90158	6
Q8CWZ6	96	K	Trigger factor OS=Streptococcus mutans serotype c (strain ATCC 700610 / UA159) OX=210007 GN=tig PE=3 SV=1	tig	1	8.74456e-05	114.5	3	VDVK(1)SMEK	0.15993	9
Q8DRQ6	345	K	Serine protease HtrA OS=Streptococcus mutans serotype c (strain ATCC 700610 / UA159) OX=210007 GN=htrA PE=3 SV=1	htrA	1	7.19691e-05	107.18	2	K(1)YDVITEIDGK	0.40138	1
Q8DRR0	15	K	Putative ABC transporter, ATP-binding protein OS=Streptococcus mutans serotype c (strain ATCC 700610 / UA159) OX=210007 GN=SMU_2159 PE=4 SV=1	SMU_2159	1	0.000259012	105.98	2	K(1)LFDNVNIK	-0.94435	1
Q8DRR0	451	K	Putative ABC transporter, ATP-binding protein OS=Streptococcus mutans serotype c (strain ATCC 700610 / UA159) OX=210007 GN=SMU_2159 PE=4 SV=1	SMU_2159	1	0.0022859	75.294	3	VMLAK(1)LMLLK	-0.39089	1
Q8DRR1	156	K	Tryptophan--tRNA ligase OS=Streptococcus mutans serotype c (strain ATCC 700610 / UA159) OX=210007 GN=trpS PE=3 SV=1	trpS	1	0.0117074	63.302	3	ANYVPVGNDQK(1)PMIEQTR	-0.29705	1
Q8DRR1	314	K	Tryptophan--tRNA ligase OS=Streptococcus mutans serotype c (strain ATCC 700610 / UA159) OX=210007 GN=trpS PE=3 SV=1	trpS	1	2.44748e-05	122.42	3	NMDQVLDILK(1)K	-1.0493	2
Q8DRR2	208	K	Inosine-5'-monophosphate dehydrogenase OS=Streptococcus mutans serotype c (strain ATCC 700610 / UA159) OX=210007 GN=guaB PE=3 SV=1	guaB	1	6.66383e-09	156.14	4	DIEK(1)VIEFPNAAK	0.60459	6
Q8DRR2	217	K	Inosine-5'-monophosphate dehydrogenase OS=Streptococcus mutans serotype c (strain ATCC 700610 / UA159) OX=210007 GN=guaB PE=3 SV=1	guaB	1	0.0121842	60.209	3	VIEFPNAAK(1)DEFGR	0.71565	1
Q8DRR2	400	K	Inosine-5'-monophosphate dehydrogenase OS=Streptococcus mutans serotype c (strain ATCC 700610 / UA159) OX=210007 GN=guaB PE=3 SV=1	guaB	1	0.0417193	40.715	3	GMGSIAAMK(1)K	-1.515	1
Q8DRR2	204	K	Inosine-5'-monophosphate dehydrogenase OS=Streptococcus mutans serotype c (strain ATCC 700610 / UA159) OX=210007 GN=guaB PE=3 SV=1	guaB	1	0.00247495	77.185	3	LSGLITIK(1)DIEK	-0.091578	1
Q8DRR2	7	K	Inosine-5'-monophosphate dehydrogenase OS=Streptococcus mutans serotype c (strain ATCC 700610 / UA159) OX=210007 GN=guaB PE=3 SV=1	guaB	1	0.00126795	78.655	3	SNWDTK(1)FLK	-0.56394	2
Q8DRR7	145	K	Helix-turn-helix domain-containing protein(predicted) OS=Streptococcus mutans serotype c (strain ATCC 700610 / UA159) OX=210007 GN=SMU_2152c PE=4 SV=1	SMU_2152c	0.970638	0.0134522	71.451	3	K(0.029)IEK(0.971)IPSR	0.35031	6
Q8DRR8	176	K	CDP-diacylglycerol--glycerol-3-phosphate 3-phosphatidyltransferase OS=Streptococcus mutans serotype c (strain ATCC 700610 / UA159) OX=210007 GN=pgsA PE=3 SV=1	pgsA	1	1.57413e-08	154.24	3	GAGFLFK(1)DTFK	-0.55746	4
Q8DRS8	137	K	50S ribosomal protein L9 OS=Streptococcus mutans serotype c (strain ATCC 700610 / UA159) OX=210007 GN=rplI PE=3 SV=1	rplI	1	2.80691e-05	118.28	2	LHK(1)DIDGIIK	0.28246	4
Q8DRS8	37	K	50S ribosomal protein L9 OS=Streptococcus mutans serotype c (strain ATCC 700610 / UA159) OX=210007 GN=rplI PE=3 SV=1	rplI	1	7.90713e-05	116.3	2	NLAK(1)EATK	0.17053	2
Q8DRS8	111	K	50S ribosomal protein L9 OS=Streptococcus mutans serotype c (strain ATCC 700610 / UA159) OX=210007 GN=rplI PE=3 SV=1	rplI	1	0.00113547	80.755	3	QFGIK(1)LDK	0.26534	4
Q8DRS8	10	K	50S ribosomal protein L9 OS=Streptococcus mutans serotype c (strain ATCC 700610 / UA159) OX=210007 GN=rplI PE=3 SV=1	rplI	1	3.1757e-05	116.3	2	VIFLADVK(1)GK	-0.82937	4
Q8DRT7	564	K	Dihydroxy-acid dehydratase OS=Streptococcus mutans serotype c (strain ATCC 700610 / UA159) OX=210007 GN=ilvD PE=3 SV=1	ilvD	1	0.000585776	82.651	3	GAVTDFWK(1)PEETGK	0.35077	3
Q8DRT7	468	K	Dihydroxy-acid dehydratase OS=Streptococcus mutans serotype c (strain ATCC 700610 / UA159) OX=210007 GN=ilvD PE=3 SV=1	ilvD	1	0.000544053	85.536	2	GQGEK(1)VALLTDGR	0.51076	1
Q8DRT7	360	K	Dihydroxy-acid dehydratase OS=Streptococcus mutans serotype c (strain ATCC 700610 / UA159) OX=210007 GN=ilvD PE=3 SV=1	ilvD	1	3.47642e-08	136.26	3	TVAENLK(1)AFDDLTPGQK	0.72869	3
Q8DRT7	335	K	Dihydroxy-acid dehydratase OS=Streptococcus mutans serotype c (strain ATCC 700610 / UA159) OX=210007 GN=ilvD PE=3 SV=1	ilvD	1	2.05662e-05	112.15	3	VGGVPAVMK(1)YLLK	0.49474	1
Q8DRT7	339	K	Dihydroxy-acid dehydratase OS=Streptococcus mutans serotype c (strain ATCC 700610 / UA159) OX=210007 GN=ilvD PE=3 SV=1	ilvD	1	0.000568527	87.573	3	YLLK(1)NGFLHGDR	2.0627	5
Q8DRT8	37	K	Putative succinate semialdehyde dehydrogenase OS=Streptococcus mutans serotype c (strain ATCC 700610 / UA159) OX=210007 GN=SMU_2127 PE=3 SV=1	SMU_2127	1	0.000966249	82.417	3	ALVTGHALYK(1)K	-0.73117	2
Q8DRT8	402	K	Putative succinate semialdehyde dehydrogenase OS=Streptococcus mutans serotype c (strain ATCC 700610 / UA159) OX=210007 GN=SMU_2127 PE=3 SV=1	SMU_2127	1	0.00639276	71.085	3	DLEHAK(1)AVAAK	0.14256	1
Q8DRT8	65	K	Putative succinate semialdehyde dehydrogenase OS=Streptococcus mutans serotype c (strain ATCC 700610 / UA159) OX=210007 GN=SMU_2127 PE=3 SV=1	SMU_2127	1	1.06968e-11	161.94	2	DVDK(1)YAEVMTK	0.58115	1
Q8DRT8	72	K	Putative succinate semialdehyde dehydrogenase OS=Streptococcus mutans serotype c (strain ATCC 700610 / UA159) OX=210007 GN=SMU_2127 PE=3 SV=1	SMU_2127	1	0.000138485	103.34	2	YAEVMTK(1)DMGK	0.014211	1
Q8DRT8	278	K	Putative succinate semialdehyde dehydrogenase OS=Streptococcus mutans serotype c (strain ATCC 700610 / UA159) OX=210007 GN=SMU_2127 PE=3 SV=1	SMU_2127	1	1.48345e-07	138.66	2	FIVVGEENYK(1)K	0.19884	3
Q8DRU3	92	K	YCII domain-containing protein OS=Streptococcus mutans serotype c (strain ATCC 700610 / UA159) OX=210007 GN=SMU_2121c PE=3 SV=1	SMU_2121c	1	5.87132e-05	121.62	2	AFEK(1)VLK	-1.4289	3
Q8DRU6	276	K	Putative ABC transporter osmoprotectant-binding protein, glycine betaine/carnitine/choline ABC transporter OS=Streptococcus mutans serotype c (strain ATCC 700610 / UA159) OX=210007 GN=opuCc PE=4 SV=1	opuCc	1	0.00017147	105.4	3	IDLK(1)TMQK	0.21976	2
Q8DRU8	256	K	Putative osmoprotectant amino acid ABC transporter, ATP-binding protein OS=Streptococcus mutans serotype c (strain ATCC 700610 / UA159) OX=210007 GN=opuCa PE=3 SV=1	opuCa	1	3.16799e-09	158.05	2	ADVTPVK(1)NIMLK	0.085701	2
Q8DRU8	345	K	Putative osmoprotectant amino acid ABC transporter, ATP-binding protein OS=Streptococcus mutans serotype c (strain ATCC 700610 / UA159) OX=210007 GN=opuCa PE=3 SV=1	opuCa	0.999999	0.000802773	96.247	4	GLK(1)YVPVIDKEWHLK	1.2451	1
Q8DRU8	238	K	Putative osmoprotectant amino acid ABC transporter, ATP-binding protein OS=Streptococcus mutans serotype c (strain ATCC 700610 / UA159) OX=210007 GN=opuCa PE=3 SV=1	opuCa	1	0.00298572	91.318	2	K(1)MIGEDR	-0.94693	3
Q8DRU8	10	K	Putative osmoprotectant amino acid ABC transporter, ATP-binding protein OS=Streptococcus mutans serotype c (strain ATCC 700610 / UA159) OX=210007 GN=opuCa PE=3 SV=1	opuCa	1	1.12744e-11	161.84	3	MDKDPVIEFK(1)EVNK	0.087319	4
Q8DRU8	57	K	Putative osmoprotectant amino acid ABC transporter, ATP-binding protein OS=Streptococcus mutans serotype c (strain ATCC 700610 / UA159) OX=210007 GN=opuCa PE=3 SV=1	opuCa	1	0.00293278	75.738	3	MLK(1)PSNGK	1.372	4
Q8DRV2	425	K	Glucan-binding protein A, GbpA OS=Streptococcus mutans serotype c (strain ATCC 700610 / UA159) OX=210007 GN=gbpA PE=4 SV=1	gbpA	1	0.0039409	74.46	2	FPK(1)TYYFGADGSR	-0.25715	1
Q8DRV2	244	K	Glucan-binding protein A, GbpA OS=Streptococcus mutans serotype c (strain ATCC 700610 / UA159) OX=210007 GN=gbpA PE=4 SV=1	gbpA	1	0.000446281	86.641	3	IYYFDPDSGELWK(1)DR	-0.15841	1
Q8DRV2	317	K	Glucan-binding protein A, GbpA OS=Streptococcus mutans serotype c (strain ATCC 700610 / UA159) OX=210007 GN=gbpA PE=4 SV=1	gbpA	1	8.1481e-12	171.26	2	K(1)SFLDPDTGEAWTNR	-0.639	1
Q8DRV2	286	K	Glucan-binding protein A, GbpA OS=Streptococcus mutans serotype c (strain ATCC 700610 / UA159) OX=210007 GN=gbpA PE=4 SV=1	gbpA	1	6.43052e-08	142.07	2	K(1)YYFDTNGVQVK	-0.69815	3
Q8DRV2	313	K	Glucan-binding protein A, GbpA OS=Streptococcus mutans serotype c (strain ATCC 700610 / UA159) OX=210007 GN=gbpA PE=4 SV=1	gbpA	1	0.000119901	99.451	3	LISTDGNYNLISQK(1)YGK	0.31367	1
Q8DRV9	502	K	Aspartate--tRNA ligase 2 OS=Streptococcus mutans serotype c (strain ATCC 700610 / UA159) OX=210007 GN=aspS2 PE=3 SV=1	aspS2	1	4.13095e-13	185.18	3	ALGFTK(1)ESAQK	-0.25525	3
Q8DRV9	353	K	Aspartate--tRNA ligase 2 OS=Streptococcus mutans serotype c (strain ATCC 700610 / UA159) OX=210007 GN=aspS2 PE=3 SV=1	aspS2	1	8.8185e-12	166.19	3	GLAWVK(1)YNDGK	0.043363	4
Q8DRW2	289	K	Arginine--tRNA ligase OS=Streptococcus mutans serotype c (strain ATCC 700610 / UA159) OX=210007 GN=argS PE=3 SV=1	argS	1	1.01701e-09	155.28	3	GAQVVNLEK(1)YGIEHPALIK	-0.13031	1
Q8DRX2	93	K	Putative competence-damage inducible protein OS=Streptococcus mutans serotype c (strain ATCC 700610 / UA159) OX=210007 GN=cinA PE=1 SV=1	cinA	1	0.000664051	87.442	2	ELVFDK(1)TAQER	0.27034	2
Q8DRX2	83	K	Putative competence-damage inducible protein OS=Streptococcus mutans serotype c (strain ATCC 700610 / UA159) OX=210007 GN=cinA PE=1 SV=1	cinA	1	6.14061e-05	120.12	3	QTLAK(1)FLK	-0.14619	3
Q8DRX7	66	K	UPF0297 protein SMU_2079c OS=Streptococcus mutans serotype c (strain ATCC 700610 / UA159) OX=210007 GN=SMU_2079c PE=3 SV=1	SMU_2079c	1	0.00180087	82.651	3	K(1)YERDEIVEELVR	0.44766	1
Q8DRZ8	139	K	Putative acetyltransferase OS=Streptococcus mutans serotype c (strain ATCC 700610 / UA159) OX=210007 GN=SMU_2055 PE=1 SV=1	SMU_2055	1	1.11854e-05	130.96	2	LTK(1)QFFLK	-0.40732	2
Q8DS05	570	K	Putative PTS system, glucose-specific IIABC component OS=Streptococcus mutans serotype c (strain ATCC 700610 / UA159) OX=210007 GN=ptsG PE=4 SV=1	ptsG	1	4.56589e-05	104.44	3	TDVTALEEDK(1)TADVSFK	0.0099195	1
Q8DS07	184	K	(p)ppGpp synthase OS=Streptococcus mutans serotype c (strain ATCC 700610 / UA159) OX=210007 GN=relA PE=3 SV=1	relA	1	9.80265e-07	132.32	3	IK(1)WELEDLAFR	-0.7794	2
Q8DS09	274	K	LD-carboxypeptidase(predicted) OS=Streptococcus mutans serotype c (strain ATCC 700610 / UA159) OX=210007 GN=SMU_2035 PE=3 SV=1	SMU_2035	1	0.000294381	95.417	4	IWHFILDK(1)HPVLK	-0.45018	3
Q8DS11	118	K	30S ribosomal protein S2 OS=Streptococcus mutans serotype c (strain ATCC 700610 / UA159) OX=210007 GN=rpsB PE=3 SV=1	rpsB	1	2.0378e-05	109.35	3	EIK(1)QMEVDGIFDVLPK	-0.20491	1
Q8DS11	168	K	30S ribosomal protein S2 OS=Streptococcus mutans serotype c (strain ATCC 700610 / UA159) OX=210007 GN=rpsB PE=3 SV=1	rpsB	1	1.16578e-06	126.19	4	IPDIIYIVDPHK(1)EQIAVK	0.68894	3
Q8DS11	81	K	30S ribosomal protein S2 OS=Streptococcus mutans serotype c (strain ATCC 700610 / UA159) OX=210007 GN=rpsB PE=3 SV=1	rpsB	1	3.68592e-08	141.38	3	QASEAIK(1)EEAER	-0.36094	5
Q8DS11	146	K	30S ribosomal protein S2 OS=Streptococcus mutans serotype c (strain ATCC 700610 / UA159) OX=210007 GN=rpsB PE=3 SV=1	rpsB	1	1.98277e-13	183.79	2	LEK(1)FLGGIEDMPR	0.19333	11
Q8DS11	216	K	30S ribosomal protein S2 OS=Streptococcus mutans serotype c (strain ATCC 700610 / UA159) OX=210007 GN=rpsB PE=3 SV=1	rpsB	1	3.33161e-08	147.26	2	LITSK(1)LADAVIEGR	0.016604	6
Q8DS11	29	K	30S ribosomal protein S2 OS=Streptococcus mutans serotype c (strain ATCC 700610 / UA159) OX=210007 GN=rpsB PE=3 SV=1	rpsB	1	0.000227836	100.25	2	MAK(1)YIFTER	2.6532	6
Q8DS11	109	K	30S ribosomal protein S2 OS=Streptococcus mutans serotype c (strain ATCC 700610 / UA159) OX=210007 GN=rpsB PE=3 SV=1	rpsB	1	1.77086e-05	126.1	2	WLGGTLTNWDTIQK(1)R	0.77537	3
Q8DS12	262	K	Elongation factor Ts OS=Streptococcus mutans serotype c (strain ATCC 700610 / UA159) OX=210007 GN=tsf PE=3 SV=1	tsf	1	0.00652377	69.825	2	AEGK(1)PEK	-0.82034	1
Q8DS12	265	K	Elongation factor Ts OS=Streptococcus mutans serotype c (strain ATCC 700610 / UA159) OX=210007 GN=tsf PE=3 SV=1	tsf	0.99855	1.87524e-05	131.43	3	AEGK(0.001)PEK(0.999)IWDK	-0.58391	14
Q8DS12	269	K	Elongation factor Ts OS=Streptococcus mutans serotype c (strain ATCC 700610 / UA159) OX=210007 GN=tsf PE=3 SV=1	tsf	1	8.29229e-05	109.71	2	IWDK(1)IIPGK	1.1439	8
Q8DS12	258	K	Elongation factor Ts OS=Streptococcus mutans serotype c (strain ATCC 700610 / UA159) OX=210007 GN=tsf PE=3 SV=1	tsf	0.999941	0.00199619	86.911	3	AELK(1)AEGKPEK	-0.95826	1
Q8DS12	234	K	Elongation factor Ts OS=Streptococcus mutans serotype c (strain ATCC 700610 / UA159) OX=210007 GN=tsf PE=3 SV=1	tsf	1	0.000452356	99.273	3	AMVDKPALPLLK(1)YGSK	-1.2297	5
Q8DS12	10	K	Elongation factor Ts OS=Streptococcus mutans serotype c (strain ATCC 700610 / UA159) OX=210007 GN=tsf PE=3 SV=1	tsf	1	0.000240616	98.942	3	ANITAALVK(1)ELR	-0.060555	2
Q8DS16	195	K	50S ribosomal protein L3 OS=Streptococcus mutans serotype c (strain ATCC 700610 / UA159) OX=210007 GN=rplC PE=3 SV=1	rplC	1	3.24103e-05	109.21	2	K(1)SLIIIK	0.094407	4
Q8DS16	187	K	50S ribosomal protein L3 OS=Streptococcus mutans serotype c (strain ATCC 700610 / UA159) OX=210007 GN=rplC PE=3 SV=1	rplC	1	3.47917e-29	206.48	2	NVILIK(1)GNVPGAK	-0.49033	2
Q8DS16	3	K	50S ribosomal protein L3 OS=Streptococcus mutans serotype c (strain ATCC 700610 / UA159) OX=210007 GN=rplC PE=3 SV=1	rplC	1	0.0128212	55.37	2	TK(1)GILGK	-0.15484	1
Q8DS17	5	K	50S ribosomal protein L4 OS=Streptococcus mutans serotype c (strain ATCC 700610 / UA159) OX=210007 GN=rplD PE=3 SV=2	rplD	1	1.3773e-12	183	3	ANVK(1)LFDQTGK	0.069555	8
Q8DS17	122	K	50S ribosomal protein L4 OS=Streptococcus mutans serotype c (strain ATCC 700610 / UA159) OX=210007 GN=rplD PE=3 SV=2	rplD	1	1.05752e-06	126.84	4	VADEK(1)FVAVDALSFEAPK	0.62192	5
Q8DS18	70	K	30S ribosomal protein S19 OS=Streptococcus mutans serotype c (strain ATCC 700610 / UA159) OX=210007 GN=rpsS PE=3 SV=2	rpsS	1	0.000165614	87.208	4	HVPVYIQEDMVGHK(1)LGEFAPTR	-0.035499	1
Q8DS18	27	K	30S ribosomal protein S19 OS=Streptococcus mutans serotype c (strain ATCC 700610 / UA159) OX=210007 GN=rpsS PE=3 SV=2	rpsS	1	3.08624e-10	160.18	2	IEAQANDEK(1)K	0.7902	33
Q8DS18	32	K	30S ribosomal protein S19 OS=Streptococcus mutans serotype c (strain ATCC 700610 / UA159) OX=210007 GN=rpsS PE=3 SV=2	rpsS	1	0.00011771	109.86	2	VIK(1)TWSR	0.35143	5
Q8DS19	8	K	50S ribosomal protein L22 OS=Streptococcus mutans serotype c (strain ATCC 700610 / UA159) OX=210007 GN=rplV PE=3 SV=1	rplV	1	0.0224376	54.066	2	AEITSAK(1)AMAR	-1.4585	2
Q8DS19	102	K	50S ribosomal protein L22 OS=Streptococcus mutans serotype c (strain ATCC 700610 / UA159) OX=210007 GN=rplV PE=3 SV=1	rplV	1	0.00516268	76.605	2	GSASPINK(1)R	-0.21815	1
Q8DS19	41	K	50S ribosomal protein L22 OS=Streptococcus mutans serotype c (strain ATCC 700610 / UA159) OX=210007 GN=rplV PE=3 SV=1	rplV	1	1.04309e-25	222.29	2	NVADAIAILK(1)FTPNK	0.53367	6
Q8DS20	101	K	50S ribosomal protein L16 OS=Streptococcus mutans serotype c (strain ATCC 700610 / UA159) OX=210007 GN=rplP PE=3 SV=1	rplP	1	3.29456e-13	184.21	3	GK(1)IMFEIADVPEEVAR	0.11386	7
Q8DS20	67	K	50S ribosomal protein L16 OS=Streptococcus mutans serotype c (strain ATCC 700610 / UA159) OX=210007 GN=rplP PE=3 SV=1	rplP	1	9.0295e-05	107.47	3	VWIK(1)IFPHK	0.40194	4
Q8DS21	11	K	50S ribosomal protein L29 OS=Streptococcus mutans serotype c (strain ATCC 700610 / UA159) OX=210007 GN=rpmC PE=3 SV=1	rpmC	1	0.000107249	111.95	2	DFVK(1)ELR	0.68059	2
Q8DS21	7	K	50S ribosomal protein L29 OS=Streptococcus mutans serotype c (strain ATCC 700610 / UA159) OX=210007 GN=rpmC PE=3 SV=1	rpmC	1	4.85737e-05	119.53	3	LQEIK(1)DFVK	0.020098	3
Q8DS22	55	K	30S ribosomal protein S17 OS=Streptococcus mutans serotype c (strain ATCC 700610 / UA159) OX=210007 GN=rpsQ PE=3 SV=1	rpsQ	1	0.000147624	101.01	3	AHDENNIAK(1)AGDIVR	-0.51217	2
Q8DS22	46	K	30S ribosomal protein S17 OS=Streptococcus mutans serotype c (strain ATCC 700610 / UA159) OX=210007 GN=rpsQ PE=3 SV=1	rpsQ	1	0.000361356	96.745	3	YK(1)AHDENNIAK	-0.47245	4
Q8DS23	113	K	50S ribosomal protein L14 OS=Streptococcus mutans serotype c (strain ATCC 700610 / UA159) OX=210007 GN=rplN PE=3 SV=1	rplN	1	2.54244e-05	111.63	2	EGNFMK(1)IVSLAPEVL	0.96341	1
Q8DS23	23	K	50S ribosomal protein L14 OS=Streptococcus mutans serotype c (strain ATCC 700610 / UA159) OX=210007 GN=rplN PE=3 SV=1	rplN	1	2.47941e-05	107.97	2	EILTIK(1)VLGGSGR	0.60784	4
Q8DS23	31	K	50S ribosomal protein L14 OS=Streptococcus mutans serotype c (strain ATCC 700610 / UA159) OX=210007 GN=rplN PE=3 SV=1	rplN	1	1.09408e-07	142.83	2	K(1)FANIGDVIVASVK	-0.26498	5
Q8DS23	53	K	50S ribosomal protein L14 OS=Streptococcus mutans serotype c (strain ATCC 700610 / UA159) OX=210007 GN=rplN PE=3 SV=1	rplN	1	0.0016104	87.298	2	QATPGGAVK(1)K	0.048448	1
Q8DS24	42	K	50S ribosomal protein L24 OS=Streptococcus mutans serotype c (strain ATCC 700610 / UA159) OX=210007 GN=rplX PE=3 SV=1	rplX	1	1.25289e-09	130.41	2	VVVEGVAIVK(1)K	-0.53785	1
Q8DS25	121	K	50S ribosomal protein L5 OS=Streptococcus mutans serotype c (strain ATCC 700610 / UA159) OX=210007 GN=rplE PE=3 SV=1	rplE	1	0.00612421	70.622	3	DFHGVPTK(1)SFDGR	-2.4381	2
Q8DS25	8	K	50S ribosomal protein L5 OS=Streptococcus mutans serotype c (strain ATCC 700610 / UA159) OX=210007 GN=rplE PE=3 SV=1	rplE	1	2.42576e-18	194.12	2	EK(1)YLNEVVPALTEK	0.23116	5
Q8DS25	49	K	50S ribosomal protein L5 OS=Streptococcus mutans serotype c (strain ATCC 700610 / UA159) OX=210007 GN=rplE PE=3 SV=1	rplE	1	4.04999e-26	216.72	3	IVLNMGVGDAVSNAK(1)NLEK	-3.0387	10
Q8DS26	58	K	30S ribosomal protein S14 type Z OS=Streptococcus mutans serotype c (strain ATCC 700610 / UA159) OX=210007 GN=rpsZ PE=3 SV=1	rpsZ	1	0.00750818	57.859	2	GQIPGVTK(1)ASW	0.42709	1
Q8DS27	65	K	30S ribosomal protein S8 OS=Streptococcus mutans serotype c (strain ATCC 700610 / UA159) OX=210007 GN=rpsH PE=3 SV=1	rpsH	1	1.44646e-11	161.17	2	IFLK(1)YGQNGER	0.0070617	5
Q8DS28	84	K	50S ribosomal protein L6 OS=Streptococcus mutans serotype c (strain ATCC 700610 / UA159) OX=210007 GN=rplF PE=3 SV=1	rplF	1	5.92198e-08	139.58	3	ANLNNMVIGVSEGFK(1)K	0.23856	3
Q8DS28	39	K	50S ribosomal protein L6 OS=Streptococcus mutans serotype c (strain ATCC 700610 / UA159) OX=210007 GN=rplF PE=3 SV=1	rplF	1	2.19729e-06	132.78	2	EFPK(1)VIEIK	-1.0233	6
Q8DS28	30	K	50S ribosomal protein L6 OS=Streptococcus mutans serotype c (strain ATCC 700610 / UA159) OX=210007 GN=rplF PE=3 SV=1	rplF	1	0.00106906	82.452	2	GPK(1)GELTR	-0.31198	4
Q8DS28	59	K	50S ribosomal protein L6 OS=Streptococcus mutans serotype c (strain ATCC 700610 / UA159) OX=210007 GN=rplF PE=3 SV=1	rplF	1	1.50634e-34	252.76	4	IEGTEVTLHRPNDSK(1)EMK	-0.66854	7
Q8DS28	20	K	50S ribosomal protein L6 OS=Streptococcus mutans serotype c (strain ATCC 700610 / UA159) OX=210007 GN=rplF PE=3 SV=1	rplF	1	7.38439e-07	118.37	3	VITLPAGVEVTNK(1)DNVVTVK	-0.80173	1
Q8DS29	68	K	50S ribosomal protein L18 OS=Streptococcus mutans serotype c (strain ATCC 700610 / UA159) OX=210007 GN=rplR PE=3 SV=1	rplR	1	1.72188e-08	151.1	2	GTK(1)TEQAVVVGK	0.51016	2
Q8DS31	119	K	50S ribosomal protein L15 OS=Streptococcus mutans serotype c (strain ATCC 700610 / UA159) OX=210007 GN=rplO PE=3 SV=1	rplO	1	0.0167162	65.5	2	ILGNGELTK(1)K	-0.32165	1
Q8DS33	19	K	Adenylate kinase OS=Streptococcus mutans serotype c (strain ATCC 700610 / UA159) OX=210007 GN=adk PE=3 SV=1	adk	1	3.13053e-05	116.55	3	GTQAAK(1)IVEK	-0.59829	4
Q8DS33	103	K	Adenylate kinase OS=Streptococcus mutans serotype c (strain ATCC 700610 / UA159) OX=210007 GN=adk PE=3 SV=1	adk	1	2.58002e-13	180.05	3	TIEQAHALDEILSK(1)LNLK	0.19822	4
Q8DS35	78	K	30S ribosomal protein S13 OS=Streptococcus mutans serotype c (strain ATCC 700610 / UA159) OX=210007 GN=rpsM PE=3 SV=1	rpsM	1	0.00699383	75.738	2	EVNLNIK(1)R	-0.29588	2
Q8DS35	46	K	30S ribosomal protein S13 OS=Streptococcus mutans serotype c (strain ATCC 700610 / UA159) OX=210007 GN=rpsM PE=3 SV=1	rpsM	1	1.05985e-05	122.39	2	VK(1)DLTSDQEDAIR	0.04344	2
Q8DS36	236	K	DNA-directed RNA polymerase subunit alpha OS=Streptococcus mutans serotype c (strain ATCC 700610 / UA159) OX=210007 GN=rpoA PE=3 SV=1	rpoA	1	7.76043e-08	136.81	3	ATDVMK(1)ETEQVSDEK	-1.2181	2
Q8DS36	245	K	DNA-directed RNA polymerase subunit alpha OS=Streptococcus mutans serotype c (strain ATCC 700610 / UA159) OX=210007 GN=rpoA PE=3 SV=1	rpoA	1	3.83572e-26	227.56	2	ETEQVSDEK(1)VLDR	0.46472	7
Q8DS36	86	K	DNA-directed RNA polymerase subunit alpha OS=Streptococcus mutans serotype c (strain ATCC 700610 / UA159) OX=210007 GN=rpoA PE=3 SV=1	rpoA	1	1.71455e-14	186.02	3	GLAVK(1)SYVEEEK	-0.28285	2
Q8DS36	16	K	DNA-directed RNA polymerase subunit alpha OS=Streptococcus mutans serotype c (strain ATCC 700610 / UA159) OX=210007 GN=rpoA PE=3 SV=1	rpoA	1	9.70797e-07	134.77	2	IDENK(1)DYGR	0.19927	2
Q8DS36	292	K	DNA-directed RNA polymerase subunit alpha OS=Streptococcus mutans serotype c (strain ATCC 700610 / UA159) OX=210007 GN=rpoA PE=3 SV=1	rpoA	1	0.000749243	104.17	2	K(1)SLEEVK	-0.54098	3
Q8DS36	6	K	DNA-directed RNA polymerase subunit alpha OS=Streptococcus mutans serotype c (strain ATCC 700610 / UA159) OX=210007 GN=rpoA PE=3 SV=1	rpoA	1	7.73101e-17	190.15	2	MIEFEK(1)PIITK	-0.29869	7
Q8DS44	112	K	Tyrosine--tRNA ligase OS=Streptococcus mutans serotype c (strain ATCC 700610 / UA159) OX=210007 GN=tyrS PE=3 SV=2	tyrS	1	1.23893e-05	126.67	2	FIDFK(1)HGDNK	-0.20945	5
Q8DS44	295	K	Tyrosine--tRNA ligase OS=Streptococcus mutans serotype c (strain ATCC 700610 / UA159) OX=210007 GN=tyrS PE=3 SV=2	tyrS	1	4.30667e-05	124.08	2	LAQK(1)ILAK	-0.6261	2
Q8DS46	75	K	DNA-directed RNA polymerase subunit beta OS=Streptococcus mutans serotype c (strain ATCC 700610 / UA159) OX=210007 GN=rpoB PE=3 SV=1	rpoB	1	5.6607e-05	106.4	2	EPK(1)YTLEEAR	-0.25245	2
Q8DS46	848	K	DNA-directed RNA polymerase subunit beta OS=Streptococcus mutans serotype c (strain ATCC 700610 / UA159) OX=210007 GN=rpoB PE=3 SV=1	rpoB	1	4.63945e-05	108.47	2	GEK(1)DLSAEER	-0.19862	2
Q8DS46	223	K	DNA-directed RNA polymerase subunit beta OS=Streptococcus mutans serotype c (strain ATCC 700610 / UA159) OX=210007 GN=rpoB PE=3 SV=1	rpoB	1	6.90045e-07	141.95	2	NTIEK(1)DIHK	-0.25996	5
Q8DS46	1143	K	DNA-directed RNA polymerase subunit beta OS=Streptococcus mutans serotype c (strain ATCC 700610 / UA159) OX=210007 GN=rpoB PE=3 SV=1	rpoB	0.997117	0.0169824	71.548	3	VLDK(0.997)DDK(0.003)EVDLR	-1.6271	1
Q8DS46	845	K	DNA-directed RNA polymerase subunit beta OS=Streptococcus mutans serotype c (strain ATCC 700610 / UA159) OX=210007 GN=rpoB PE=3 SV=1	rpoB	1	0.00181542	83.265	2	VTPK(1)GEK	0.1003	3
Q8DS47	368	K	DNA-directed RNA polymerase subunit beta' OS=Streptococcus mutans serotype c (strain ATCC 700610 / UA159) OX=210007 GN=rpoC PE=3 SV=2	rpoC	1	5.06561e-06	128.01	2	EMAIELFK(1)PFVMR	-0.32079	1
Q8DS47	1035	K	DNA-directed RNA polymerase subunit beta' OS=Streptococcus mutans serotype c (strain ATCC 700610 / UA159) OX=210007 GN=rpoC PE=3 SV=2	rpoC	1	9.74732e-19	195.27	3	GAPLTEGSIQPK(1)HLLEVR	-0.5863	2
Q8DS47	617	K	DNA-directed RNA polymerase subunit beta' OS=Streptococcus mutans serotype c (strain ATCC 700610 / UA159) OX=210007 GN=rpoC PE=3 SV=2	rpoC	1	6.69922e-06	131.82	2	NLDLNIPFK(1)K	-0.14801	1
Q8DS47	630	K	DNA-directed RNA polymerase subunit beta' OS=Streptococcus mutans serotype c (strain ATCC 700610 / UA159) OX=210007 GN=rpoC PE=3 SV=2	rpoC	1	0.000782112	83.617	3	NLGNIIAEIFK(1)R	-0.85503	1
Q8DS57	25	K	Acetate kinase OS=Streptococcus mutans serotype c (strain ATCC 700610 / UA159) OX=210007 GN=ackA PE=3 SV=1	ackA	1	0.00198214	77.776	3	WQLYLMPEEK(1)VLAK	0.54289	1
Q8DS58	75	K	Putative transcriptional regulator OS=Streptococcus mutans serotype c (strain ATCC 700610 / UA159) OX=210007 GN=SMU_1977c PE=4 SV=1	SMU_1977c	1	0.00914856	65.627	2	GDGNNVSK(1)FR	0.41883	1
Q8DS59	71	K	CAAX protease(predicted) OS=Streptococcus mutans serotype c (strain ATCC 700610 / UA159) OX=210007 GN=SMU_1976c PE=4 SV=1	SMU_1976c	1	4.96407e-05	119.22	2	TTTDK(1)TLTR	1.6902	1
Q8DS65	180	K	Putative phenylalanyl-tRNA synthetase, beta subunit OS=Streptococcus mutans serotype c (strain ATCC 700610 / UA159) OX=210007 GN=SMU_1970c PE=4 SV=1	SMU_1970c	1	3.03279e-07	137.13	2	ELALPK(1)APQK	2.3624	2
Q8DS74	66	K	Putative PTS system, mannose-specific IIB component OS=Streptococcus mutans serotype c (strain ATCC 700610 / UA159) OX=210007 GN=SMU_1960c PE=4 SV=1	SMU_1960c	1	4.5599e-07	147.95	3	EAFAAK(1)SQK	0.18066	10
Q8DS74	54	K	Putative PTS system, mannose-specific IIB component OS=Streptococcus mutans serotype c (strain ATCC 700610 / UA159) OX=210007 GN=SMU_1960c PE=4 SV=1	SMU_1960c	1	0.001509	99.802	3	K(1)TFVWSK	1.0111	4
Q8DS74	60	K	Putative PTS system, mannose-specific IIB component OS=Streptococcus mutans serotype c (strain ATCC 700610 / UA159) OX=210007 GN=SMU_1960c PE=4 SV=1	SMU_1960c	1	7.52915e-05	104.87	3	TFVWSK(1)EAFAAK	1.787	2
Q8DS74	88	K	Putative PTS system, mannose-specific IIB component OS=Streptococcus mutans serotype c (strain ATCC 700610 / UA159) OX=210007 GN=SMU_1960c PE=4 SV=1	SMU_1960c	1	3.25189e-13	163.91	4	NPVDMK(1)EILVDQGFVPGEVK	0.42394	8
Q8DS74	23	K	Putative PTS system, mannose-specific IIB component OS=Streptococcus mutans serotype c (strain ATCC 700610 / UA159) OX=210007 GN=SMU_1960c PE=4 SV=1	SMU_1960c	1	0.0101954	67.43	3	WAK(1)EYPCDGLIAVNDAAAK	-1.425	1
Q8DS74	82	K	Putative PTS system, mannose-specific IIB component OS=Streptococcus mutans serotype c (strain ATCC 700610 / UA159) OX=210007 GN=SMU_1960c PE=4 SV=1	SMU_1960c	1	1.90587e-17	196.76	2	YFLITK(1)NPVDMK	1.8983	4
Q8DS76	162	K	Putative PTS system, mannose-specific IID component OS=Streptococcus mutans serotype c (strain ATCC 700610 / UA159) OX=210007 GN=SMU_1957 PE=4 SV=1	SMU_1957	1	1.71746e-12	176.8	2	FAYFK(1)GYELGDK	-0.18631	4
Q8DS77	91	K	DUF202 domain-containing protein(predicted) OS=Streptococcus mutans serotype c (strain ATCC 700610 / UA159) OX=210007 GN=SMU_1956c PE=4 SV=1	SMU_1956c	1	0.000782885	83.647	2	VVDDFEEK(1)LR	-2.4848	1
Q8DS84	8	K	VTC domain-containing protein OS=Streptococcus mutans serotype c (strain ATCC 700610 / UA159) OX=210007 GN=SMU_1945 PE=4 SV=1	SMU_1945	1	0.00635554	70.54	3	MLNETIQK(1)EFQR	-0.32281	1
Q8DS84	216	K	VTC domain-containing protein OS=Streptococcus mutans serotype c (strain ATCC 700610 / UA159) OX=210007 GN=SMU_1945 PE=4 SV=1	SMU_1945	1	0.000378987	92.457	3	NGLPAWMEK(1)IFHK	0.32269	1
Q8DS85	12	K	Leucine--tRNA ligase OS=Streptococcus mutans serotype c (strain ATCC 700610 / UA159) OX=210007 GN=leuS PE=3 SV=1	leuS	1	5.99231e-07	146.81	2	AIENK(1)WQK	1.3072	3
Q8DS85	300	K	Leucine--tRNA ligase OS=Streptococcus mutans serotype c (strain ATCC 700610 / UA159) OX=210007 GN=leuS PE=3 SV=1	leuS	1	0.00193571	81.594	2	TDLAK(1)EK	-0.014535	2
Q8DS85	512	K	Leucine--tRNA ligase OS=Streptococcus mutans serotype c (strain ATCC 700610 / UA159) OX=210007 GN=leuS PE=3 SV=1	leuS	1	2.03931e-08	145.91	3	YIDPHNDQK(1)LADEDLLK	0.61839	2
Q8DS87	714	K	Putative ABC transporter, permease protein OS=Streptococcus mutans serotype c (strain ATCC 700610 / UA159) OX=210007 GN=psaB PE=4 SV=1	psaB	1	0.0406598	49.5	2	INK(1)NK(1)ASLTIVK	-4.0084	1
Q8DS87	716	K	Putative ABC transporter, permease protein OS=Streptococcus mutans serotype c (strain ATCC 700610 / UA159) OX=210007 GN=psaB PE=4 SV=1	psaB	1	0.0406598	49.5	2	INK(1)NK(1)ASLTIVK	-4.0084	1
Q8DSB7	282	K	Serine--tRNA ligase OS=Streptococcus mutans serotype c (strain ATCC 700610 / UA159) OX=210007 GN=serS PE=3 SV=1	serS	1	1.73153e-05	117.98	3	LHQFHK(1)VEMVK	-0.11935	7
Q8DSB7	32	K	Serine--tRNA ligase OS=Streptococcus mutans serotype c (strain ATCC 700610 / UA159) OX=210007 GN=serS PE=3 SV=1	serS	1	1.34293e-12	183.08	4	TLHDLK(1)ELDFK	-0.00093453	11
Q8DSC2	179	K	Putative PTS system, mannose-specific component IID OS=Streptococcus mutans serotype c (strain ATCC 700610 / UA159) OX=210007 GN=SMU_1879 PE=4 SV=1	SMU_1879	1	1.09392e-12	180.18	2	DLSGGILK(1)NITK	-0.66895	6
Q8DSC2	45	K	Putative PTS system, mannose-specific component IID OS=Streptococcus mutans serotype c (strain ATCC 700610 / UA159) OX=210007 GN=SMU_1879 PE=4 SV=1	SMU_1879	1	0.00806931	69.729	3	MQNLGWAYALIPAIK(1)K	-3.6209	1
Q8DSC4	326	K	EIIAB-Man OS=Streptococcus mutans serotype c (strain ATCC 700610 / UA159) OX=210007 GN=ptnA PE=4 SV=1	ptnA	1	1.7725e-05	115.57	2	DLFELIEK(1)AHVQ	1.0886	2
Q8DSC4	306	K	EIIAB-Man OS=Streptococcus mutans serotype c (strain ATCC 700610 / UA159) OX=210007 GN=ptnA PE=4 SV=1	ptnA	1	0.000116743	105.52	2	DLGVK(1)FDVR	-0.57728	3
Q8DSC4	206	K	EIIAB-Man OS=Streptococcus mutans serotype c (strain ATCC 700610 / UA159) OX=210007 GN=ptnA PE=4 SV=1	ptnA	1	2.41046e-18	194.24	3	IIVASDTVAK(1)DELRK	-1.3506	4
Q8DSC4	169	K	EIIAB-Man OS=Streptococcus mutans serotype c (strain ATCC 700610 / UA159) OX=210007 GN=ptnA PE=4 SV=1	ptnA	1	0.000289809	104.45	2	LK(1)INLAR	0.36562	4
Q8DSC4	149	K	EIIAB-Man OS=Streptococcus mutans serotype c (strain ATCC 700610 / UA159) OX=210007 GN=ptnA PE=4 SV=1	ptnA	1	0.0102837	66.059	3	LQPQEEAPTTSTK(1)K	0.86621	1
Q8DSC4	299	K	EIIAB-Man OS=Streptococcus mutans serotype c (strain ATCC 700610 / UA159) OX=210007 GN=ptnA PE=4 SV=1	ptnA	0.999989	0.000185199	99.957	3	TMVNNVISMDKDDVATFEK(1)LR	-1.5363	1
Q8DSC9	81	K	Cell division protein ZapA(predicted) OS=Streptococcus mutans serotype c (strain ATCC 700610 / UA159) OX=210007 GN=SMU_1872c PE=4 SV=1	SMU_1872c	1	0.000211887	100.04	2	EEELEK(1)FR	-0.045863	4
Q8DSC9	75	K	Cell division protein ZapA(predicted) OS=Streptococcus mutans serotype c (strain ATCC 700610 / UA159) OX=210007 GN=SMU_1872c PE=4 SV=1	SMU_1872c	0.963001	1.46875e-07	133.47	3	EIDFDK(0.037)K(0.963)EEELEK	-1.1809	1
Q8DSC9	37	K	Cell division protein ZapA(predicted) OS=Streptococcus mutans serotype c (strain ATCC 700610 / UA159) OX=210007 GN=SMU_1872c PE=4 SV=1	SMU_1872c	1	0.000624384	99.802	2	EK(1)YDAIK	0.21069	4
Q8DSC9	91	K	Cell division protein ZapA(predicted) OS=Streptococcus mutans serotype c (strain ATCC 700610 / UA159) OX=210007 GN=SMU_1872c PE=4 SV=1	SMU_1872c	1	0.00829855	62.104	2	ELSILK(1)DR	-0.33228	2
Q8DSD1	541	K	Endonuclease MutS2 OS=Streptococcus mutans serotype c (strain ATCC 700610 / UA159) OX=210007 GN=mutS2 PE=3 SV=1	mutS2	1	7.48782e-17	190.86	2	EVEQENLK(1)FNR	1.1608	2
Q8DSD2	93	K	Thioredoxin OS=Streptococcus mutans serotype c (strain ATCC 700610 / UA159) OX=210007 GN=trxA PE=3 SV=1	trxA	1	3.66566e-08	141.38	3	QVAGVHTK(1)DQIK	0.61089	3
Q8DSD7	41	K	30S ribosomal protein S6 OS=Streptococcus mutans serotype c (strain ATCC 700610 / UA159) OX=210007 GN=rpsF PE=3 SV=1	rpsF	1	1.21878e-09	151.58	3	FDAVLTDNGATIVESK(1)DWEK	-1.3531	1
Q8DSD8	38	K	Single-stranded DNA-binding protein OS=Streptococcus mutans serotype c (strain ATCC 700610 / UA159) OX=210007 GN=ssb PE=3 SV=1	ssb	1	1.08645e-06	138.4	2	NFK(1)NQNGER	0.54179	7
Q8DSE0	186	K	DUF2154 domain-containing protein OS=Streptococcus mutans serotype c (strain ATCC 700610 / UA159) OX=210007 GN=SMU_1855 PE=4 SV=1	SMU_1855	1	1.19166e-10	161.92	2	IPNNWK(1)IINK	-0.71841	5
Q8DSE7	6	K	Elongation factor P OS=Streptococcus mutans serotype c (strain ATCC 700610 / UA159) OX=210007 GN=efp PE=3 SV=1	efp	1	6.12413e-05	120.15	2	MIEASK(1)LK	-0.0043239	3
Q8DSF0	49	K	Protein translocase subunit SecA OS=Streptococcus mutans serotype c (strain ATCC 700610 / UA159) OX=210007 GN=secA PE=3 SV=1	secA	1	0.0144419	52.937	2	TDEFK(1)ER	-0.2828	2
Q8DSF1	9	K	Phospho-2-dehydro-3-deoxyheptonate aldolase OS=Streptococcus mutans serotype c (strain ATCC 700610 / UA159) OX=210007 GN=aroH PE=3 SV=1	aroH	1	0.000725526	81.709	2	ATSDK(1)INIEEMR	0.30227	1
Q8DSF1	291	K	Phospho-2-dehydro-3-deoxyheptonate aldolase OS=Streptococcus mutans serotype c (strain ATCC 700610 / UA159) OX=210007 GN=aroH PE=3 SV=1	aroH	1	7.03984e-05	118.18	2	DWNDK(1)INK	2.4294	5
Q8DSF1	77	K	Phospho-2-dehydro-3-deoxyheptonate aldolase OS=Streptococcus mutans serotype c (strain ATCC 700610 / UA159) OX=210007 GN=aroH PE=3 SV=1	aroH	1	0.00426679	72.275	2	LQEEVK(1)DR	-1.5191	1
Q8DSF4	31	K	Alanine racemase OS=Streptococcus mutans serotype c (strain ATCC 700610 / UA159) OX=210007 GN=alr PE=3 SV=1	alr	1	0.000390555	88.992	4	FNIEQVQHHIPK(1)SAK	0.57733	2
Q8DSF5	16	K	ATP-dependent DNA helicase RecG OS=Streptococcus mutans serotype c (strain ATCC 700610 / UA159) OX=210007 GN=recG PE=3 SV=1	recG	1	0.00363404	73.067	2	GLGPK(1)SAEK	-0.52222	1
Q8DSF5	20	K	ATP-dependent DNA helicase RecG OS=Streptococcus mutans serotype c (strain ATCC 700610 / UA159) OX=210007 GN=recG PE=3 SV=1	recG	1	0.0266259	43.214	3	SAEK(1)FHR	0.27827	1
Q8DSF8	141	K	Cof-type HAD-IIB family hydrolase(predicted) OS=Streptococcus mutans serotype c (strain ATCC 700610 / UA159) OX=210007 GN=SMU_1830c PE=4 SV=1	SMU_1830c	1	0.0145307	52.867	2	WTK(1)TITR	0.25862	1
Q8DSG1	391	K	Putative aminotransferase OS=Streptococcus mutans serotype c (strain ATCC 700610 / UA159) OX=210007 GN=yfbQ PE=4 SV=1	yfbQ	1	1.39073e-07	149.31	2	VEELSK(1)IQEK	-0.96856	1
Q8DSG3	466	K	Aspartate--tRNA(Asp/Asn) ligase OS=Streptococcus mutans serotype c (strain ATCC 700610 / UA159) OX=210007 GN=aspS1 PE=3 SV=1	aspS1	1	0.000568829	84.054	2	ENPEK(1)MMSR	-0.24583	1
Q8DSG4	78	K	Aspartyl/glutamyl-tRNA(Asn/Gln) amidotransferase subunit C OS=Streptococcus mutans serotype c (strain ATCC 700610 / UA159) OX=210007 GN=gatC PE=3 SV=1	gatC	1	4.21365e-06	128.26	3	EQLFK(1)NVPEHEDGLIK	-0.85332	2
Q8DSG4	16	K	Aspartyl/glutamyl-tRNA(Asn/Gln) amidotransferase subunit C OS=Streptococcus mutans serotype c (strain ATCC 700610 / UA159) OX=210007 GN=gatC PE=3 SV=1	gatC	1	0.000606049	82.287	3	HVANLSK(1)LK	-0.84254	4
Q8DSG5	34	K	Glutamyl-tRNA(Gln) amidotransferase subunit A OS=Streptococcus mutans serotype c (strain ATCC 700610 / UA159) OX=210007 GN=gatA PE=3 SV=1	gatA	1	0.000123595	105.2	2	ATLEDIK(1)ER	-0.76089	2
Q8DSG5	388	K	Glutamyl-tRNA(Gln) amidotransferase subunit A OS=Streptococcus mutans serotype c (strain ATCC 700610 / UA159) OX=210007 GN=gatA PE=3 SV=1	gatA	1	6.68979e-10	168.8	2	TLIMEDFK(1)K	-0.25661	8
Q8DSG5	252	K	Glutamyl-tRNA(Gln) amidotransferase subunit A OS=Streptococcus mutans serotype c (strain ATCC 700610 / UA159) OX=210007 GN=gatA PE=3 SV=1	gatA	1	1.82021e-05	114.56	3	VPDFTQFIGK(1)DIK	-0.027496	2
Q8DSG6	439	K	Aspartyl/glutamyl-tRNA(Asn/Gln) amidotransferase subunit B OS=Streptococcus mutans serotype c (strain ATCC 700610 / UA159) OX=210007 GN=gatB PE=3 SV=1	gatB	1	3.27345e-05	115.78	2	ALNDYK(1)GGNK	0.077747	1
Q8DSI6	76	K	Probable nicotinate-nucleotide adenylyltransferase OS=Streptococcus mutans serotype c (strain ATCC 700610 / UA159) OX=210007 GN=nadD PE=3 SV=1	nadD	1	1.17591e-06	134.48	2	ATIDEK(1)HR	-1.0986	3
Q8DSJ4	66	K	Probable transcriptional regulatory protein SMU_1789c OS=Streptococcus mutans serotype c (strain ATCC 700610 / UA159) OX=210007 GN=SMU_1789c PE=3 SV=1	SMU_1789c	1	1.97466e-05	127.76	3	HVIDK(1)AIDK	-0.80071	12
Q8DSJ4	61	K	Probable transcriptional regulatory protein SMU_1789c OS=Streptococcus mutans serotype c (strain ATCC 700610 / UA159) OX=210007 GN=SMU_1789c PE=3 SV=1	SMU_1789c	1	1.95526e-05	116.01	3	QAQVPK(1)HVIDK	-0.16169	3
Q8DSJ5	79	K	Putative bacterocin transport accessory protein, Bta OS=Streptococcus mutans serotype c (strain ATCC 700610 / UA159) OX=210007 GN=SMU_1788c PE=4 SV=1	SMU_1788c	1	4.89415e-10	156.39	3	EK(1)YHVQTVPGLLVAQAGQVK	-0.53427	4
Q8DSJ9	438	K	Proline--tRNA ligase OS=Streptococcus mutans serotype c (strain ATCC 700610 / UA159) OX=210007 GN=proS PE=3 SV=1	proS	1	0.000373616	103.28	2	GVLK(1)FAR	0.43463	1
Q8DSL1	828	K	Valine--tRNA ligase OS=Streptococcus mutans serotype c (strain ATCC 700610 / UA159) OX=210007 GN=valS PE=3 SV=1	valS	1	0.000577652	100.45	2	ELAK(1)WQK	-0.25797	1
Q8DSL1	831	K	Valine--tRNA ligase OS=Streptococcus mutans serotype c (strain ATCC 700610 / UA159) OX=210007 GN=valS PE=3 SV=1	valS	1	1.71865e-05	124.1	3	WQK(1)ELDIVAK	-0.19114	2
Q8DSL1	523	K	Valine--tRNA ligase OS=Streptococcus mutans serotype c (strain ATCC 700610 / UA159) OX=210007 GN=valS PE=3 SV=1	valS	1	1.25992e-05	108.49	3	MSK(1)SLGNGIDPMDVVDK	0.089949	1
Q8DSN0	259	K	Trans-2-decenoyl-[acyl-carrier-protein] isomerase OS=Streptococcus mutans serotype c (strain ATCC 700610 / UA159) OX=210007 GN=fabM PE=3 SV=1	fabM	1	0.00976143	57.598	4	RRPK(1)FTGK	-0.57208	1
Q8DSN0	193	K	Trans-2-decenoyl-[acyl-carrier-protein] isomerase OS=Streptococcus mutans serotype c (strain ATCC 700610 / UA159) OX=210007 GN=fabM PE=3 SV=1	fabM	0.999947	5.33763e-05	114.64	3	VCEPEKLEK(1)ITDR	-0.44332	2
Q8DSN1	111	K	Putative transcriptional regulator OS=Streptococcus mutans serotype c (strain ATCC 700610 / UA159) OX=210007 GN=SMU_1745c PE=4 SV=1	SMU_1745c	1	0.00168262	78.77	2	FHK(1)NVVNR	0.35741	2
Q8DSN3	17	K	Acyl carrier protein OS=Streptococcus mutans serotype c (strain ATCC 700610 / UA159) OX=210007 GN=acp PE=3 SV=1	acp	1	1.14243e-05	110.37	3	VQEIIVEELGK(1)DTDEVK	0.733	2
Q8DSN4	214	K	Putative trans-2-enoyl-ACP reductase OS=Streptococcus mutans serotype c (strain ATCC 700610 / UA159) OX=210007 GN=SMU_1742c PE=4 SV=1	SMU_1742c	1	4.06782e-06	108.75	3	AK(1)DIDTVISASIVGHPVR	0.51756	1
Q8DSN4	207	K	Putative trans-2-enoyl-ACP reductase OS=Streptococcus mutans serotype c (strain ATCC 700610 / UA159) OX=210007 GN=SMU_1742c PE=4 SV=1	SMU_1742c	1	0.000673301	90.05	2	ESNAHANFK(1)K	1.2348	6
Q8DSN4	101	K	Putative trans-2-enoyl-ACP reductase OS=Streptococcus mutans serotype c (strain ATCC 700610 / UA159) OX=210007 GN=SMU_1742c PE=4 SV=1	SMU_1742c	1	1.32315e-12	180.28	3	VVTTGAGNPGK(1)YIER	-0.347	7
Q8DSN5	125	K	3-oxoacyl-[acyl-carrier-protein] reductase OS=Streptococcus mutans serotype c (strain ATCC 700610 / UA159) OX=210007 GN=fabG PE=3 SV=1	fabG	1	0.000678365	92.439	2	AVLK(1)PMTK	-1.816	2
Q8DSN5	209	K	3-oxoacyl-[acyl-carrier-protein] reductase OS=Streptococcus mutans serotype c (strain ATCC 700610 / UA159) OX=210007 GN=fabG PE=3 SV=1	fabG	1	4.13312e-06	129.37	2	DAMLNQIPMK(1)TFGK	-0.041735	7
Q8DSN5	99	K	3-oxoacyl-[acyl-carrier-protein] reductase OS=Streptococcus mutans serotype c (strain ATCC 700610 / UA159) OX=210007 GN=fabG PE=3 SV=1	fabG	1	3.36505e-08	142.97	2	LMLK(1)MTEEDFER	-1.4412	2
Q8DSN8	107	K	3-hydroxyacyl-[acyl-carrier-protein] dehydratase FabZ OS=Streptococcus mutans serotype c (strain ATCC 700610 / UA159) OX=210007 GN=fabZ PE=3 SV=1	fabZ	1	0.00020012	96.666	3	QVVPGDQLVMTAK(1)FVK	0.55292	2
Q8DSP6	196	K	Endolytic murein transglycosylase OS=Streptococcus mutans serotype c (strain ATCC 700610 / UA159) OX=210007 GN=mltG PE=3 SV=1	mltG	1	0.00854922	66.595	3	ETEELLK(1)QEK	1.3207	1
Q8DSP7	24	K	Transcription elongation factor GreA OS=Streptococcus mutans serotype c (strain ATCC 700610 / UA159) OX=210007 GN=greA PE=3 SV=1	greA	1	2.42509e-08	150.57	3	EQLEQELEELK(1)LVR	-0.20358	2
Q8DSP8	258	K	Membrane protein insertase YidC 2 OS=Streptococcus mutans serotype c (strain ATCC 700610 / UA159) OX=210007 GN=yidC2 PE=3 SV=1	yidC2	0.999226	0.0325466	55.401	3	K(0.999)QIDEEFK(0.001)K	-0.43	1
Q8DSP8	265	K	Membrane protein insertase YidC 2 OS=Streptococcus mutans serotype c (strain ATCC 700610 / UA159) OX=210007 GN=yidC2 PE=3 SV=1	yidC2	1	1.88753e-06	142.92	2	QIDEEFK(1)K	-0.5914	5
Q8DSP8	98	K	Membrane protein insertase YidC 2 OS=Streptococcus mutans serotype c (strain ATCC 700610 / UA159) OX=210007 GN=yidC2 PE=3 SV=1	yidC2	1	0.000228291	97.813	2	MAYLK(1)PVFDPIQER	0.69676	1
Q8DSP9	57	K	Acylphosphatase OS=Streptococcus mutans serotype c (strain ATCC 700610 / UA159) OX=210007 GN=SMU_1725 PE=3 SV=1	SMU_1725	1	6.19228e-05	115.71	2	LAK(1)FIQEIR	-0.016971	1
Q8DSQ8	11	K	CBS domain-containing protein(predicted) OS=Streptococcus mutans serotype c (strain ATCC 700610 / UA159) OX=210007 GN=SMU_1715c PE=4 SV=1	SMU_1715c	1	0.00107011	82.426	3	DFLK(1)PLLK	-0.4022	3
Q8DSR0	202	K	Pseudouridine synthase OS=Streptococcus mutans serotype c (strain ATCC 700610 / UA159) OX=210007 GN=rluB PE=3 SV=1	rluB	1	2.51877e-05	109.84	3	MFEAVGLMVDK(1)LSR	-0.81642	1
Q8DSR3	392	K	Trk system potassium uptake protein TrkA OS=Streptococcus mutans serotype c (strain ATCC 700610 / UA159) OX=210007 GN=trkA PE=4 SV=1	trkA	1	9.11028e-05	113.71	2	QTNK(1)MAGK	-2.224	2
Q8DSS8	14	K	VOC domain-containing protein OS=Streptococcus mutans serotype c (strain ATCC 700610 / UA159) OX=210007 GN=SMU_1681c PE=4 SV=1	SMU_1681c	1	1.61551e-05	114.29	3	MIDHFGITVQDLEK(1)SK	-0.25368	1
Q8DST1	80	K	BAAT_C domain-containing protein OS=Streptococcus mutans serotype c (strain ATCC 700610 / UA159) OX=210007 GN=SMU_1678 PE=4 SV=1	SMU_1678	1	0.000155081	103.7	2	IIPDNIK(1)YK	-0.61708	2
Q8DST2	236	K	UDP-N-acetylmuramoyl-L-alanyl-D-glutamate--L-lysine ligase OS=Streptococcus mutans serotype c (strain ATCC 700610 / UA159) OX=210007 GN=murE PE=3 SV=1	murE	1	0.0017365	84.227	3	LLLK(1)HSR	-0.3515	7
Q8DST6	27	K	Uracil phosphoribosyltransferase OS=Streptococcus mutans serotype c (strain ATCC 700610 / UA159) OX=210007 GN=upp PE=3 SV=1	upp	1	0.000100215	111.74	2	DTSTK(1)HFR	-0.72805	3
Q8DST6	61	K	Uracil phosphoribosyltransferase OS=Streptococcus mutans serotype c (strain ATCC 700610 / UA159) OX=210007 GN=upp PE=3 SV=1	upp	1	1.35112e-06	115.15	3	ELPLEEVEIETPITK(1)TVQK	2.0849	2
Q8DST7	178	K	ATP-dependent Clp protease proteolytic subunit OS=Streptococcus mutans serotype c (strain ATCC 700610 / UA159) OX=210007 GN=clpP PE=3 SV=1	clpP	1	3.22992e-12	178.81	3	DYWMDAK(1)ETLK	-0.32932	2
Q8DST7	182	K	ATP-dependent Clp protease proteolytic subunit OS=Streptococcus mutans serotype c (strain ATCC 700610 / UA159) OX=210007 GN=clpP PE=3 SV=1	clpP	1	8.86225e-09	142.26	3	ETLK(1)YGFIDEIMENNELK	0.10848	1
Q8DST7	167	K	ATP-dependent Clp protease proteolytic subunit OS=Streptococcus mutans serotype c (strain ATCC 700610 / UA159) OX=210007 GN=clpP PE=3 SV=1	clpP	1	2.3196e-06	132.88	2	QIHK(1)DAER	0.4257	2
Q8DST7	163	K	ATP-dependent Clp protease proteolytic subunit OS=Streptococcus mutans serotype c (strain ATCC 700610 / UA159) OX=210007 GN=clpP PE=3 SV=1	clpP	1	0.000102261	112.94	2	TIK(1)QIHK	-0.038875	18
Q8DSU0	348	K	Putative ABC transporter, branched chain amino acid-binding protein OS=Streptococcus mutans serotype c (strain ATCC 700610 / UA159) OX=210007 GN=livK PE=3 SV=1	livK	1	2.38233e-07	141.95	2	DIATNLAK(1)LK	-0.44124	2
Q8DSU0	227	K	Putative ABC transporter, branched chain amino acid-binding protein OS=Streptococcus mutans serotype c (strain ATCC 700610 / UA159) OX=210007 GN=livK PE=3 SV=1	livK	1	1.13851e-18	211.67	4	DQDFQAALTK(1)FK	-1.3173	8
Q8DSU0	171	K	Putative ABC transporter, branched chain amino acid-binding protein OS=Streptococcus mutans serotype c (strain ATCC 700610 / UA159) OX=210007 GN=livK PE=3 SV=1	livK	1	4.65471e-17	199.09	3	IIAK(1)YATDNLK	0.94379	6
Q8DSU0	167	K	Putative ABC transporter, branched chain amino acid-binding protein OS=Streptococcus mutans serotype c (strain ATCC 700610 / UA159) OX=210007 GN=livK PE=3 SV=1	livK	1	1.16635e-25	214.88	2	TTFQDSFQGK(1)IIAK	-2.7554	3
Q8DSU1	115	K	Putative branched chain amino acid ABC transporter, permease protein OS=Streptococcus mutans serotype c (strain ATCC 700610 / UA159) OX=210007 GN=livH PE=4 SV=1	livH	1	0.000344354	84.375	3	LVGANK(1)HAFPQTLATVK	-1.6536	1
Q8DSU3	137	K	Putative branched chain amino acid ABC transporter, ATP-binding protein OS=Streptococcus mutans serotype c (strain ATCC 700610 / UA159) OX=210007 GN=livG PE=4 SV=1	livG	1	0.00022819	98.337	3	AIELLK(1)IFNLDDK	-0.39888	1
Q8DSU3	144	K	Putative branched chain amino acid ABC transporter, ATP-binding protein OS=Streptococcus mutans serotype c (strain ATCC 700610 / UA159) OX=210007 GN=livG PE=4 SV=1	livG	1	6.05e-26	220.9	2	IFNLDDK(1)ADTLAK	0.58697	3
Q8DSU3	7	K	Putative branched chain amino acid ABC transporter, ATP-binding protein OS=Streptococcus mutans serotype c (strain ATCC 700610 / UA159) OX=210007 GN=livG PE=4 SV=1	livG	1	7.74659e-06	129.16	3	ALLDVK(1)NLTK	0.35561	3
Q8DSU3	240	K	Putative branched chain amino acid ABC transporter, ATP-binding protein OS=Streptococcus mutans serotype c (strain ATCC 700610 / UA159) OX=210007 GN=livG PE=4 SV=1	livG	1	0.000141115	101.62	3	LIAQGTPEEIK(1)HNK	0.23236	1
Q8DSU5	103	K	Putative acetoin utilization protein, acetoin dehydrogenase OS=Streptococcus mutans serotype c (strain ATCC 700610 / UA159) OX=210007 GN=SMU_1664c PE=4 SV=1	SMU_1664c	1	0.000917987	94.544	3	LEDAIYIMMK(1)HK	-0.53985	2
Q8DSU5	150	K	Putative acetoin utilization protein, acetoin dehydrogenase OS=Streptococcus mutans serotype c (strain ATCC 700610 / UA159) OX=210007 GN=SMU_1664c PE=4 SV=1	SMU_1664c	1	5.08358e-08	144.68	3	LLADDK(1)VGILEQVVK	-0.80121	2
Q8DSU5	4	K	Putative acetoin utilization protein, acetoin dehydrogenase OS=Streptococcus mutans serotype c (strain ATCC 700610 / UA159) OX=210007 GN=SMU_1664c PE=4 SV=1	SMU_1664c	1	0.000584063	94.85	2	PVK(1)DFMTR	-0.31463	1
Q8DSV3	267	K	Phosphoserine aminotransferase OS=Streptococcus mutans serotype c (strain ATCC 700610 / UA159) OX=210007 GN=serC PE=3 SV=1	serC	1	2.29306e-09	158.42	2	ELGGVDEMEK(1)INR	-0.84136	2
Q8DSV3	316	K	Phosphoserine aminotransferase OS=Streptococcus mutans serotype c (strain ATCC 700610 / UA159) OX=210007 GN=serC PE=3 SV=1	serC	1	2.31582e-12	180.88	2	FVK(1)EADALGFK	2.0236	2
Q8DSV3	357	K	Phosphoserine aminotransferase OS=Streptococcus mutans serotype c (strain ATCC 700610 / UA159) OX=210007 GN=serC PE=3 SV=1	serC	1	0.00468632	81.548	2	K(1)FEAENK	0.87141	2
Q8DSV3	313	K	Phosphoserine aminotransferase OS=Streptococcus mutans serotype c (strain ATCC 700610 / UA159) OX=210007 GN=serC PE=3 SV=1	serC	1	0.000130255	93.837	3	SVANIPFVTPSQDLDAK(1)FVK	0.081007	1
Q8DSV6	22	K	2-oxoglutarate reductase OS=Streptococcus mutans serotype c (strain ATCC 700610 / UA159) OX=210007 GN=serA PE=3 SV=1	serA	1	1.83481e-08	128.88	3	ELGNK(1)FQVDGDLAENPDAYIIR	-0.71993	1
Q8DSV6	324	K	2-oxoglutarate reductase OS=Streptococcus mutans serotype c (strain ATCC 700610 / UA159) OX=210007 GN=serA PE=3 SV=1	serA	1	1.94143e-05	115.29	2	ITLINK(1)NVPNIVAR	1.0572	3
Q8DSW4	172	K	Uncharacterized protein OS=Streptococcus mutans serotype c (strain ATCC 700610 / UA159) OX=210007 GN=SMU_1644c PE=4 SV=1	SMU_1644c	1	0.023207	58.815	2	K(1)YINNFFK	-1.0431	1
Q8DSW4	219	K	Uncharacterized protein OS=Streptococcus mutans serotype c (strain ATCC 700610 / UA159) OX=210007 GN=SMU_1644c PE=4 SV=1	SMU_1644c	1	6.88589e-06	131.44	3	QLIVK(1)TYNK	1.966	3
Q8DSW7	15	K	CsbD domain-containing protein OS=Streptococcus mutans serotype c (strain ATCC 700610 / UA159) OX=210007 GN=SMU_1641c PE=3 SV=1	SMU_1641c	1	2.27699e-08	159.04	2	GAIK(1)QGAGK	-0.21298	1
Q8DSW7	35	K	CsbD domain-containing protein OS=Streptococcus mutans serotype c (strain ATCC 700610 / UA159) OX=210007 GN=SMU_1641c PE=3 SV=1	SMU_1641c	1	5.71433e-19	204.49	3	VETEGAIEK(1)TVAK	0.75579	13
Q8DSW8	569	K	Methionine--tRNA ligase OS=Streptococcus mutans serotype c (strain ATCC 700610 / UA159) OX=210007 GN=metS PE=3 SV=1	metS	1	0.000481279	93.096	2	FDDFDK(1)LEIR	-0.83895	1
Q8DSW8	630	K	Methionine--tRNA ligase OS=Streptococcus mutans serotype c (strain ATCC 700610 / UA159) OX=210007 GN=metS PE=3 SV=1	metS	1	0.000208423	101.64	3	LQIVANLK(1)PR	0.35038	3
Q8DSW8	435	K	Methionine--tRNA ligase OS=Streptococcus mutans serotype c (strain ATCC 700610 / UA159) OX=210007 GN=metS PE=3 SV=1	metS	1	2.84944e-05	108.89	3	TNK(1)YIDETTPWVLAK	-2.0239	1
Q8DSW8	578	K	Methionine--tRNA ligase OS=Streptococcus mutans serotype c (strain ATCC 700610 / UA159) OX=210007 GN=metS PE=3 SV=1	metS	1	4.66073e-05	120.09	2	VAEVK(1)EVSK	0.28296	2
Q8DSX6	221	K	Peptidyl-prolyl cis-trans isomerase OS=Streptococcus mutans serotype c (strain ATCC 700610 / UA159) OX=210007 GN=SMU_1631 PE=3 SV=1	SMU_1631	1	7.04778e-05	119.27	2	GMK(1)IVDK	-0.60914	1
Q8DSY0	198	K	50S ribosomal protein L1 OS=Streptococcus mutans serotype c (strain ATCC 700610 / UA159) OX=210007 GN=rplA PE=3 SV=1	rplA	1	0.00977144	64.439	3	AFNDVIAK(1)AK	1.016	1
Q8DSY0	200	K	50S ribosomal protein L1 OS=Streptococcus mutans serotype c (strain ATCC 700610 / UA159) OX=210007 GN=rplA PE=3 SV=1	rplA	1	0.000209145	105.57	2	AK(1)PATAK	-0.19233	2
Q8DSY0	31	K	50S ribosomal protein L1 OS=Streptococcus mutans serotype c (strain ATCC 700610 / UA159) OX=210007 GN=rplA PE=3 SV=1	rplA	1	1.35698e-18	188.47	3	AYSVEEAVALAK(1)ETNFAK	-0.41601	1
Q8DSY0	190	K	50S ribosomal protein L1 OS=Streptococcus mutans serotype c (strain ATCC 700610 / UA159) OX=210007 GN=rplA PE=3 SV=1	rplA	1	3.28601e-18	187.57	2	LVENFK(1)AFNDVIAK	0.47478	3
Q8DSY0	184	K	50S ribosomal protein L1 OS=Streptococcus mutans serotype c (strain ATCC 700610 / UA159) OX=210007 GN=rplA PE=3 SV=1	rplA	1	1.98277e-13	183.79	4	VSFDADK(1)LVENFK	-0.44881	8
Q8DSY1	181	K	Uridylate kinase OS=Streptococcus mutans serotype c (strain ATCC 700610 / UA159) OX=210007 GN=pyrH PE=3 SV=1	pyrH	1	1.03259e-05	112.56	3	NADAIK(1)FNELTHMEVLK	-1.2404	1
Q8DSY2	140	K	Ribosome-recycling factor OS=Streptococcus mutans serotype c (strain ATCC 700610 / UA159) OX=210007 GN=frr PE=3 SV=1	frr	1	0.00198177	88.819	2	DAMDEAK(1)K	-0.52053	1
Q8DSY2	162	K	Ribosome-recycling factor OS=Streptococcus mutans serotype c (strain ATCC 700610 / UA159) OX=210007 GN=frr PE=3 SV=1	frr	1	9.03501e-12	165.7	2	DIQK(1)VTDEAVK	-0.95791	1
Q8DSY2	169	K	Ribosome-recycling factor OS=Streptococcus mutans serotype c (strain ATCC 700610 / UA159) OX=210007 GN=frr PE=3 SV=1	frr	1	3.02482e-08	147.64	3	VTDEAVK(1)HIDSMTANK	-1.4075	2
Q8DSY2	154	K	Ribosome-recycling factor OS=Streptococcus mutans serotype c (strain ATCC 700610 / UA159) OX=210007 GN=frr PE=3 SV=1	frr	1	8.32673e-24	221.09	3	EITEDELK(1)SLEK	0.49611	5
Q8DSY2	158	K	Ribosome-recycling factor OS=Streptococcus mutans serotype c (strain ATCC 700610 / UA159) OX=210007 GN=frr PE=3 SV=1	frr	1	1.11854e-05	130.96	3	SLEK(1)DIQK	0.68799	9
Q8DSY2	180	K	Ribosome-recycling factor OS=Streptococcus mutans serotype c (strain ATCC 700610 / UA159) OX=210007 GN=frr PE=3 SV=1	frr	1	0.00851587	65.252	2	EK(1)ELLEV	0.17744	2
Q8DSY2	115	K	Ribosome-recycling factor OS=Streptococcus mutans serotype c (strain ATCC 700610 / UA159) OX=210007 GN=frr PE=3 SV=1	frr	1	0.000491765	101.64	2	ELAK(1)EVK	-1.0284	1
Q8DSY2	146	K	Ribosome-recycling factor OS=Streptococcus mutans serotype c (strain ATCC 700610 / UA159) OX=210007 GN=frr PE=3 SV=1	frr	1	1.28876e-10	159.94	3	IK(1)EITEDELK	-0.24255	2
Q8DSY2	72	K	Ribosome-recycling factor OS=Streptococcus mutans serotype c (strain ATCC 700610 / UA159) OX=210007 GN=frr PE=3 SV=1	frr	1	2.87089e-08	144.65	3	VLLVSPFDK(1)SSLK	0.63116	3
Q8DSZ8	125	K	Aldoketomutase OS=Streptococcus mutans serotype c (strain ATCC 700610 / UA159) OX=210007 GN=lguL PE=3 SV=1	lguL	1	1.13238e-05	131.06	3	LK(1)QFQEK	0.6814	5
Q8DSZ8	11	K	Aldoketomutase OS=Streptococcus mutans serotype c (strain ATCC 700610 / UA159) OX=210007 GN=lguL PE=3 SV=1	lguL	1	8.52865e-09	159.4	2	VK(1)DLDASLK	-0.63974	6
Q8DSZ8	18	K	Aldoketomutase OS=Streptococcus mutans serotype c (strain ATCC 700610 / UA159) OX=210007 GN=lguL PE=3 SV=1	lguL	0.995659	0.000834311	85.808	4	VK(0.004)DLDASLK(0.996)FYQEALDFK	0.61397	1
Q8DSZ9	111	K	Putative NAD(P)H-flavin oxidoreductase OS=Streptococcus mutans serotype c (strain ATCC 700610 / UA159) OX=210007 GN=SMU_1602 PE=3 SV=1	SMU_1602	1	0.000738364	90.906	2	DK(1)ETLEAR	-0.10833	2
Q8DSZ9	109	K	Putative NAD(P)H-flavin oxidoreductase OS=Streptococcus mutans serotype c (strain ATCC 700610 / UA159) OX=210007 GN=SMU_1602 PE=3 SV=1	SMU_1602	0.999983	0.00169562	102.06	2	GLK(1)DKETLEAR	0.078025	4
Q8DSZ9	205	K	Putative NAD(P)H-flavin oxidoreductase OS=Streptococcus mutans serotype c (strain ATCC 700610 / UA159) OX=210007 GN=SMU_1602 PE=3 SV=1	SMU_1602	1	5.3088e-06	147.52	2	LRDPK(1)HPR	0.54225	7
Q8DSZ9	27	K	Putative NAD(P)H-flavin oxidoreductase OS=Streptococcus mutans serotype c (strain ATCC 700610 / UA159) OX=210007 GN=SMU_1602 PE=3 SV=1	SMU_1602	1	6.4979e-05	114.84	3	VYNDQK(1)IPK	0.52503	3
Q8DT07	108	K	Putative dipeptidase PepQ OS=Streptococcus mutans serotype c (strain ATCC 700610 / UA159) OX=210007 GN=pepQ PE=4 SV=1	pepQ	1	1.98949e-05	114.74	3	IALEFDNLNVTK(1)FK	0.40936	2
Q8DT07	10	K	Putative dipeptidase PepQ OS=Streptococcus mutans serotype c (strain ATCC 700610 / UA159) OX=210007 GN=pepQ PE=4 SV=1	pepQ	1	1.63451e-12	143.01	3	LAQIVQK(1)LK	-0.017957	3
Q8DT07	243	K	Putative dipeptidase PepQ OS=Streptococcus mutans serotype c (strain ATCC 700610 / UA159) OX=210007 GN=pepQ PE=4 SV=1	pepQ	1	9.46366e-08	140.24	2	TVAVGQPDQFK(1)K	-0.010155	3
Q8DT08	237	K	Intracellular alpha-amylase OS=Streptococcus mutans serotype c (strain ATCC 700610 / UA159) OX=210007 GN=amyA PE=3 SV=1	amyA	1	0.000344487	94.616	3	LDAIK(1)HIDK	0.059411	2
Q8DT09	23	K	Putative hexosyltransferase OS=Streptococcus mutans serotype c (strain ATCC 700610 / UA159) OX=210007 GN=SMU_1589c PE=4 SV=1	SMU_1589c	1	0.0171795	50.703	3	AIK(1)HQER	-2.2291	1
Q8DT09	181	K	Putative hexosyltransferase OS=Streptococcus mutans serotype c (strain ATCC 700610 / UA159) OX=210007 GN=SMU_1589c PE=4 SV=1	SMU_1589c	1	0.0144532	57.836	3	GIEDFIK(1)VAQR	-1.4052	1
Q8DT10	354	K	Putative hexosyltransferase OS=Streptococcus mutans serotype c (strain ATCC 700610 / UA159) OX=210007 GN=SMU_1588c PE=4 SV=1	SMU_1588c	1	0.000120962	109.21	2	QEK(1)VWQK	-1.286	3
Q8DT12	142	K	Threonine--tRNA ligase OS=Streptococcus mutans serotype c (strain ATCC 700610 / UA159) OX=210007 GN=thrS PE=3 SV=1	thrS	1	2.72167e-10	169.09	2	EEVTK(1)DEAR	-0.17751	2
Q8DT12	400	K	Threonine--tRNA ligase OS=Streptococcus mutans serotype c (strain ATCC 700610 / UA159) OX=210007 GN=thrS PE=3 SV=1	thrS	1	2.40178e-11	143.74	3	EMTLNDGHTFVALDQVEDEFK(1)R	-0.59886	1
Q8DT12	640	K	Threonine--tRNA ligase OS=Streptococcus mutans serotype c (strain ATCC 700610 / UA159) OX=210007 GN=thrS PE=3 SV=1	thrS	1	0.00152934	81.017	2	ENILADIK(1)R	-0.87867	1
Q8DT12	126	K	Threonine--tRNA ligase OS=Streptococcus mutans serotype c (strain ATCC 700610 / UA159) OX=210007 GN=thrS PE=3 SV=1	thrS	1	0.000141897	121.62	2	IEEEMK(1)K	-0.52019	2
Q8DT12	225	K	Threonine--tRNA ligase OS=Streptococcus mutans serotype c (strain ATCC 700610 / UA159) OX=210007 GN=thrS PE=3 SV=1	thrS	1	2.67492e-10	163.64	2	IYGTAWFDK(1)K	-1.6722	4
Q8DT14	485	K	Putative 67 kDa myosin-crossreactive streptococcal antigen-like protein OS=Streptococcus mutans serotype c (strain ATCC 700610 / UA159) OX=210007 GN=SMU_1584c PE=4 SV=1	SMU_1584c	1	0.0282501	66.246	4	TTNDRPLVVPK(1)HSK	-2.2344	1
Q8DT23	355	K	S-adenosylmethionine synthase OS=Streptococcus mutans serotype c (strain ATCC 700610 / UA159) OX=210007 GN=metK PE=3 SV=1	metK	1	2.49063e-05	116.29	4	QIFDLRPAGIIK(1)MLDLK	0.6196	2
Q8DT28	175	K	Putative maltose/maltodextrin ABC transporter, sugar-binding protein MalX OS=Streptococcus mutans serotype c (strain ATCC 700610 / UA159) OX=210007 GN=malX PE=4 SV=1	malX	1	0.00988676	57.96	3	ATFGAK(1)FK	1.4556	1
Q8DT28	409	K	Putative maltose/maltodextrin ABC transporter, sugar-binding protein MalX OS=Streptococcus mutans serotype c (strain ATCC 700610 / UA159) OX=210007 GN=malX PE=4 SV=1	malX	1	1.40106e-07	149.23	3	QFDK(1)DLAAAK	1.3389	3
Q8DT30	123	K	4-alpha-glucanotransferase OS=Streptococcus mutans serotype c (strain ATCC 700610 / UA159) OX=210007 GN=malQ PE=3 SV=1	malQ	1	5.05516e-13	180.18	2	AVINFLADK(1)TNLK	-0.16734	4
Q8DT30	483	K	4-alpha-glucanotransferase OS=Streptococcus mutans serotype c (strain ATCC 700610 / UA159) OX=210007 GN=malQ PE=3 SV=1	malQ	1	1.61261e-05	117.07	3	DLTQDK(1)INFLSK	0.61835	1
Q8DT31	482	K	Alpha-1,4 glucan phosphorylase OS=Streptococcus mutans serotype c (strain ATCC 700610 / UA159) OX=210007 GN=glgP PE=1 SV=1	glgP	1	5.79786e-09	148.26	3	ENK(1)GINLDENSIIDTQIK	-1.6321	1
Q8DT31	457	K	Alpha-1,4 glucan phosphorylase OS=Streptococcus mutans serotype c (strain ATCC 700610 / UA159) OX=210007 GN=glgP PE=1 SV=1	glgP	1	3.84196e-18	186.85	3	LLAFADDK(1)TVHEQLAK	0.43958	3
Q8DT31	296	K	Alpha-1,4 glucan phosphorylase OS=Streptococcus mutans serotype c (strain ATCC 700610 / UA159) OX=210007 GN=glgP PE=1 SV=1	glgP	1	3.4362e-06	112.55	3	LLNEK(1)HGLDFYEAVDIVK	0.36943	1
Q8DT31	10	K	Alpha-1,4 glucan phosphorylase OS=Streptococcus mutans serotype c (strain ATCC 700610 / UA159) OX=210007 GN=glgP PE=1 SV=1	glgP	1	0.000132025	104.79	2	QFSK(1)YVQEK	3.8643	2
Q8DT32	638	K	Putative cation-transporting P-type ATPase PacL OS=Streptococcus mutans serotype c (strain ATCC 700610 / UA159) OX=210007 GN=pacL PE=4 SV=1	pacL	1	0.00835478	61.962	2	VAPEQK(1)YR	-0.19931	2
Q8DT33	161	K	Trk system potassium uptake protein TrkA OS=Streptococcus mutans serotype c (strain ATCC 700610 / UA159) OX=210007 GN=trk PE=4 SV=1	trk	1	6.99318e-05	106.29	2	FNIPPLLDK(1)K	-0.82002	3
Q8DT33	94	K	Trk system potassium uptake protein TrkA OS=Streptococcus mutans serotype c (strain ATCC 700610 / UA159) OX=210007 GN=trk PE=4 SV=1	trk	1	0.00773921	67.035	2	VPK(1)VIAR	-1.0444	3
Q8DT38	32	K	Methionine aminopeptidase OS=Streptococcus mutans serotype c (strain ATCC 700610 / UA159) OX=210007 GN=ampM PE=3 SV=1	ampM	1	0.0133985	59.57	3	DLIK(1)PGLDMWK	1.3384	1
Q8DT49	204	K	DNA ligase OS=Streptococcus mutans serotype c (strain ATCC 700610 / UA159) OX=210007 GN=ligA PE=3 SV=1	ligA	1	8.39565e-05	109.42	3	QLDTK(1)VVAK	0.70477	4
Q8DT51	509	K	Putative pullulanase OS=Streptococcus mutans serotype c (strain ATCC 700610 / UA159) OX=210007 GN=pulA PE=3 SV=1	pulA	1	0.00734973	76.345	2	GAEVYGDFK(1)R	0.14715	1
Q8DT61	63	K	Putative amino acid ABC transporter, permease protein OS=Streptococcus mutans serotype c (strain ATCC 700610 / UA159) OX=210007 GN=SMU_1521 PE=3 SV=1	SMU_1521	1	0.00452049	74.423	2	LLK(1)GIAR	-0.49327	1
Q8DT63	7	K	Putative amino acid ABC transporter, ATP-binding protein OS=Streptococcus mutans serotype c (strain ATCC 700610 / UA159) OX=210007 GN=glnQ PE=4 SV=1	glnQ	1	3.95763e-11	178.08	3	ALITFK(1)NVEK	1.2626	8
Q8DT66	76	K	Ribonuclease 3 OS=Streptococcus mutans serotype c (strain ATCC 700610 / UA159) OX=210007 GN=rnc PE=3 SV=1	rnc	1	0.000557025	84.615	2	AEGDLSK(1)MR	-0.70516	1
Q8DT81	48	K	Putative endonuclease OS=Streptococcus mutans serotype c (strain ATCC 700610 / UA159) OX=210007 GN=SMU_1485c PE=4 SV=1	SMU_1485c	1	0.00012992	107.43	2	MLK(1)VFNK	0.12714	1
Q8DTA1	38	K	Putative dTDP-4-keto-L-rhamnose reductase OS=Streptococcus mutans serotype c (strain ATCC 700610 / UA159) OX=210007 GN=rmlC PE=4 SV=1	rmlC	1	1.29713e-08	144.5	3	GLHAEPWDK(1)YISIADEGK	-1.7589	2
Q8DTA6	518	K	Alpha-acetolactate synthase OS=Streptococcus mutans serotype c (strain ATCC 700610 / UA159) OX=210007 GN=alsS PE=3 SV=1	alsS	1	0.00114233	79.466	3	EK(1)FDQVLQTALK	1.4276	2
Q8DTA7	98	K	Alpha-acetolactate decarboxylase OS=Streptococcus mutans serotype c (strain ATCC 700610 / UA159) OX=210007 GN=aldB PE=3 SV=1	aldB	1	0.000556731	90.689	2	FEMTDK(1)ELQER	-0.92008	1
Q8DTA7	224	K	Alpha-acetolactate decarboxylase OS=Streptococcus mutans serotype c (strain ATCC 700610 / UA159) OX=210007 GN=aldB PE=3 SV=1	aldB	1	0.00656331	70.1	3	QYLFAK(1)FNAK	1.7006	2
Q8DTB0	191	K	ABC transporter substrate-binding protein(predicted) OS=Streptococcus mutans serotype c (strain ATCC 700610 / UA159) OX=210007 GN=SMU_1447c PE=4 SV=1	SMU_1447c	1	0.000729711	102.06	2	SQVEEFK(1)K	1.0799	1
Q8DTB3	534	K	Ribonuclease J OS=Streptococcus mutans serotype c (strain ATCC 700610 / UA159) OX=210007 GN=rnj PE=3 SV=1	rnj	1	0.00841202	67.019	3	DEIGK(1)FLFEQTK	0.54197	1
Q8DTB3	379	K	Ribonuclease J OS=Streptococcus mutans serotype c (strain ATCC 700610 / UA159) OX=210007 GN=rnj PE=3 SV=1	rnj	1	0.00295119	69.716	3	DLQLMINLLK(1)PK	-0.042231	1
Q8DTC1	267	K	Putative ABC transporter, ATP-binding protein OS=Streptococcus mutans serotype c (strain ATCC 700610 / UA159) OX=210007 GN=SMU_1431c PE=4 SV=1	SMU_1431c	1	0.00128305	90.657	2	QQK(1)EIAK	0.93769	2
Q8DTC6	3	K	Phosphoglucosamine mutase OS=Streptococcus mutans serotype c (strain ATCC 700610 / UA159) OX=210007 GN=glmM PE=3 SV=1	glmM	1	0.0235828	48.698	2	GK(1)YFGTDGVR	0.080716	1
Q8DTD1	60	K	Putative oxidoreductase OS=Streptococcus mutans serotype c (strain ATCC 700610 / UA159) OX=210007 GN=SMU_1420 PE=1 SV=1	SMU_1420	1	3.43737e-07	134.13	2	DLAK(1)VAEMEK	0.0031895	2
Q8DTD1	66	K	Putative oxidoreductase OS=Streptococcus mutans serotype c (strain ATCC 700610 / UA159) OX=210007 GN=SMU_1420 PE=1 SV=1	SMU_1420	1	0.0152463	51.066	2	VAEMEK(1)YR	-0.78536	1
Q8DTD5	27	K	Putative mutator protein MutT OS=Streptococcus mutans serotype c (strain ATCC 700610 / UA159) OX=210007 GN=SMU_1416c PE=4 SV=1	SMU_1416c	1	0.00803709	66.351	2	DK(1)YDIER	-1.1962	1
Q8DTD8	238	K	Putative ABC transporter, membrane protein subunit and ATP-binding protein OS=Streptococcus mutans serotype c (strain ATCC 700610 / UA159) OX=210007 GN=SMU_1412c PE=4 SV=1	SMU_1412c	1	0.00417284	84.498	2	ATVDFK(1)K	0.080375	2
Q8DTD8	5	K	Putative ABC transporter, membrane protein subunit and ATP-binding protein OS=Streptococcus mutans serotype c (strain ATCC 700610 / UA159) OX=210007 GN=SMU_1412c PE=4 SV=1	SMU_1412c	1	0.0182112	49.35	3	MLELK(1)HITK	-1.3882	1
Q8DTE3	253	K	CRISPR-associated endonuclease Cas9 OS=Streptococcus mutans serotype c (strain ATCC 700610 / UA159) OX=210007 GN=cas9 PE=1 SV=1	cas9	1	5.34225e-08	152.07	2	LIVGNQADFK(1)K	-0.038174	2
Q8DTE9	83	K	Putative transcriptional regulator OS=Streptococcus mutans serotype c (strain ATCC 700610 / UA159) OX=210007 GN=SMU_1398 PE=4 SV=1	SMU_1398	1	3.61388e-06	130.01	3	INHIAK(1)QLEMK	0.24235	4
Q8DTF3	545	K	Elongation factor 4 OS=Streptococcus mutans serotype c (strain ATCC 700610 / UA159) OX=210007 GN=lepA PE=3 SV=1	lepA	1	0.000119806	97.081	3	QQFEVPIQAAIGQK(1)IVAR	1.0727	2
Q8DTF8	501	K	Phosphoenolpyruvate carboxykinase (ATP) OS=Streptococcus mutans serotype c (strain ATCC 700610 / UA159) OX=210007 GN=pckA PE=3 SV=1	pckA	1	3.43927e-05	114.89	2	IPNFDK(1)AYVK	0.65306	2
Q8DTG2	392	K	2-isopropylmalate synthase OS=Streptococcus mutans serotype c (strain ATCC 700610 / UA159) OX=210007 GN=leuA PE=3 SV=1	leuA	1	2.87754e-14	184.15	3	ALVAGTSVENPEGFHFK(1)DLR	-1.2508	2
Q8DTG2	339	K	2-isopropylmalate synthase OS=Streptococcus mutans serotype c (strain ATCC 700610 / UA159) OX=210007 GN=leuA PE=3 SV=1	leuA	1	8.56017e-05	114.89	2	HAFIEK(1)LK	0.18063	5
Q8DTG2	322	K	2-isopropylmalate synthase OS=Streptococcus mutans serotype c (strain ATCC 700610 / UA159) OX=210007 GN=leuA PE=3 SV=1	leuA	1	0.0016751	92.062	2	K(1)SSLPLGK	-0.11209	2
Q8DTG2	358	K	2-isopropylmalate synthase OS=Streptococcus mutans serotype c (strain ATCC 700610 / UA159) OX=210007 GN=leuA PE=3 SV=1	leuA	1	5.81247e-08	136.6	3	LDFEEGEVAPLFAK(1)FK	0.098785	2
Q8DTG2	131	K	2-isopropylmalate synthase OS=Streptococcus mutans serotype c (strain ATCC 700610 / UA159) OX=210007 GN=leuA PE=3 SV=1	leuA	1	2.20473e-12	176.4	3	SK(1)FDVIEFSPEDATR	-0.71467	2
Q8DTG2	32	K	2-isopropylmalate synthase OS=Streptococcus mutans serotype c (strain ATCC 700610 / UA159) OX=210007 GN=leuA PE=3 SV=1	leuA	1	9.00464e-07	136.57	3	VAIAK(1)QLEK	1.05	3
Q8DTG5	31	K	3-isopropylmalate dehydratase small subunit OS=Streptococcus mutans serotype c (strain ATCC 700610 / UA159) OX=210007 GN=leuD PE=1 SV=1	leuD	1	0.00045953	98.033	2	QFLK(1)LIDK	0.019866	1
Q8DTG6	79	K	Glycerophosphoryl diester phosphodiesterase family protein(predicted) OS=Streptococcus mutans serotype c (strain ATCC 700610 / UA159) OX=210007 GN=SMU_1378 PE=4 SV=1	SMU_1378	1	0.0320428	42.277	3	PIK(1)HQIHSLDYHLIDK	-3.6743	1
Q8DTG7	145	K	YrdC-like domain-containing protein OS=Streptococcus mutans serotype c (strain ATCC 700610 / UA159) OX=210007 GN=SMU_1377c PE=1 SV=1	SMU_1377c	1	0.00073199	91.069	2	EMWEK(1)EGR	-0.27843	2
Q8DTH8	34	K	Putative transcriptional regulator (TetR family) OS=Streptococcus mutans serotype c (strain ATCC 700610 / UA159) OX=210007 GN=SMU_1361c PE=4 SV=1	SMU_1361c	1	0.000119359	105.4	2	GTSIK(1)SIAK	0.1798	1
Q8DTH8	24	K	Putative transcriptional regulator (TetR family) OS=Streptococcus mutans serotype c (strain ATCC 700610 / UA159) OX=210007 GN=SMU_1361c PE=4 SV=1	SMU_1361c	1	4.1559e-08	144.12	3	QAIIQAALHLFK(1)EK	0.23012	2
Q8DTI4	30	K	Putative transposase fregment OS=Streptococcus mutans serotype c (strain ATCC 700610 / UA159) OX=210007 GN=SMU_1355c PE=4 SV=1	SMU_1355c	0.946607	0.0435181	41.54	3	WK(0.027)AK(0.947)GEK(0.027)PEK	-0.33686	1
Q8DTJ2	500	K	Putative peptide synthetase OS=Streptococcus mutans serotype c (strain ATCC 700610 / UA159) OX=210007 GN=SMU_1345c PE=4 SV=1	SMU_1345c	1	0.000234699	91.626	3	KIVNK(1)FK	-1.3121	6
Q8DTJ5	1777	K	Putative bacitracin synthetase 1 BacA OS=Streptococcus mutans serotype c (strain ATCC 700610 / UA159) OX=210007 GN=bacA1 PE=3 SV=1	bacA1	1	9.04998e-12	165.66	2	AISMASK(1)LISK	-0.63208	1
Q8DTJ5	420	K	Putative bacitracin synthetase 1 BacA OS=Streptococcus mutans serotype c (strain ATCC 700610 / UA159) OX=210007 GN=bacA1 PE=3 SV=1	bacA1	1	0.00399092	89.55	3	DRFDVK(1)K	-1.1346	2
Q8DTJ5	201	K	Putative bacitracin synthetase 1 BacA OS=Streptococcus mutans serotype c (strain ATCC 700610 / UA159) OX=210007 GN=bacA1 PE=3 SV=1	bacA1	1	0.0120579	60.55	3	ELSIEAPTFLK(1)LFQK	-0.50805	1
Q8DTJ5	877	K	Putative bacitracin synthetase 1 BacA OS=Streptococcus mutans serotype c (strain ATCC 700610 / UA159) OX=210007 GN=bacA1 PE=3 SV=1	bacA1	1	6.16884e-05	115.78	3	SFDLTK(1)EFK	-1.7555	2
Q8DTJ5	1788	K	Putative bacitracin synthetase 1 BacA OS=Streptococcus mutans serotype c (strain ATCC 700610 / UA159) OX=210007 GN=bacA1 PE=3 SV=1	bacA1	1	0.000652106	93.111	2	VSVK(1)EILK	-0.19642	1
Q8DTJ6	115	K	Putative gramicidin S synthetase OS=Streptococcus mutans serotype c (strain ATCC 700610 / UA159) OX=210007 GN=SMU_1341c PE=3 SV=1	SMU_1341c	1	0.000489804	87.806	2	EFLNETK(1)YR	-2.3463	2
Q8DTJ6	1046	K	Putative gramicidin S synthetase OS=Streptococcus mutans serotype c (strain ATCC 700610 / UA159) OX=210007 GN=SMU_1341c PE=3 SV=1	SMU_1341c	1	0.0197167	66.073	2	IDEFAK(1)R	1.1597	1
Q8DTJ7	656	K	Putative surfactin synthetase OS=Streptococcus mutans serotype c (strain ATCC 700610 / UA159) OX=210007 GN=bacA2 PE=3 SV=1	bacA2	1	8.48532e-06	130.98	2	ELK(1)ENEILR	-0.58655	2
Q8DTJ7	1065	K	Putative surfactin synthetase OS=Streptococcus mutans serotype c (strain ATCC 700610 / UA159) OX=210007 GN=bacA2 PE=3 SV=1	bacA2	1	0.000807349	89.142	2	NVAK(1)MPNK	-1.1638	1
Q8DTL0	70	K	Cell division ATP-binding protein FtsE OS=Streptococcus mutans serotype c (strain ATCC 700610 / UA159) OX=210007 GN=ftsE PE=3 SV=1	ftsE	1	0.00109539	93.262	2	FNLAK(1)MK	-1.0176	1
Q8DTL0	130	K	Cell division ATP-binding protein FtsE OS=Streptococcus mutans serotype c (strain ATCC 700610 / UA159) OX=210007 GN=ftsE PE=3 SV=1	ftsE	1	6.74688e-09	112.51	3	VTEVLDLVGLK(1)HK	0.27604	2
Q8DTL1	155	K	Cell division protein FtsX OS=Streptococcus mutans serotype c (strain ATCC 700610 / UA159) OX=210007 GN=ftsX PE=3 SV=1	ftsX	1	3.22642e-05	126.41	3	TVAK(1)AIGK	-0.50807	4
Q8DTL3	212	K	Acetoin(diacetyl) reductase OS=Streptococcus mutans serotype c (strain ATCC 700610 / UA159) OX=210007 GN=budC PE=3 SV=1	budC	1	0.000381894	81.854	3	DDEWGMQQFAK(1)DITLQR	0.52168	1
Q8DTL3	73	K	Acetoin(diacetyl) reductase OS=Streptococcus mutans serotype c (strain ATCC 700610 / UA159) OX=210007 GN=budC PE=3 SV=1	budC	1	2.49389e-05	111.39	3	EAVFDAFDQIVK(1)K	0.6846	1
Q8DTM2	431	K	Asparagine--tRNA ligase OS=Streptococcus mutans serotype c (strain ATCC 700610 / UA159) OX=210007 GN=asnS PE=3 SV=1	asnS	1	0.000615141	85.522	3	MVTFVAGTK(1)HIR	0.28879	2
Q8DTM2	93	K	Asparagine--tRNA ligase OS=Streptococcus mutans serotype c (strain ATCC 700610 / UA159) OX=210007 GN=asnS PE=3 SV=1	asnS	1	9.37147e-06	123.64	2	SK(1)FGYELDATDLK	-1.148	1
Q8DTM4	101	K	Putative glycerol dehydrogenase OS=Streptococcus mutans serotype c (strain ATCC 700610 / UA159) OX=210007 GN=SMU_1309c PE=4 SV=1	SMU_1309c	1	1.28719e-07	150.08	2	ALDTAK(1)MVAK	-0.58827	1
Q8DTM4	186	K	Putative glycerol dehydrogenase OS=Streptococcus mutans serotype c (strain ATCC 700610 / UA159) OX=210007 GN=SMU_1309c PE=4 SV=1	SMU_1309c	1	0.00031699	96.591	3	APEVEHAILEAK(1)K	-0.27837	2
Q8DTM4	328	K	Putative glycerol dehydrogenase OS=Streptococcus mutans serotype c (strain ATCC 700610 / UA159) OX=210007 GN=SMU_1309c PE=4 SV=1	SMU_1309c	1	0.000238655	91.475	3	EDIPK(1)IVEVALTTNEYR	-0.85753	1
Q8DTM4	323	K	Putative glycerol dehydrogenase OS=Streptococcus mutans serotype c (strain ATCC 700610 / UA159) OX=210007 GN=SMU_1309c PE=4 SV=1	SMU_1309c	1	5.40329e-09	156.8	2	LQELGLTK(1)EDIPK	-0.19623	3
Q8DTM4	348	K	Putative glycerol dehydrogenase OS=Streptococcus mutans serotype c (strain ATCC 700610 / UA159) OX=210007 GN=SMU_1309c PE=4 SV=1	SMU_1309c	1	2.35621e-12	171.26	3	NTPFDPEK(1)FAQAIR	0.23476	3
Q8DTM6	29	K	DUF1003 domain-containing protein(predicted) OS=Streptococcus mutans serotype c (strain ATCC 700610 / UA159) OX=210007 GN=SMU_1307c PE=4 SV=1	SMU_1307c	1	0.000592199	81.619	3	VDGALFK(1)NLDQGIK	2.3688	1
Q8DTM7	71	K	Nucleotide-binding protein SMU_1306c OS=Streptococcus mutans serotype c (strain ATCC 700610 / UA159) OX=210007 GN=SMU_1306c PE=3 SV=1	SMU_1306c	1	0.00521338	72.496	3	LFFK(1)EVSSILDK	-1.2047	1
Q8DTN5	62	K	50S ribosomal protein L31 type B OS=Streptococcus mutans serotype c (strain ATCC 700610 / UA159) OX=210007 GN=rpmE2 PE=2 SV=1	rpmE2	1	1.03452e-06	133.13	2	QK(1)FTQADGR	-0.79551	6
Q8DTN5	32	K	50S ribosomal protein L31 type B OS=Streptococcus mutans serotype c (strain ATCC 700610 / UA159) OX=210007 GN=rpmE2 PE=2 SV=1	rpmE2	1	6.42681e-35	258.91	3	TSK(1)ETVEFEGETYPLIR	-0.086867	2
Q8DTP5	83	K	50S ribosomal protein L19 OS=Streptococcus mutans serotype c (strain ATCC 700610 / UA159) OX=210007 GN=rplS PE=3 SV=1	rplS	1	0.0212248	46.819	2	VEK(1)IEVTR	0.90317	1
Q8DTP5	31	K	50S ribosomal protein L19 OS=Streptococcus mutans serotype c (strain ATCC 700610 / UA159) OX=210007 GN=rplS PE=3 SV=1	rplS	1	0.00668307	69.954	2	VHAK(1)VVEGNR	0.062514	1
Q8DTQ3	309	K	Septation ring formation regulator EzrA OS=Streptococcus mutans serotype c (strain ATCC 700610 / UA159) OX=210007 GN=ezrA PE=3 SV=1	ezrA	1	0.00548541	72.138	3	AHK(1)NIVK	-0.63457	2
Q8DTQ3	135	K	Septation ring formation regulator EzrA OS=Streptococcus mutans serotype c (strain ATCC 700610 / UA159) OX=210007 GN=ezrA PE=3 SV=1	ezrA	1	3.7658e-12	165.7	3	EALAVLK(1)EQEEK	0.03855	2
Q8DTQ3	57	K	Septation ring formation regulator EzrA OS=Streptococcus mutans serotype c (strain ATCC 700610 / UA159) OX=210007 GN=ezrA PE=3 SV=1	ezrA	1	2.97995e-12	162.33	3	KQNLFDLPVNDEIEEVK(1)K	0.53381	1
Q8DTQ5	34	K	ATP phosphoribosyltransferase regulatory subunit OS=Streptococcus mutans serotype c (strain ATCC 700610 / UA159) OX=210007 GN=hisZ PE=3 SV=1	hisZ	1	0.0137047	57.425	3	DISNLLIK(1)QGFNR	-0.06995	1
Q8DTQ9	14	K	Imidazoleglycerol-phosphate dehydratase OS=Streptococcus mutans serotype c (strain ATCC 700610 / UA159) OX=210007 GN=hisB PE=3 SV=1	hisB	1	8.66402e-05	102.06	2	NTFETK(1)IK	0.1261	1
Q8DTS9	92	K	Enolase OS=Streptococcus mutans serotype c (strain ATCC 700610 / UA159) OX=210007 GN=eno PE=1 SV=1	eno	1	0.000198499	90.581	4	DQQAIDK(1)AMIALDGTPNK	0.69118	2
Q8DTS9	263	K	Enolase OS=Streptococcus mutans serotype c (strain ATCC 700610 / UA159) OX=210007 GN=eno PE=1 SV=1	eno	1	0.00016661	105.52	2	FEGEK(1)GAK	0.87141	5
Q8DTS9	211	K	Enolase OS=Streptococcus mutans serotype c (strain ATCC 700610 / UA159) OX=210007 GN=eno PE=1 SV=1	eno	1	2.82307e-05	102.21	4	GLETAVGDEGGFAPK(1)FDGTEDAVETIIK	0.44603	1
Q8DTS9	425	K	Enolase OS=Streptococcus mutans serotype c (strain ATCC 700610 / UA159) OX=210007 GN=eno PE=1 SV=1	eno	1	1.40852e-05	129.38	3	GLK(1)SFYNLK	0.40143	5
Q8DTS9	431	K	Enolase OS=Streptococcus mutans serotype c (strain ATCC 700610 / UA159) OX=210007 GN=eno PE=1 SV=1	eno	1	0.000112058	124.08	2	SFYNLK(1)K	0.060675	4
Q8DTS9	190	K	Enolase OS=Streptococcus mutans serotype c (strain ATCC 700610 / UA159) OX=210007 GN=eno PE=1 SV=1	eno	1	1.64868e-07	136.33	2	WGAEIFHALK(1)K	-0.72529	7
Q8DTT3	2	K	Putative nitroreductase OS=Streptococcus mutans serotype c (strain ATCC 700610 / UA159) OX=210007 GN=SMU_1240c PE=4 SV=1	SMU_1240c	1	3.86661e-05	124.98	2	MK(1)FLELNK	-0.69554	3
Q8DTT4	54	K	Putative dipeptidase OS=Streptococcus mutans serotype c (strain ATCC 700610 / UA159) OX=210007 GN=pepV PE=4 SV=1	pepV	1	0.000148956	91.725	4	HPFGPGPVQALEHFLK(1)MAER	-0.19704	1
Q8DTT4	7	K	Putative dipeptidase OS=Streptococcus mutans serotype c (strain ATCC 700610 / UA159) OX=210007 GN=pepV PE=4 SV=1	pepV	0.99842	0.00301409	70.089	3	MFVDFQK(0.998)EVDK(0.002)R	-1.8438	2
Q8DTT5	94	K	UDG domain-containing protein OS=Streptococcus mutans serotype c (strain ATCC 700610 / UA159) OX=210007 GN=SMU_1238c PE=1 SV=1	SMU_1238c	1	0.00398828	72.23	2	GK(1)SGDLPPR	0.18109	2
Q8DTT5	185	K	UDG domain-containing protein OS=Streptococcus mutans serotype c (strain ATCC 700610 / UA159) OX=210007 GN=SMU_1238c PE=1 SV=1	SMU_1238c	1	0.0182261	51.546	4	HPWFEAQVVPDLK(1)K	0.71346	1
Q8DTT5	23	K	UDG domain-containing protein OS=Streptococcus mutans serotype c (strain ATCC 700610 / UA159) OX=210007 GN=SMU_1238c PE=1 SV=1	SMU_1238c	1	0.0141689	56.527	4	VFTEK(1)NIEPLFAAPK	0.31512	2
Q8DTT9	105	K	Ribose-5-phosphate isomerase A OS=Streptococcus mutans serotype c (strain ATCC 700610 / UA159) OX=210007 GN=rpiA PE=1 SV=1	rpiA	1	0.0121625	61.962	3	GGGGALLMEK(1)IVGTLTK	0.13735	1
Q8DTU0	125	K	Phosphopentomutase OS=Streptococcus mutans serotype c (strain ATCC 700610 / UA159) OX=210007 GN=deoB PE=1 SV=1	deoB	1	0.0100726	61.679	2	IEK(1)FSGR	0.31821	2
Q8DTV2	165	K	Orotate phosphoribosyltransferase OS=Streptococcus mutans serotype c (strain ATCC 700610 / UA159) OX=210007 GN=pyrE PE=1 SV=1	pyrE	1	3.48818e-08	147.71	2	ATANFEK(1)ASVK	0.33281	1
Q8DTV2	5	K	Orotate phosphoribosyltransferase OS=Streptococcus mutans serotype c (strain ATCC 700610 / UA159) OX=210007 GN=pyrE PE=1 SV=1	pyrE	1	0.000984475	84.615	2	TLAK(1)DIAR	-0.60974	1
Q8DTV3	88	K	YbhB/YbcL family Raf kinase inhibitor-like protein(predicted) OS=Streptococcus mutans serotype c (strain ATCC 700610 / UA159) OX=210007 GN=SMU_1220c PE=4 SV=1	SMU_1220c	1	0.0163691	51.346	3	QDQK(1)HLK	3.0695	1
Q8DTV8	11	K	Uracil-DNA glycosylase OS=Streptococcus mutans serotype c (strain ATCC 700610 / UA159) OX=210007 GN=ung PE=3 SV=1	ung	1	0.0232871	48.115	4	MEHSAWHDLIK(1)K	0.55883	1
Q8DTW7	338	K	Branched-chain-amino-acid aminotransferase OS=Streptococcus mutans serotype c (strain ATCC 700610 / UA159) OX=210007 GN=ilvE PE=1 SV=1	ilvE	1	0.0300457	45.137	2	APEGWIYK(1)VDD	-1.1324	1
Q8DTW7	104	K	Branched-chain-amino-acid aminotransferase OS=Streptococcus mutans serotype c (strain ATCC 700610 / UA159) OX=210007 GN=ilvE PE=1 SV=1	ilvE	1	0.00236416	77.533	2	FIDAAK(1)QVVR	1.582	2
Q8DTW7	98	K	Branched-chain-amino-acid aminotransferase OS=Streptococcus mutans serotype c (strain ATCC 700610 / UA159) OX=210007 GN=ilvE PE=1 SV=1	ilvE	1	6.11801e-05	104.45	3	LLMPQVPTDK(1)FIDAAK	0.051015	1
Q8DTW7	197	K	Branched-chain-amino-acid aminotransferase OS=Streptococcus mutans serotype c (strain ATCC 700610 / UA159) OX=210007 GN=ilvE PE=1 SV=1	ilvE	1	0.00205607	77.554	3	VGGNYAASLLPGK(1)VAHER	-0.34254	1
Q8DTW8	22	K	DUF2969 domain-containing protein(predicted) OS=Streptococcus mutans serotype c (strain ATCC 700610 / UA159) OX=210007 GN=SMU_1201c PE=4 SV=1	SMU_1201c	1	1.48521e-05	115.82	3	LVGEIAEIDDK(1)FAVIK	-0.636	1
Q8DTW9	363	K	Putative ribosomal protein S1 sequence specific DNA-binding protein OS=Streptococcus mutans serotype c (strain ATCC 700610 / UA159) OX=210007 GN=rs1 PE=4 SV=1	rs1	1	1.58231e-12	178.03	3	ALEERPAQDESNGEK(1)R	-0.016582	6
Q8DTW9	101	K	Putative ribosomal protein S1 sequence specific DNA-binding protein OS=Streptococcus mutans serotype c (strain ATCC 700610 / UA159) OX=210007 GN=rs1 PE=4 SV=1	rs1	1	4.35108e-05	124.67	2	AWDK(1)LVGR	0.078138	6
Q8DTW9	90	K	Putative ribosomal protein S1 sequence specific DNA-binding protein OS=Streptococcus mutans serotype c (strain ATCC 700610 / UA159) OX=210007 GN=rs1 PE=4 SV=1	rs1	1	0.0414868	40.516	3	DTDTVTFLVSK(1)K	-3.0045	1
Q8DTW9	332	K	Putative ribosomal protein S1 sequence specific DNA-binding protein OS=Streptococcus mutans serotype c (strain ATCC 700610 / UA159) OX=210007 GN=rs1 PE=4 SV=1	rs1	1	9.95628e-05	95.153	3	DVLSVGQDVTVK(1)VLDVNTADER	0.6873	1
Q8DTW9	157	K	Putative ribosomal protein S1 sequence specific DNA-binding protein OS=Streptococcus mutans serotype c (strain ATCC 700610 / UA159) OX=210007 GN=rs1 PE=4 SV=1	rs1	1	8.47149e-12	166.97	3	FVGQQFEAK(1)IK	-0.05118	5
Q8DTW9	148	K	Putative ribosomal protein S1 sequence specific DNA-binding protein OS=Streptococcus mutans serotype c (strain ATCC 700610 / UA159) OX=210007 GN=rs1 PE=4 SV=1	rs1	1	1.58773e-18	190.03	3	NTEK(1)FVGQQFEAK	-0.095721	11
Q8DTW9	234	K	Putative ribosomal protein S1 sequence specific DNA-binding protein OS=Streptococcus mutans serotype c (strain ATCC 700610 / UA159) OX=210007 GN=rs1 PE=4 SV=1	rs1	1	3.30113e-08	137.44	3	NVSPK(1)SVVTVGEEIQVK	3.0939	1
Q8DTX4	4	K	Putative transcriptional regulator OS=Streptococcus mutans serotype c (strain ATCC 700610 / UA159) OX=210007 GN=SMU_1193 PE=4 SV=1	SMU_1193	1	0.00115466	92.439	2	AWK(1)FNEK	0.37154	1
Q8DTX6	206	K	ATP-dependent 6-phosphofructokinase OS=Streptococcus mutans serotype c (strain ATCC 700610 / UA159) OX=210007 GN=pfkA PE=3 SV=1	pfkA	1	8.70002e-13	178.32	3	EVVANVK(1)NGYLSK	-0.85951	2
Q8DTX6	90	K	ATP-dependent 6-phosphofructokinase OS=Streptococcus mutans serotype c (strain ATCC 700610 / UA159) OX=210007 GN=pfkA PE=3 SV=1	pfkA	1	0.00138859	100.45	2	GIEQLK(1)K	-0.28935	4
Q8DTX6	78	K	ATP-dependent 6-phosphofructokinase OS=Streptococcus mutans serotype c (strain ATCC 700610 / UA159) OX=210007 GN=pfkA PE=3 SV=1	pfkA	1	4.44992e-12	161.99	2	YPEFAK(1)LEGQLK	-0.16651	10
Q8DTX7	396	K	Pyruvate kinase OS=Streptococcus mutans serotype c (strain ATCC 700610 / UA159) OX=210007 GN=pykF PE=3 SV=1	pykF	1	4.41379e-07	148.32	3	DATK(1)SMDIK	0.3905	7
Q8DTX7	244	K	Pyruvate kinase OS=Streptococcus mutans serotype c (strain ATCC 700610 / UA159) OX=210007 GN=pykF PE=3 SV=1	pykF	1	2.64179e-09	158.31	3	ETGNEHVK(1)LFAK	0.18324	25
Q8DTX7	22	K	Pyruvate kinase OS=Streptococcus mutans serotype c (strain ATCC 700610 / UA159) OX=210007 GN=pykF PE=3 SV=1	pykF	1	1.66197e-05	127.17	3	K(1)FGEDGYWGEK	-0.67667	7
Q8DTX7	32	K	Pyruvate kinase OS=Streptococcus mutans serotype c (strain ATCC 700610 / UA159) OX=210007 GN=pykF PE=3 SV=1	pykF	0.999999	1.13568e-12	159.78	3	KFGEDGYWGEK(1)LDVEASAAK	-0.72651	2
Q8DTX7	418	K	Pyruvate kinase OS=Streptococcus mutans serotype c (strain ATCC 700610 / UA159) OX=210007 GN=pykF PE=3 SV=1	pykF	1	1.15866e-08	142.85	3	LISK(1)YRPDADILALTFDEK	-1.1171	2
Q8DTX7	433	K	Pyruvate kinase OS=Streptococcus mutans serotype c (strain ATCC 700610 / UA159) OX=210007 GN=pykF PE=3 SV=1	pykF	1	1.51541e-12	174.02	3	YRPDADILALTFDEK(1)VQK	0.22898	4
Q8DTX7	294	K	Pyruvate kinase OS=Streptococcus mutans serotype c (strain ATCC 700610 / UA159) OX=210007 GN=pykF PE=3 SV=1	pykF	1	1.53739e-12	182.64	3	MIITK(1)VNAAGK	-0.71203	11
Q8DTX7	464	K	Pyruvate kinase OS=Streptococcus mutans serotype c (strain ATCC 700610 / UA159) OX=210007 GN=pykF PE=3 SV=1	pykF	1	0.014626	58.159	3	PASTDDMFEIAEK(1)AALK	0.42657	1
Q8DTX7	236	K	Pyruvate kinase OS=Streptococcus mutans serotype c (strain ATCC 700610 / UA159) OX=210007 GN=pykF PE=3 SV=1	pykF	1	3.46407e-08	142.38	3	QICK(1)ETGNEHVK	0.12119	12
Q8DTX7	226	K	Pyruvate kinase OS=Streptococcus mutans serotype c (strain ATCC 700610 / UA159) OX=210007 GN=pykF PE=3 SV=1	pykF	1	6.65191e-05	114.4	2	TAK(1)DVNEVR	-0.8236	5
Q8DTX7	104	K	Pyruvate kinase OS=Streptococcus mutans serotype c (strain ATCC 700610 / UA159) OX=210007 GN=pykF PE=3 SV=1	pykF	1	1.25908e-25	212.95	2	TELFADGVK(1)EYEYK	1.0901	3
Q8DTX7	383	K	Pyruvate kinase OS=Streptococcus mutans serotype c (strain ATCC 700610 / UA159) OX=210007 GN=pykF PE=3 SV=1	pykF	1	2.42032e-12	172.99	2	TNK(1)TEVVASAVK	0.3242	4
Q8DU17	99	K	Regulatory protein Spx OS=Streptococcus mutans serotype c (strain ATCC 700610 / UA159) OX=210007 GN=spxA PE=1 SV=1	spxA	1	0.0101058	73.499	3	RPIIMDNK(1)R	-0.57372	3
Q8DU18	213	K	Inositol monophosphatase family protein(predicted) OS=Streptococcus mutans serotype c (strain ATCC 700610 / UA159) OX=210007 GN=SMU_1140c PE=4 SV=1	SMU_1140c	1	5.27461e-05	121.99	2	QK(1)IMFIPK	-0.34228	2
Q8DU23	44	K	Phosphate import ATP-binding protein PstB 2 OS=Streptococcus mutans serotype c (strain ATCC 700610 / UA159) OX=210007 GN=pstB2 PE=3 SV=1	pstB2	1	2.59288e-05	131.06	2	GIDMQFK(1)K	-1.071	4
Q8DU26	396	K	Aminopeptidase OS=Streptococcus mutans serotype c (strain ATCC 700610 / UA159) OX=210007 GN=pepN PE=3 SV=1	pepN	1	3.68385e-12	166.14	2	WLGDK(1)VFAAGLK	-0.62586	4
Q8DU36	284	K	Putative ABC transporter OS=Streptococcus mutans serotype c (strain ATCC 700610 / UA159) OX=210007 GN=SMU_1121c PE=3 SV=1	SMU_1121c	1	0.000126392	102.28	3	SNFVLASSLK(1)EVGK	2.0792	1
Q8DU41	255	K	DNA gyrase subunit A OS=Streptococcus mutans serotype c (strain ATCC 700610 / UA159) OX=210007 GN=gyrA PE=3 SV=1	gyrA	1	0.00021681	101.38	2	TEIEQTK(1)SGR	-0.22514	2
Q8DU43	248	K	DUF1002 domain-containing protein(predicted) OS=Streptococcus mutans serotype c (strain ATCC 700610 / UA159) OX=210007 GN=SMU_1111c PE=4 SV=1	SMU_1111c	1	2.20292e-07	143.28	2	GLNLK(1)FNANK	2.0946	1
Q8DU55	457	K	Putative choline ABC transporter, osmoprotectant binding protein OS=Streptococcus mutans serotype c (strain ATCC 700610 / UA159) OX=210007 GN=opuBc PE=3 SV=1	opuBc	1	0.0170727	50.108	3	LLQK(1)HPELK	-0.497	2
Q8DU60	58	K	FMN_red domain-containing protein OS=Streptococcus mutans serotype c (strain ATCC 700610 / UA159) OX=210007 GN=SMU_1089 PE=4 SV=1	SMU_1089	0.999995	0.000357543	103.21	3	KVPEQILK(1)IAEK	-0.6501	2
Q8DU62	17	K	Probable tautomerase SMU_1087 OS=Streptococcus mutans serotype c (strain ATCC 700610 / UA159) OX=210007 GN=SMU_1087 PE=3 SV=3	SMU_1087	1	0.00947379	65.056	2	SQEQK(1)IQLAR	0.55654	1
Q8DU72	221	K	Putative phosphoglucomutase OS=Streptococcus mutans serotype c (strain ATCC 700610 / UA159) OX=210007 GN=pgm PE=3 SV=1	pgm	1	0.0306028	43.592	3	DVNINQK(1)LIDEYGK	-0.65526	1
Q8DU72	386	K	Putative phosphoglucomutase OS=Streptococcus mutans serotype c (strain ATCC 700610 / UA159) OX=210007 GN=pgm PE=3 SV=1	pgm	1	0.00076053	80.312	3	FIAEK(1)IQEFEEK	1.6927	1
Q8DU74	223	K	Putative flavoprotein involved in panthothenate metabolism OS=Streptococcus mutans serotype c (strain ATCC 700610 / UA159) OX=210007 GN=SMU_1074 PE=4 SV=1	SMU_1074	1	0.00369965	75.088	3	AEIADLIFEK(1)VR	-0.77932	1
Q8DU81	301	K	GMP synthase [glutamine-hydrolyzing] OS=Streptococcus mutans serotype c (strain ATCC 700610 / UA159) OX=210007 GN=guaA PE=3 SV=1	guaA	1	2.65527e-05	112.15	3	FLDLLAGIDDPEK(1)K	1.2887	1
Q8DU81	5	K	GMP synthase [glutamine-hydrolyzing] OS=Streptococcus mutans serotype c (strain ATCC 700610 / UA159) OX=210007 GN=guaA PE=3 SV=1	guaA	1	0.00644429	66.692	3	TDIK(1)DIQK	0.049292	1
Q8DU82	157	K	Putative transcriptional regulator (GntR family) OS=Streptococcus mutans serotype c (strain ATCC 700610 / UA159) OX=210007 GN=SMU_1065c PE=4 SV=1	SMU_1065c	1	2.27533e-05	100.48	2	EAITK(1)HFFK	0.37412	5
Q8DU84	25	K	Putative ABC transporter, ATP-binding protein, proline/glycine betaine transport system OS=Streptococcus mutans serotype c (strain ATCC 700610 / UA159) OX=210007 GN=opuAa PE=3 SV=1	opuAa	1	1.8224e-07	146.11	2	AALEMIK(1)EQK	-1.0143	2
Q8DU84	93	K	Putative ABC transporter, ATP-binding protein, proline/glycine betaine transport system OS=Streptococcus mutans serotype c (strain ATCC 700610 / UA159) OX=210007 GN=opuAa PE=3 SV=1	opuAa	1	9.80265e-07	132.32	2	DIAK(1)MNTEELR	-0.87134	2
Q8DU84	11	K	Putative ABC transporter, ATP-binding protein, proline/glycine betaine transport system OS=Streptococcus mutans serotype c (strain ATCC 700610 / UA159) OX=210007 GN=opuAa PE=3 SV=1	opuAa	1	0.000526263	96.253	3	HLTK(1)IFGK	0.26084	3
Q8DU85	529	K	Putative ABC transporter, proline/glycine betaine permease protein OS=Streptococcus mutans serotype c (strain ATCC 700610 / UA159) OX=210007 GN=opuAb PE=3 SV=1	opuAb	1	0.000353511	103.56	2	ANK(1)IIDK	-0.59717	2
Q8DU85	533	K	Putative ABC transporter, proline/glycine betaine permease protein OS=Streptococcus mutans serotype c (strain ATCC 700610 / UA159) OX=210007 GN=opuAb PE=3 SV=1	opuAb	1	2.38527e-07	141.93	2	IIDK(1)FNWTQK	-0.18183	2
Q8DU91	69	K	Redox-sensing transcriptional repressor Rex OS=Streptococcus mutans serotype c (strain ATCC 700610 / UA159) OX=210007 GN=rex PE=3 SV=1	rex	1	0.000587726	103.56	2	GFGYDVK(1)K	-0.17422	2
Q8DU92	70	K	Cysteine desulfurase(predicted) OS=Streptococcus mutans serotype c (strain ATCC 700610 / UA159) OX=210007 GN=SMU_1052 PE=4 SV=1	SMU_1052	1	0.000500502	89.629	3	DLTAFK(1)LTITDK	1.1962	1
Q8DU94	8	K	Putative ribose-phosphate pyrophosphokinase 2 OS=Streptococcus mutans serotype c (strain ATCC 700610 / UA159) OX=210007 GN=prs2 PE=3 SV=1	prs2	1	0.0051171	72.652	3	SNAYPDK(1)HLK	-2.144	1
Q8DU94	240	K	Putative ribose-phosphate pyrophosphokinase 2 OS=Streptococcus mutans serotype c (strain ATCC 700610 / UA159) OX=210007 GN=prs2 PE=3 SV=1	prs2	1	1.59236e-05	119.27	2	TFAESAK(1)IVER	0.17933	2
Q8DU95	171	K	CYTH domain-containing protein OS=Streptococcus mutans serotype c (strain ATCC 700610 / UA159) OX=210007 GN=SMU_1048 PE=4 SV=1	SMU_1048	1	0.0131674	54.408	3	ANHIK(1)FK	0.72111	1
Q8DUA0	17	K	Putative phosphotransacetylase OS=Streptococcus mutans serotype c (strain ATCC 700610 / UA159) OX=210007 GN=SMU_1043c PE=3 SV=1	SMU_1043c	1	0.00732706	67.981	2	IVSK(1)NVR	0.039101	1
Q8DUA3	72	K	Putative oxidoreductase, short-chain dehydrogenase/reductase OS=Streptococcus mutans serotype c (strain ATCC 700610 / UA159) OX=210007 GN=SMU_1040c PE=3 SV=1	SMU_1040c	1	0.0128388	60.49	3	ALANLPK(1)EWSK	0.95445	1
Q8DUB4	332	K	Putative hydrolase or acyltransferase OS=Streptococcus mutans serotype c (strain ATCC 700610 / UA159) OX=210007 GN=SMU_1028 PE=4 SV=1	SMU_1028	1	0.00177058	98.299	2	LLLEFK(1)K	0.47689	1
Q8DUD2	82	K	Putative ABC transporter, ATP-binding protein OS=Streptococcus mutans serotype c (strain ATCC 700610 / UA159) OX=210007 GN=SMU_1006 PE=4 SV=1	SMU_1006	1	0.0288149	41.427	2	ENNLAK(1)FR	-0.91911	1
Q8DUD7	182	K	Putative ABC transporter, periplasmic ferrichrome-binding protein OS=Streptococcus mutans serotype c (strain ATCC 700610 / UA159) OX=210007 GN=SMU_998 PE=4 SV=1	SMU_998	1	9.90373e-08	152.28	3	AITFGK(1)IFGK	-0.50424	5
Q8DUG4	228	K	Homoserine kinase OS=Streptococcus mutans serotype c (strain ATCC 700610 / UA159) OX=210007 GN=thrB PE=3 SV=1	thrB	1	2.92969e-07	137.89	2	EFAQIK(1)EIGK	-1.2279	3
Q8DUG5	88	K	Homoserine dehydrogenase OS=Streptococcus mutans serotype c (strain ATCC 700610 / UA159) OX=210007 GN=SMU_965 PE=3 SV=1	SMU_965	1	4.98535e-05	106.62	2	IEPAK(1)TFITK	-0.34118	1
Q8DUG5	93	K	Homoserine dehydrogenase OS=Streptococcus mutans serotype c (strain ATCC 700610 / UA159) OX=210007 GN=SMU_965 PE=3 SV=1	SMU_965	1	1.12584e-11	160.67	3	TFITK(1)ALEAGK	1.2619	4
Q8DUG5	44	K	Homoserine dehydrogenase OS=Streptococcus mutans serotype c (strain ATCC 700610 / UA159) OX=210007 GN=SMU_965 PE=3 SV=1	SMU_965	1	4.5599e-07	147.95	2	VLVK(1)DDDEK	0.80997	2
Q8DUG9	83	K	50S ribosomal protein L7/L12 OS=Streptococcus mutans serotype c (strain ATCC 700610 / UA159) OX=210007 GN=rplL PE=3 SV=1	rplL	1	1.05116e-11	162.36	3	EITGEGLK(1)EAK	0.011986	8
Q8DUH2	54	K	50S ribosomal protein L10 OS=Streptococcus mutans serotype c (strain ATCC 700610 / UA159) OX=210007 GN=rplJ PE=3 SV=1	rplJ	1	0.00023285	100.88	2	ESAVEFK(1)VIK	-0.57772	2
Q8DUH2	102	K	50S ribosomal protein L10 OS=Streptococcus mutans serotype c (strain ATCC 700610 / UA159) OX=210007 GN=rplJ PE=3 SV=1	rplJ	1	9.69354e-06	124.92	3	IINDFAK(1)DAEALEIK	-0.66889	2
Q8DUH3	695	K	Putative Clp-like ATP-dependent protease, ATP-binding subunit OS=Streptococcus mutans serotype c (strain ATCC 700610 / UA159) OX=210007 GN=clp PE=4 SV=1	clp	1	1.16798e-05	121.29	3	AEMQDDK(1)LIIEEA	-0.59467	6
Q8DUH3	329	K	Putative Clp-like ATP-dependent protease, ATP-binding subunit OS=Streptococcus mutans serotype c (strain ATCC 700610 / UA159) OX=210007 GN=clp PE=4 SV=1	clp	1	1.04952e-29	231.9	5	AIDLVDMTAAHLAAQHPATDVK(1)TLEK	-0.25246	15
Q8DUH3	685	K	Putative Clp-like ATP-dependent protease, ATP-binding subunit OS=Streptococcus mutans serotype c (strain ATCC 700610 / UA159) OX=210007 GN=clp PE=4 SV=1	clp	1	4.76068e-12	164.65	3	VTDFYLDHTDVK(1)HLK	-0.057952	5
Q8DUH3	339	K	Putative Clp-like ATP-dependent protease, ATP-binding subunit OS=Streptococcus mutans serotype c (strain ATCC 700610 / UA159) OX=210007 GN=clp PE=4 SV=1	clp	1	3.65802e-05	125.48	2	EIQTEK(1)DK	-1.9598	4
Q8DUH3	180	K	Putative Clp-like ATP-dependent protease, ATP-binding subunit OS=Streptococcus mutans serotype c (strain ATCC 700610 / UA159) OX=210007 GN=clp PE=4 SV=1	clp	1	0.000213576	97.836	3	GAFEENIQNLVK(1)EVK	2.2774	1
Q8DUH3	285	K	Putative Clp-like ATP-dependent protease, ATP-binding subunit OS=Streptococcus mutans serotype c (strain ATCC 700610 / UA159) OX=210007 GN=clp PE=4 SV=1	clp	1	9.20954e-05	97.457	4	GISALYEQHHNVILPK(1)EVLK	0.74377	1
Q8DUH3	417	K	Putative Clp-like ATP-dependent protease, ATP-binding subunit OS=Streptococcus mutans serotype c (strain ATCC 700610 / UA159) OX=210007 GN=clp PE=4 SV=1	clp	1	3.67327e-18	193.06	3	GK(1)VIGQDEAVEAVSR	-0.24114	3
Q8DUH3	408	K	Putative Clp-like ATP-dependent protease, ATP-binding subunit OS=Streptococcus mutans serotype c (strain ATCC 700610 / UA159) OX=210007 GN=clp PE=4 SV=1	clp	1	0.00633591	70.256	2	LK(1)EMNSR	-0.7855	1
Q8DUH3	243	K	Putative Clp-like ATP-dependent protease, ATP-binding subunit OS=Streptococcus mutans serotype c (strain ATCC 700610 / UA159) OX=210007 GN=clp PE=4 SV=1	clp	1	1.54917e-06	131.83	2	NTIMK(1)NAALAR	1.1871	5
Q8DUH3	585	K	Putative Clp-like ATP-dependent protease, ATP-binding subunit OS=Streptococcus mutans serotype c (strain ATCC 700610 / UA159) OX=210007 GN=clp PE=4 SV=1	clp	0.954037	3.77279e-19	173.95	4	NTVIIATSNAGFGNEALTGQEDK(0.046)DMK(0.954)IMDR	-1.3212	2
Q8DUH3	474	K	Putative Clp-like ATP-dependent protease, ATP-binding subunit OS=Streptococcus mutans serotype c (strain ATCC 700610 / UA159) OX=210007 GN=clp PE=4 SV=1	clp	1	0.000535513	82.349	3	QLALDMFGSK(1)DSIIR	-1.1472	1
Q8DUH3	348	K	Putative Clp-like ATP-dependent protease, ATP-binding subunit OS=Streptococcus mutans serotype c (strain ATCC 700610 / UA159) OX=210007 GN=clp PE=4 SV=1	clp	1	0.000303507	93.51	3	QQAAAEK(1)EDYEEALK	-1.7569	1
Q8DUH3	464	K	Putative Clp-like ATP-dependent protease, ATP-binding subunit OS=Streptococcus mutans serotype c (strain ATCC 700610 / UA159) OX=210007 GN=clp PE=4 SV=1	clp	1	1.52516e-12	179.39	2	TELAK(1)QLALDMFGSK	1.35	4
Q8DUI5	246	K	Putative hydroxymethylglutaryl-CoA synthase OS=Streptococcus mutans serotype c (strain ATCC 700610 / UA159) OX=210007 GN=SMU_943c PE=1 SV=1	SMU_943c	1	0.0127406	58.917	2	GFNK(1)IMDK	0.49383	1
Q8DUI5	242	K	Putative hydroxymethylglutaryl-CoA synthase OS=Streptococcus mutans serotype c (strain ATCC 700610 / UA159) OX=210007 GN=SMU_943c PE=1 SV=1	SMU_943c	1	3.76339e-05	125.25	3	LALK(1)GFNK	0.62328	3
Q8DUI5	127	K	Putative hydroxymethylglutaryl-CoA synthase OS=Streptococcus mutans serotype c (strain ATCC 700610 / UA159) OX=210007 GN=SMU_943c PE=1 SV=1	SMU_943c	1	0.0136484	57.174	4	LHVEK(1)HPDTR	0.054008	1
Q8DUJ5	248	K	Putative amino acid ABC transporter, periplasmic amino acid-binding protein OS=Streptococcus mutans serotype c (strain ATCC 700610 / UA159) OX=210007 GN=SMU_933 PE=4 SV=1	SMU_933	1	6.79667e-06	132.29	2	ANQK(1)FVK	0.51228	5
Q8DUJ5	77	K	Putative amino acid ABC transporter, periplasmic amino acid-binding protein OS=Streptococcus mutans serotype c (strain ATCC 700610 / UA159) OX=210007 GN=SMU_933 PE=4 SV=1	SMU_933	0.999989	0.0194332	66.299	3	KLPDYK(1)FK	0.89666	1
Q8DUJ6	11	K	Uroporphyrinogen_deCOase domain-containing protein OS=Streptococcus mutans serotype c (strain ATCC 700610 / UA159) OX=210007 GN=SMU_932 PE=4 SV=1	SMU_932	1	7.7693e-07	143.01	2	EWVLK(1)AFK	0.55725	3
Q8DUJ6	57	K	Uroporphyrinogen_deCOase domain-containing protein OS=Streptococcus mutans serotype c (strain ATCC 700610 / UA159) OX=210007 GN=SMU_932 PE=4 SV=1	SMU_932	1	3.54344e-09	158.41	2	FIK(1)EVDPDFIK	0.27191	2
Q8DUJ6	160	K	Uroporphyrinogen_deCOase domain-containing protein OS=Streptococcus mutans serotype c (strain ATCC 700610 / UA159) OX=210007 GN=SMU_932 PE=4 SV=1	SMU_932	1	1.0981e-07	144.1	2	FLQEDAQTLK(1)K	1.8102	1
Q8DUJ6	54	K	Uroporphyrinogen_deCOase domain-containing protein OS=Streptococcus mutans serotype c (strain ATCC 700610 / UA159) OX=210007 GN=SMU_932 PE=4 SV=1	SMU_932	1	3.40909e-09	159.37	2	NLQGHQK(1)FIK	1.0487	5
Q8DUK5	225	K	Putative ABC transporter, ATP-binding protein OS=Streptococcus mutans serotype c (strain ATCC 700610 / UA159) OX=210007 GN=SMU_922 PE=4 SV=1	SMU_922	1	0.00174715	84.213	2	ENK(1)NLTK	-0.41877	3
Q8DUL0	7	K	NADPH-dependent 7-cyano-7-deazaguanine reductase OS=Streptococcus mutans serotype c (strain ATCC 700610 / UA159) OX=210007 GN=queF PE=3 SV=1	queF	1	0.00028319	94.487	3	SQEEIK(1)DLTLLGNQK	-0.72111	1
Q8DUL2	284	K	Glutamate dehydrogenase OS=Streptococcus mutans serotype c (strain ATCC 700610 / UA159) OX=210007 GN=SMU_913 PE=3 SV=1	SMU_913	1	0.000650344	99.442	3	ELK(1)EVQR	-0.50812	9
Q8DUL2	117	K	Glutamate dehydrogenase OS=Streptococcus mutans serotype c (strain ATCC 700610 / UA159) OX=210007 GN=SMU_913 PE=3 SV=1	SMU_913	1	0.0338888	48.229	4	FLGFEQIFK(1)NSLTGQPIGGGK	0.98194	1
Q8DUL2	293	K	Glutamate dehydrogenase OS=Streptococcus mutans serotype c (strain ATCC 700610 / UA159) OX=210007 GN=SMU_913 PE=3 SV=1	SMU_913	1	0.000114091	108.74	2	IIK(1)YADAR	0.16843	2
Q8DUL8	206	K	CCA-adding enzyme OS=Streptococcus mutans serotype c (strain ATCC 700610 / UA159) OX=210007 GN=cca PE=3 SV=1	cca	1	0.0153267	54.784	2	SFIEFDK(1)LLR	-2.0039	1
Q8DUN3	82	K	Inducible fructose permease OS=Streptococcus mutans serotype c (strain ATCC 700610 / UA159) OX=210007 GN=fruI PE=4 SV=1	fruI	1	0.000668886	87.184	3	EATVLFAK(1)SNK	0.17856	2
Q8DUN5	88	K	Ferredoxin--NADP reductase OS=Streptococcus mutans serotype c (strain ATCC 700610 / UA159) OX=210007 GN=SMU_869 PE=3 SV=1	SMU_869	1	0.00047783	97.565	2	DK(1)TTICLK	-0.62275	1
Q8DUN5	98	K	Ferredoxin--NADP reductase OS=Streptococcus mutans serotype c (strain ATCC 700610 / UA159) OX=210007 GN=SMU_869 PE=3 SV=1	SMU_869	1	8.82455e-07	140.75	2	EEVK(1)TFEK	0.52473	3
Q8DUN9	82	K	30S ribosomal protein S16 OS=Streptococcus mutans serotype c (strain ATCC 700610 / UA159) OX=210007 GN=rpsP PE=3 SV=1	rpsP	1	0.00932654	66.262	3	AGIMQK(1)FHEAK	1.0358	1
Q8DUN9	87	K	30S ribosomal protein S16 OS=Streptococcus mutans serotype c (strain ATCC 700610 / UA159) OX=210007 GN=rpsP PE=3 SV=1	rpsP	1	0.000113003	108.98	2	FHEAK(1)YSK	0.54559	8
Q8DUP1	11	K	Putative ABC transporter, ATP-binding protein OS=Streptococcus mutans serotype c (strain ATCC 700610 / UA159) OX=210007 GN=SMU_863 PE=4 SV=1	SMU_863	1	0.00922937	65.395	3	ELIHLK(1)GVTK	-0.46557	1
Q8DUP3	364	K	Carbamoyl-phosphate synthase large chain OS=Streptococcus mutans serotype c (strain ATCC 700610 / UA159) OX=210007 GN=carB PE=3 SV=1	carB	1	0.0103073	64.65	3	FPFDK(1)FEHGER	1.1044	2
Q8DUP4	93	K	Carbamoyl-phosphate synthase small chain OS=Streptococcus mutans serotype c (strain ATCC 700610 / UA159) OX=210007 GN=carA PE=3 SV=1	carA	1	3.99334e-07	147.37	3	K(1)QMTLDEFLK	0.18636	2
[truncated: 289 more rows]

## Sheet: Kla_unique
Table S1 List of all identified lactylated and acetylated proteins and sites in S. mutans (Kla_unique)
[truncated: 989 more rows]

[truncated: 2 more sheets: Kac_unique, Kla&Kac_common]
