# Supplementary material for: Crosstalk Between Lysine Lactylation and Acetylation Regulates Lactate Dehydrogenase in Streptococcus mutans
Source: Genomics Proteomics Bioinformatics. 2025 Aug 22;23(6):qzaf073. doi: 10.1093/gpbjnl/qzaf073 (PMC13221243; doi:10.1093/gpbjnl/qzaf073)
Supplement: qzaf073_Supplementary_Data [file qzaf073_supplementary_data.zip › Table S2.xlsx]

## Sheet: Kla_GO_enrich_only
Table S2 GO enrichment analysis of proteins with Kla and Kac sites (Kla_GO_enrich_only)
GO terms level 1	GO terms description	GO terms level	GO terms ID	Mapping	Background	All mapping	All background	Fold enrichment	Fisher's exact test P value	-Log10 P value	Related proteins
Cellular Component	ribosome	6	GO:0005840	49	50	164	432	2.58	4.88378e-22	21.31	G1XVB9 G1XVC0 P48853 P59125 P59133 P59167 P59186 P59378 P66308 P66474 P66531 Q8DRS8 Q8DRV7 Q8DS11 Q8DS16 Q8DS17 Q8DS18 Q8DS19 Q8DS20 Q8DS21 Q8DS22 Q8DS23 Q8DS24 Q8DS25 Q8DS26 Q8DS27 Q8DS28 Q8DS29 Q8DS30 Q8DS31 Q8DS35 Q8DS37 Q8DSD7 Q8DSX9 Q8DSY0 Q8DTN5 Q8DTP5 Q8DU30 Q8DUH2 Q8DUN9 Q8DUQ4 Q8DUQ6 Q8DV20 Q8DV21 Q8DVI8 Q8DVV5 Q8DVX0 Q8DW97 Q8DW98
Cellular Component	ribosomal subunit	7	GO:0044391	48	49	164	432	2.58	1.58063e-21	20.8	G1XVB9 G1XVC0 P48853 P59125 P59133 P59186 P59378 P66308 P66474 P66531 Q8DRS8 Q8DRV7 Q8DS11 Q8DS16 Q8DS17 Q8DS18 Q8DS19 Q8DS20 Q8DS21 Q8DS22 Q8DS23 Q8DS24 Q8DS25 Q8DS26 Q8DS27 Q8DS28 Q8DS29 Q8DS30 Q8DS31 Q8DS35 Q8DS37 Q8DSD7 Q8DSX9 Q8DSY0 Q8DTN5 Q8DTP5 Q8DU30 Q8DUH2 Q8DUN9 Q8DUQ4 Q8DUQ6 Q8DV20 Q8DV21 Q8DVI8 Q8DVV5 Q8DVX0 Q8DW97 Q8DW98
Cellular Component	cytosolic ribosome	7	GO:0022626	46	47	164	432	2.58	1.62438e-20	19.79	G1XVB9 G1XVC0 P48853 P59125 P59186 P59378 P66308 P66474 P66531 Q8DRS8 Q8DRV7 Q8DS11 Q8DS16 Q8DS17 Q8DS18 Q8DS19 Q8DS20 Q8DS21 Q8DS22 Q8DS23 Q8DS24 Q8DS25 Q8DS27 Q8DS28 Q8DS29 Q8DS30 Q8DS31 Q8DS35 Q8DS37 Q8DSD7 Q8DSX9 Q8DSY0 Q8DTN5 Q8DTP5 Q8DU30 Q8DUH2 Q8DUN9 Q8DUQ4 Q8DUQ6 Q8DV20 Q8DV21 Q8DVI8 Q8DVV5 Q8DVX0 Q8DW97 Q8DW98
Cellular Component	ribonucleoprotein complex	3	GO:1990904	50	53	164	432	2.49	3.43621e-20	19.46	G1XVB9 G1XVC0 P48853 P59125 P59133 P59167 P59186 P59378 P66308 P66474 P66531 Q8DRS8 Q8DRV7 Q8DS11 Q8DS16 Q8DS17 Q8DS18 Q8DS19 Q8DS20 Q8DS21 Q8DS22 Q8DS23 Q8DS24 Q8DS25 Q8DS26 Q8DS27 Q8DS28 Q8DS29 Q8DS30 Q8DS31 Q8DS35 Q8DS37 Q8DSD7 Q8DSX9 Q8DSY0 Q8DTN5 Q8DTP5 Q8DU30 Q8DUH2 Q8DUN9 Q8DUQ4 Q8DUQ6 Q8DV20 Q8DV21 Q8DV22 Q8DVI8 Q8DVV5 Q8DVX0 Q8DW97 Q8DW98
Cellular Component	intracellular non-membrane-bounded organelle	5	GO:0043232	50	58	164	432	2.27	4.85848e-16	15.31	G1XVB9 G1XVC0 P48853 P59125 P59133 P59167 P59186 P59378 P66308 P66474 P66531 Q8DRS8 Q8DRV7 Q8DS11 Q8DS16 Q8DS17 Q8DS18 Q8DS19 Q8DS20 Q8DS21 Q8DS22 Q8DS23 Q8DS24 Q8DS25 Q8DS26 Q8DS27 Q8DS28 Q8DS29 Q8DS30 Q8DS31 Q8DS35 Q8DS37 Q8DSD7 Q8DSX9 Q8DSY0 Q8DTN5 Q8DTP5 Q8DU30 Q8DUH2 Q8DUN9 Q8DUQ4 Q8DUQ6 Q8DV20 Q8DV21 Q8DV90 Q8DVI8 Q8DVV5 Q8DVX0 Q8DW97 Q8DW98
Cellular Component	non-membrane-bounded organelle	4	GO:0043228	50	58	164	432	2.27	4.85848e-16	15.31	G1XVB9 G1XVC0 P48853 P59125 P59133 P59167 P59186 P59378 P66308 P66474 P66531 Q8DRS8 Q8DRV7 Q8DS11 Q8DS16 Q8DS17 Q8DS18 Q8DS19 Q8DS20 Q8DS21 Q8DS22 Q8DS23 Q8DS24 Q8DS25 Q8DS26 Q8DS27 Q8DS28 Q8DS29 Q8DS30 Q8DS31 Q8DS35 Q8DS37 Q8DSD7 Q8DSX9 Q8DSY0 Q8DTN5 Q8DTP5 Q8DU30 Q8DUH2 Q8DUN9 Q8DUQ4 Q8DUQ6 Q8DV20 Q8DV21 Q8DV90 Q8DVI8 Q8DVV5 Q8DVX0 Q8DW97 Q8DW98
Cellular Component	intracellular organelle	4	GO:0043229	51	60	164	432	2.24	8.01841e-16	15.1	G1XVB9 G1XVC0 P48853 P59125 P59133 P59167 P59186 P59378 P66308 P66474 P66531 Q8DRS8 Q8DRV7 Q8DS11 Q8DS16 Q8DS17 Q8DS18 Q8DS19 Q8DS20 Q8DS21 Q8DS22 Q8DS23 Q8DS24 Q8DS25 Q8DS26 Q8DS27 Q8DS28 Q8DS29 Q8DS30 Q8DS31 Q8DS35 Q8DS37 Q8DSD7 Q8DSX9 Q8DSY0 Q8DTF8 Q8DTN5 Q8DTP5 Q8DU30 Q8DUH2 Q8DUN9 Q8DUQ4 Q8DUQ6 Q8DV20 Q8DV21 Q8DV90 Q8DVI8 Q8DVV5 Q8DVX0 Q8DW97 Q8DW98
Cellular Component	organelle	3	GO:0043226	51	60	164	432	2.24	8.01841e-16	15.1	G1XVB9 G1XVC0 P48853 P59125 P59133 P59167 P59186 P59378 P66308 P66474 P66531 Q8DRS8 Q8DRV7 Q8DS11 Q8DS16 Q8DS17 Q8DS18 Q8DS19 Q8DS20 Q8DS21 Q8DS22 Q8DS23 Q8DS24 Q8DS25 Q8DS26 Q8DS27 Q8DS28 Q8DS29 Q8DS30 Q8DS31 Q8DS35 Q8DS37 Q8DSD7 Q8DSX9 Q8DSY0 Q8DTF8 Q8DTN5 Q8DTP5 Q8DU30 Q8DUH2 Q8DUN9 Q8DUQ4 Q8DUQ6 Q8DV20 Q8DV21 Q8DV90 Q8DVI8 Q8DVV5 Q8DVX0 Q8DW97 Q8DW98
Cellular Component	cytosolic large ribosomal subunit	9	GO:0022625	29	29	164	432	2.63	1.18963e-13	12.92	G1XVB9 G1XVC0 P66308 Q8DRS8 Q8DRV7 Q8DS16 Q8DS17 Q8DS19 Q8DS20 Q8DS21 Q8DS23 Q8DS24 Q8DS25 Q8DS28 Q8DS29 Q8DS30 Q8DS31 Q8DS37 Q8DSX9 Q8DSY0 Q8DTN5 Q8DTP5 Q8DUH2 Q8DUQ4 Q8DUQ6 Q8DV20 Q8DV21 Q8DVX0 Q8DW98
Cellular Component	large ribosomal subunit	8	GO:0015934	29	29	164	432	2.63	1.18963e-13	12.92	G1XVB9 G1XVC0 P66308 Q8DRS8 Q8DRV7 Q8DS16 Q8DS17 Q8DS19 Q8DS20 Q8DS21 Q8DS23 Q8DS24 Q8DS25 Q8DS28 Q8DS29 Q8DS30 Q8DS31 Q8DS37 Q8DSX9 Q8DSY0 Q8DTN5 Q8DTP5 Q8DUH2 Q8DUQ4 Q8DUQ6 Q8DV20 Q8DV21 Q8DVX0 Q8DW98
Cellular Component	protein-containing complex	2	GO:0032991	65	105	164	432	1.63	1.65737e-08	7.78	G1XVB9 G1XVC0 I6L8Y0 O07329 P45595 P48853 P59125 P59133 P59167 P59186 P59378 P66308 P66474 P66531 P95787 Q8CWW5 Q8CWW6 Q8CWX2 Q8DRS8 Q8DRV7 Q8DRW8 Q8DS11 Q8DS16 Q8DS17 Q8DS18 Q8DS19 Q8DS20 Q8DS21 Q8DS22 Q8DS23 Q8DS24 Q8DS25 Q8DS26 Q8DS27 Q8DS28 Q8DS29 Q8DS30 Q8DS31 Q8DS35 Q8DS37 Q8DS46 Q8DS47 Q8DS65 Q8DSD1 Q8DSD7 Q8DSX9 Q8DSY0 Q8DTN5 Q8DTP5 Q8DU30 Q8DUC3 Q8DUH2 Q8DUN9 Q8DUQ4 Q8DUQ6 Q8DV20 Q8DV21 …
Cellular Component	small ribosomal subunit	8	GO:0015935	19	20	164	432	2.5	6.85767e-08	7.16	P48853 P59125 P59133 P59186 P59378 P66474 P66531 Q8DS11 Q8DS18 Q8DS22 Q8DS26 Q8DS27 Q8DS35 Q8DSD7 Q8DU30 Q8DUN9 Q8DVI8 Q8DVV5 Q8DW97
Cellular Component	cytosolic small ribosomal subunit	9	GO:0022627	17	18	164	432	2.49	4.93337e-07	6.31	P48853 P59125 P59186 P59378 P66474 P66531 Q8DS11 Q8DS18 Q8DS22 Q8DS27 Q8DS35 Q8DSD7 Q8DU30 Q8DUN9 Q8DVI8 Q8DVV5 Q8DW97
Cellular Component	cytoplasm	3	GO:0005737	133	292	164	432	1.2	2.65935e-06	5.58	G1XVB9 G1XVC0 I6L8Y0 I6L8Y7 I6L917 I6L921 O33662 O68579 P27624 P45595 P45596 P48853 P59125 P59133 P59161 P59167 P59186 P59378 P66308 P66474 P66531 P72483 P72484 Q8CWW5 Q8CWW6 Q8CWX1 Q8CWX2 Q8CWY0 Q8CWY5 Q8CWZ0 Q8CWZ6 Q8DRR1 Q8DRR2 Q8DRS8 Q8DRV7 Q8DS11 Q8DS12 Q8DS16 Q8DS17 Q8DS18 Q8DS19 Q8DS20 Q8DS21 Q8DS22 Q8DS23 Q8DS24 Q8DS25 Q8DS26 Q8DS27 Q8DS28 Q8DS29 Q8DS30 Q8DS31 Q8DS33 Q8DS35 Q8DS36 Q8DS37 …
Cellular Component	external encapsulating structure	4	GO:0030312	35	52	164	432	1.77	6.08646e-06	5.22	O33662 P59186 P66474 P72483 P95778 P95787 Q54431 Q8CWW5 Q8CWX2 Q8DRS8 Q8DS11 Q8DS17 Q8DS19 Q8DS24 Q8DS28 Q8DS37 Q8DS85 Q8DS90 Q8DSG3 Q8DSX9 Q8DSY0 Q8DSY2 Q8DTF8 Q8DTL1 Q8DTS9 Q8DUG5 Q8DUH2 Q8DUL9 Q8DUQ4 Q8DVK5 Q8DVV2 Q8DVV4 Q8DVV5 Q8DW98 Q8DWB2
Cellular Component	cell wall	5	GO:0005618	35	52	164	432	1.77	6.08646e-06	5.22	O33662 P59186 P66474 P72483 P95778 P95787 Q54431 Q8CWW5 Q8CWX2 Q8DRS8 Q8DS11 Q8DS17 Q8DS19 Q8DS24 Q8DS28 Q8DS37 Q8DS85 Q8DS90 Q8DSG3 Q8DSX9 Q8DSY0 Q8DSY2 Q8DTF8 Q8DTL1 Q8DTS9 Q8DUG5 Q8DUH2 Q8DUL9 Q8DUQ4 Q8DVK5 Q8DVV2 Q8DVV4 Q8DVV5 Q8DW98 Q8DWB2
Cellular Component	intracellular	2	GO:0005622	139	315	164	432	1.16	1.19056e-05	4.92	G1XVB9 G1XVC0 I6L8Y0 I6L8Y7 I6L917 I6L921 O33662 O68579 P27624 P45595 P45596 P48853 P59125 P59133 P59161 P59167 P59186 P59378 P66308 P66474 P66531 P72483 P72484 P95787 Q8CWW5 Q8CWW6 Q8CWX1 Q8CWX2 Q8CWY0 Q8CWY5 Q8CWZ0 Q8CWZ6 Q8DRR1 Q8DRR2 Q8DRS8 Q8DRV7 Q8DRW8 Q8DS11 Q8DS12 Q8DS16 Q8DS17 Q8DS18 Q8DS19 Q8DS20 Q8DS21 Q8DS22 Q8DS23 Q8DS24 Q8DS25 Q8DS26 Q8DS27 Q8DS28 Q8DS29 Q8DS30 Q8DS31 Q8DS33 Q8DS35 …
Cellular Component	cytosol	4	GO:0005829	92	199	164	432	1.22	0.00142625	2.85	G1XVB9 G1XVC0 I6L8Y0 I6L8Y7 O33662 P27624 P45595 P48853 P59125 P59161 P59186 P59378 P66308 P66474 P66531 P72484 Q8CWW5 Q8CWW6 Q8CWX2 Q8CWY0 Q8CWY5 Q8DRR2 Q8DRS8 Q8DRV7 Q8DS11 Q8DS12 Q8DS16 Q8DS17 Q8DS18 Q8DS19 Q8DS20 Q8DS21 Q8DS22 Q8DS23 Q8DS24 Q8DS25 Q8DS27 Q8DS28 Q8DS29 Q8DS30 Q8DS31 Q8DS35 Q8DS37 Q8DS44 Q8DS82 Q8DS85 Q8DSB7 Q8DSC9 Q8DSD7 Q8DSJ4 Q8DSN9 Q8DSR0 Q8DST6 Q8DSX9 Q8DSY0 Q8DSY2 Q8DT23 …
Cellular Component	cell surface	3	GO:0009986	12	15	164	432	2.11	0.00159708	2.8	O06942 P59161 P72483 Q8CWW6 Q8DS12 Q8DT62 Q8DTS9 Q8DTX7 Q8DVV2 Q8DVV3 Q8DVX9 Q8DWA9
Cellular Component	integral component of membrane	5	GO:0016021	2	23	164	432	0.23	0.00312264	2.51	Q8DTL1 Q8DUS8
Cellular Component	intrinsic component of membrane	4	GO:0031224	2	23	164	432	0.23	0.00312264	2.51	Q8DTL1 Q8DUS8
Cellular Component	RNA polymerase complex	6	GO:0030880	3	3	164	432	2.63	0.05409	1.27	Q8DS46 Q8DS47 Q8DVK5
Cellular Component	GroEL-GroES complex	6	GO:1990220	2	2	164	432	2.63	0.143572	0.84	Q8CWW5 Q8CWW6
Cellular Component	chaperone complex	3	GO:0101031	2	2	164	432	2.63	0.143572	0.84	Q8CWW5 Q8CWW6
Cellular Component	polysomal ribosome	7	GO:0042788	2	2	164	432	2.63	0.143572	0.84	Q8DS17 Q8DS19
Cellular Component	polysome	4	GO:0005844	2	2	164	432	2.63	0.143572	0.84	Q8DS17 Q8DS19
Cellular Component	DNA-directed RNA polymerase complex	7	GO:0000428	2	2	164	432	2.63	0.143572	0.84	Q8DS46 Q8DS47
Cellular Component	chaperonin ATPase complex	5	GO:0016465	2	2	164	432	2.63	0.143572	0.84	Q8CWW5 Q8CWW6
Cellular Component	cell septum	3	GO:0030428	3	4	164	432	1.98	0.155461	0.81	Q8DSC9 Q8DVD9 Q8DWM7
Cellular Component	cell division site	3	GO:0032153	3	5	164	432	1.58	0.372522	0.43	Q8DSC9 Q8DVD9 Q8DVE0
Cellular Component	plasma membrane	4	GO:0005886	55	156	164	432	0.93	0.409979	0.39	G1XVB9 G1XVC0 I6L905 O33662 P59125 P59186 P59378 P66474 P72483 P95778 P95787 P95788 Q54431 Q8CWW5 Q8CWX2 Q8DRS8 Q8DS11 Q8DS16 Q8DS17 Q8DS18 Q8DS20 Q8DS22 Q8DS23 Q8DS25 Q8DS28 Q8DS31 Q8DS35 Q8DS37 Q8DS85 Q8DS90 Q8DSY0 Q8DSY1 Q8DSY2 Q8DTA8 Q8DTF8 Q8DTL1 Q8DTP5 Q8DTQ3 Q8DTY0 Q8DUG5 Q8DUH2 Q8DUL9 Q8DUQ4 Q8DUQ6 Q8DV20 Q8DV22 Q8DV81 Q8DV90 Q8DVD0 Q8DVE0 Q8DVL6 Q8DVV4 Q8DVV5 Q8DW98 Q8DWB2
Cellular Component	membrane	3	GO:0016020	57	160	164	432	0.94	0.473232	0.32	G1XVB9 G1XVC0 I6L905 O33662 P59125 P59186 P59378 P66474 P72483 P95778 P95787 P95788 Q54431 Q8CWW5 Q8CWX2 Q8CZF0 Q8DRS8 Q8DS11 Q8DS16 Q8DS17 Q8DS18 Q8DS20 Q8DS22 Q8DS23 Q8DS25 Q8DS28 Q8DS31 Q8DS35 Q8DS37 Q8DS85 Q8DS90 Q8DSY0 Q8DSY1 Q8DSY2 Q8DTA8 Q8DTF8 Q8DTL1 Q8DTP5 Q8DTQ3 Q8DTY0 Q8DUG5 Q8DUH2 Q8DUL9 Q8DUQ4 Q8DUQ6 Q8DUS8 Q8DV20 Q8DV22 Q8DV81 Q8DV90 Q8DVD0 Q8DVE0 Q8DVL6 Q8DVV4 Q8DVV5 Q8DW98 Q8DWB2
Cellular Component	catalytic complex	3	GO:1902494	6	21	164	432	0.75	0.490487	0.31	I6L8Y0 Q8CWX2 Q8DS46 Q8DS47 Q8DS65 Q8DVK5
Cellular Component	phenylalanine-tRNA ligase complex	4	GO:0009328	2	3	164	432	1.76	0.560274	0.25	Q8CWX2 Q8DS65
Cellular Component	extracellular region	3	GO:0005576	7	15	164	432	1.23	0.589673	0.23	P13470 P49331 Q8CWW5 Q8DTF8 Q8DTL1 Q8DTS9 Q8DVL4
Cellular Component	cell periphery	3	GO:0071944	62	170	164	432	0.96	0.613713	0.21	G1XVB9 G1XVC0 I6L905 O33662 P59125 P59186 P59378 P66474 P72483 P95778 P95787 P95788 Q54431 Q8CWW5 Q8CWX2 Q8DRS8 Q8DS11 Q8DS16 Q8DS17 Q8DS18 Q8DS19 Q8DS20 Q8DS22 Q8DS23 Q8DS24 Q8DS25 Q8DS28 Q8DS31 Q8DS35 Q8DS37 Q8DS85 Q8DS90 Q8DSG3 Q8DSX9 Q8DSY0 Q8DSY1 Q8DSY2 Q8DTA8 Q8DTF8 Q8DTL1 Q8DTP5 Q8DTQ3 Q8DTS9 Q8DTY0 Q8DUG5 Q8DUH2 Q8DUL9 Q8DUQ4 Q8DUQ6 Q8DV20 Q8DV22 Q8DV81 Q8DV90 Q8DVD0 Q8DVE0 Q8DVK5 Q8DVL6 …
Cellular Component	mismatch repair complex	4	GO:0032300	2	4	164	432	1.32	0.636466	0.2	Q8DRW8 Q8DSD1
Cellular Component	cell	2	GO:0005623	158	415	164	432	1	1	0	G1XVB9 G1XVC0 I6L8Y0 I6L8Y7 I6L905 I6L917 I6L921 O06942 O33662 O68579 P27624 P45595 P45596 P48853 P59125 P59133 P59161 P59167 P59186 P59378 P66308 P66474 P66531 P72483 P72484 P95778 P95787 P95788 Q54431 Q8CWW5 Q8CWW6 Q8CWX1 Q8CWX2 Q8CWY0 Q8CWY5 Q8CWZ0 Q8CWZ6 Q8DRR1 Q8DRR2 Q8DRS8 Q8DRV7 Q8DRW8 Q8DS11 Q8DS12 Q8DS16 Q8DS17 Q8DS18 Q8DS19 Q8DS20 Q8DS21 Q8DS22 Q8DS23 Q8DS24 Q8DS25 Q8DS26 Q8DS27 Q8DS28 …
Cellular Component	DNA repair complex	3	GO:1990391	2	5	164	432	1.05	1	0	Q8DRW8 Q8DSD1
Cellular Component	transferase complex	4	GO:1990234	3	8	164	432	0.99	1	0	Q8DS46 Q8DS47 Q8DVK5
Cellular Component	protein-DNA complex	3	GO:0032993	3	8	164	432	0.99	1	0	O07329 Q8DS17 Q8DVJ2
Molecular Function	structural molecule activity	2	GO:0005198	48	49	149	450	2.96	8.88937e-25	24.05	G1XVB9 G1XVC0 P48853 P59125 P59133 P59167 P59186 P59378 P66308 P66474 P66531 Q8DRS8 Q8DRV7 Q8DS11 Q8DS16 Q8DS17 Q8DS18 Q8DS19 Q8DS20 Q8DS21 Q8DS22 Q8DS23 Q8DS24 Q8DS25 Q8DS26 Q8DS27 Q8DS28 Q8DS29 Q8DS31 Q8DS35 Q8DS37 Q8DSD7 Q8DSX9 Q8DSY0 Q8DTN5 Q8DTP5 Q8DU30 Q8DUH2 Q8DUN9 Q8DUQ4 Q8DUQ6 Q8DV20 Q8DV21 Q8DVV5 Q8DVX0 Q8DW97 Q8DW98 Q8DWE1
Molecular Function	structural constituent of ribosome	3	GO:0003735	48	49	149	450	2.96	8.88937e-25	24.05	G1XVB9 G1XVC0 P48853 P59125 P59133 P59167 P59186 P59378 P66308 P66474 P66531 Q8DRS8 Q8DRV7 Q8DS11 Q8DS16 Q8DS17 Q8DS18 Q8DS19 Q8DS20 Q8DS21 Q8DS22 Q8DS23 Q8DS24 Q8DS25 Q8DS26 Q8DS27 Q8DS28 Q8DS29 Q8DS31 Q8DS35 Q8DS37 Q8DSD7 Q8DSX9 Q8DSY0 Q8DTN5 Q8DTP5 Q8DU30 Q8DUH2 Q8DUN9 Q8DUQ4 Q8DUQ6 Q8DV20 Q8DV21 Q8DVV5 Q8DVX0 Q8DW97 Q8DW98 Q8DWE1
Molecular Function	rRNA binding	6	GO:0019843	16	17	149	450	2.84	1.43498e-07	6.84	P59133 P59378 Q8DRS8 Q8DS20 Q8DS23 Q8DS25 Q8DS27 Q8DS28 Q8DS29 Q8DSD7 Q8DSX9 Q8DTP5 Q8DU30 Q8DV20 Q8DVV5 Q8DW98
Molecular Function	RNA binding	5	GO:0003723	29	42	149	450	2.09	1.01232e-06	5.99	G1XVB9 G1XVC0 P59133 P59378 Q8DRS8 Q8DS12 Q8DS17 Q8DS20 Q8DS23 Q8DS25 Q8DS27 Q8DS28 Q8DS29 Q8DSD7 Q8DSE7 Q8DSX9 Q8DSY0 Q8DSY2 Q8DTF8 Q8DTP5 Q8DU30 Q8DV20 Q8DV22 Q8DV90 Q8DVV4 Q8DVV5 Q8DW97 Q8DW98 Q8DWB2
Molecular Function	catalytic activity	2	GO:0003824	84	314	149	450	0.81	1.94339e-05	4.71	I6L8Y0 I6L8Y7 I6L905 I6L921 O68579 P45595 P59161 P72484 P95778 P95780 P95787 Q59931 Q8CWX1 Q8CWX2 Q8CWY0 Q8CWY5 Q8CWZ0 Q8CZF0 Q8DRR1 Q8DRR2 Q8DRT7 Q8DRW8 Q8DS33 Q8DS36 Q8DS44 Q8DS85 Q8DSB7 Q8DSD1 Q8DSG6 Q8DSM8 Q8DSN0 Q8DSN9 Q8DSR0 Q8DST6 Q8DST7 Q8DSV3 Q8DSX2 Q8DSY1 Q8DT12 Q8DT23 Q8DT55 Q8DT95 Q8DTB3 Q8DTF8 Q8DTM2 Q8DTQ7 Q8DTQ9 Q8DTS9 Q8DTT1 Q8DTU0 Q8DTV9 Q8DTX6 Q8DTX7 Q8DTY0 Q8DU34 Q8DU62 Q8DUC3 …
Molecular Function	nucleic acid binding	4	GO:0003676	34	61	149	450	1.68	0.000110627	3.96	G1XVB9 G1XVC0 O07329 O33662 P59133 P59378 Q8DRS8 Q8DRW8 Q8DS12 Q8DS17 Q8DS20 Q8DS23 Q8DS25 Q8DS27 Q8DS28 Q8DS29 Q8DSD1 Q8DSD7 Q8DSE7 Q8DSX9 Q8DSY0 Q8DSY2 Q8DTF8 Q8DTP5 Q8DU30 Q8DUN9 Q8DV20 Q8DV22 Q8DV90 Q8DVV4 Q8DVV5 Q8DW97 Q8DW98 Q8DWB2
Molecular Function	large ribosomal subunit rRNA binding	7	GO:0070180	6	6	149	450	3.02	0.00123058	2.91	Q8DRS8 Q8DS23 Q8DS28 Q8DTP5 Q8DV20 Q8DW98
Molecular Function	transporter activity	2	GO:0005215	4	38	149	450	0.32	0.00178718	2.75	I6L905 P95787 Q8DTA8 Q8DUS8
Molecular Function	ligase activity, forming carbon-oxygen bonds	4	GO:0016875	12	17	149	450	2.13	0.00236271	2.63	Q8CWX1 Q8CWX2 Q8CWY0 Q8CWY5 Q8DRR1 Q8DS44 Q8DS85 Q8DSB7 Q8DT12 Q8DTM2 Q8DVD3 Q8DWA9
Molecular Function	aminoacyl-tRNA ligase activity	5	GO:0004812	12	17	149	450	2.13	0.00236271	2.63	Q8CWX1 Q8CWX2 Q8CWY0 Q8CWY5 Q8DRR1 Q8DS44 Q8DS85 Q8DSB7 Q8DT12 Q8DTM2 Q8DVD3 Q8DWA9
Molecular Function	carbohydrate binding	3	GO:0030246	8	10	149	450	2.42	0.0029379	2.53	O06942 P59161 Q8CWW6 Q8DS12 Q8DTX7 Q8DVV2 Q8DVX9 Q8DWA9
Molecular Function	polysaccharide binding	4	GO:0030247	8	10	149	450	2.42	0.0029379	2.53	O06942 P59161 Q8CWW6 Q8DS12 Q8DTX7 Q8DVV2 Q8DVX9 Q8DWA9
Molecular Function	mannan binding	5	GO:2001065	8	10	149	450	2.42	0.0029379	2.53	O06942 P59161 Q8CWW6 Q8DS12 Q8DTX7 Q8DVV2 Q8DVX9 Q8DWA9
Molecular Function	transferase activity	3	GO:0016740	25	113	149	450	0.67	0.00391354	2.41	I6L905 P45595 P95778 Q8CZF0 Q8DS33 Q8DS36 Q8DSM8 Q8DST6 Q8DSV3 Q8DSX2 Q8DSY1 Q8DT23 Q8DT55 Q8DT95 Q8DTF8 Q8DTX6 Q8DTX7 Q8DTY0 Q8DV81 Q8DVJ2 Q8DVK5 Q8DVL6 Q8DVV2 Q8DVY7 Q8DWB2
Molecular Function	mRNA binding	6	GO:0003729	6	7	149	450	2.59	0.00623604	2.21	P59378 Q8DTF8 Q8DV20 Q8DVV5 Q8DW98 Q8DWB2
Molecular Function	transmembrane transporter activity	3	GO:0022857	4	33	149	450	0.37	0.00671562	2.17	I6L905 P95787 Q8DTA8 Q8DUS8
Molecular Function	hydrolase activity	3	GO:0016787	22	97	149	450	0.68	0.0147444	1.83	I6L8Y7 I6L921 O68579 P95787 Q8DRW8 Q8DSD1 Q8DST7 Q8DTB3 Q8DTQ9 Q8DTT1 Q8DTV9 Q8DUE2 Q8DUN9 Q8DV06 Q8DV90 Q8DVD9 Q8DVE0 Q8DVL5 Q8DW28 Q8DWB2 Q8DWM7 Q8DWN6
Molecular Function	binding	2	GO:0005488	76	192	149	450	1.2	0.0149559	1.83	G1XVB9 G1XVC0 I6L8Y0 I6L917 O06942 O07329 O33662 P45595 P59133 P59161 P59378 P95778 Q8CWW5 Q8CWW6 Q8CWX2 Q8CWY0 Q8CWY5 Q8DRR2 Q8DRS8 Q8DRW8 Q8DS11 Q8DS12 Q8DS17 Q8DS20 Q8DS23 Q8DS25 Q8DS27 Q8DS28 Q8DS29 Q8DSB7 Q8DSC9 Q8DSD1 Q8DSD7 Q8DSE7 Q8DSM8 Q8DST7 Q8DSX2 Q8DSX9 Q8DSY0 Q8DSY1 Q8DSY2 Q8DT55 Q8DTF8 Q8DTP5 Q8DTQ7 Q8DTQ9 Q8DTS9 Q8DTT1 Q8DTX7 Q8DU30 Q8DUH2 Q8DUL9 Q8DUN9 Q8DUQ4 Q8DUR5 Q8DV06 Q8DV20 …
Molecular Function	catalytic activity, acting on DNA	3	GO:0140097	2	21	149	450	0.29	0.017262	1.76	I6L921 Q8DUN9
Molecular Function	enzyme binding	4	GO:0019899	6	8	149	450	2.27	0.0181	1.74	O33662 Q8CWW5 Q8DS12 Q8DTS9 Q8DVV2 Q8DVV3
Molecular Function	organic cyclic compound binding	3	GO:0097159	43	100	149	450	1.3	0.0218211	1.66	G1XVB9 G1XVC0 O07329 O33662 P59133 P59378 Q8DRS8 Q8DRW8 Q8DS12 Q8DS17 Q8DS20 Q8DS23 Q8DS25 Q8DS27 Q8DS28 Q8DS29 Q8DSD1 Q8DSD7 Q8DSE7 Q8DSM8 Q8DSX9 Q8DSY0 Q8DSY2 Q8DT55 Q8DTF8 Q8DTP5 Q8DU30 Q8DUL9 Q8DUN9 Q8DUR5 Q8DV20 Q8DV22 Q8DV90 Q8DVD8 Q8DVD9 Q8DVJ2 Q8DVV3 Q8DVV4 Q8DVV5 Q8DW97 Q8DW98 Q8DWA9 Q8DWB2
Molecular Function	heterocyclic compound binding	3	GO:1901363	43	100	149	450	1.3	0.0218211	1.66	G1XVB9 G1XVC0 O07329 O33662 P59133 P59378 Q8DRS8 Q8DRW8 Q8DS12 Q8DS17 Q8DS20 Q8DS23 Q8DS25 Q8DS27 Q8DS28 Q8DS29 Q8DSD1 Q8DSD7 Q8DSE7 Q8DSM8 Q8DSX9 Q8DSY0 Q8DSY2 Q8DT55 Q8DTF8 Q8DTP5 Q8DU30 Q8DUL9 Q8DUN9 Q8DUR5 Q8DV20 Q8DV22 Q8DV90 Q8DVD8 Q8DVD9 Q8DVJ2 Q8DVV3 Q8DVV4 Q8DVV5 Q8DW97 Q8DW98 Q8DWA9 Q8DWB2
Molecular Function	small ribosomal subunit rRNA binding	7	GO:0070181	3	3	149	450	3.02	0.035812	1.45	P59378 Q8DSD7 Q8DU30
Molecular Function	translation elongation factor activity	7	GO:0003746	3	3	149	450	3.02	0.035812	1.45	Q8DS12 Q8DSE7 Q8DVV4
Molecular Function	adenyl nucleotide binding	7	GO:0030554	3	23	149	450	0.39	0.0401075	1.4	Q8DSM8 Q8DV90 Q8DWA9
Molecular Function	translation factor activity, RNA binding	6	GO:0008135	5	7	149	450	2.16	0.0427342	1.37	Q8DS12 Q8DSE7 Q8DSY2 Q8DV22 Q8DVV4
Molecular Function	carbohydrate derivative binding	3	GO:0097367	5	31	149	450	0.49	0.0465817	1.33	Q8DSM8 Q8DV90 Q8DVD9 Q8DWA9 Q8DWB2
Molecular Function	purine ribonucleoside triphosphate binding	5	GO:0035639	4	26	149	450	0.46	0.0536991	1.27	Q8DSM8 Q8DV90 Q8DVD9 Q8DWA9
Molecular Function	adenyl ribonucleotide binding	8	GO:0032559	3	22	149	450	0.41	0.0611609	1.21	Q8DSM8 Q8DV90 Q8DWA9
Molecular Function	purine nucleotide binding	6	GO:0017076	5	29	149	450	0.52	0.0675143	1.17	Q8DSM8 Q8DV90 Q8DVD9 Q8DWA9 Q8DWB2
Molecular Function	ribonucleotide binding	6	GO:0032553	5	30	149	450	0.5	0.0686611	1.16	Q8DSM8 Q8DV90 Q8DVD9 Q8DWA9 Q8DWB2
Molecular Function	nucleoside phosphate binding	4	GO:1901265	8	40	149	450	0.6	0.0780896	1.11	Q8DSM8 Q8DUL9 Q8DUR5 Q8DV90 Q8DVD9 Q8DVV3 Q8DWA9 Q8DWB2
Molecular Function	nucleotide binding	5	GO:0000166	8	40	149	450	0.6	0.0780896	1.11	Q8DSM8 Q8DUL9 Q8DUR5 Q8DV90 Q8DVD9 Q8DVV3 Q8DWA9 Q8DWB2
Molecular Function	ligase activity	3	GO:0016874	16	34	149	450	1.42	0.0877363	1.06	Q8CWX1 Q8CWX2 Q8CWY0 Q8CWY5 Q8CWZ0 Q8DRR1 Q8DS44 Q8DS85 Q8DSB7 Q8DSG6 Q8DSN9 Q8DT12 Q8DTM2 Q8DVD3 Q8DVL6 Q8DWA9
Molecular Function	ATP binding	9	GO:0005524	3	21	149	450	0.43	0.0935108	1.03	Q8DSM8 Q8DV90 Q8DWA9
Molecular Function	purine ribonucleotide binding	7	GO:0032555	5	28	149	450	0.54	0.0966752	1.01	Q8DSM8 Q8DV90 Q8DVD9 Q8DWA9 Q8DWB2
Molecular Function	phosphatase activity	6	GO:0016791	3	4	149	450	2.27	0.108157	0.97	Q8DTQ9 Q8DTT1 Q8DV06
Molecular Function	enzyme inhibitor activity	4	GO:0004857	3	4	149	450	2.27	0.108157	0.97	Q8DS17 Q8DU30 Q8DWN6
Molecular Function	translation repressor activity	3	GO:0030371	2	2	149	450	3.02	0.109141	0.96	Q8DS17 Q8DV20
Molecular Function	mismatched DNA binding	7	GO:0030983	2	2	149	450	3.02	0.109141	0.96	Q8DRW8 Q8DSD1
Molecular Function	zymogen binding	5	GO:0035375	2	2	149	450	3.02	0.109141	0.96	Q8CWW5 Q8DTS9
Molecular Function	translation regulator activity	2	GO:0045182	2	2	149	450	3.02	0.109141	0.96	Q8DS17 Q8DV20
Molecular Function	phosphoenolpyruvate carboxykinase activity	6	GO:0004611	2	2	149	450	3.02	0.109141	0.96	Q8DTF8 Q8DV10
Molecular Function	damaged DNA binding	6	GO:0003684	2	2	149	450	3.02	0.109141	0.96	Q8DRW8 Q8DSD1
Molecular Function	5S rRNA binding	7	GO:0008097	2	2	149	450	3.02	0.109141	0.96	Q8DS25 Q8DS29
Molecular Function	ribosome binding	5	GO:0043022	5	8	149	450	1.89	0.12263	0.91	Q8DUH2 Q8DUQ4 Q8DV22 Q8DVI8 Q8DWN6
Molecular Function	protein-containing complex binding	3	GO:0044877	7	13	149	450	1.63	0.134976	0.87	Q8DSY2 Q8DTS9 Q8DUH2 Q8DUQ4 Q8DV22 Q8DVI8 Q8DWN6
Molecular Function	catalytic activity, acting on a protein	3	GO:0140096	3	19	149	450	0.48	0.135195	0.87	Q8DST7 Q8DVL5 Q8DWM7
Molecular Function	anion binding	4	GO:0043168	11	47	149	450	0.71	0.14434	0.84	Q8CWY0 Q8DSM8 Q8DT55 Q8DUL9 Q8DUR5 Q8DV90 Q8DVD8 Q8DVD9 Q8DVJ2 Q8DWA9 Q8DWB2
Molecular Function	small molecule binding	3	GO:0036094	12	50	149	450	0.72	0.155524	0.81	Q8CWY0 Q8DSM8 Q8DT55 Q8DUL9 Q8DUR5 Q8DV90 Q8DVD8 Q8DVD9 Q8DVJ2 Q8DVV3 Q8DWA9 Q8DWB2
Molecular Function	transition metal ion binding	6	GO:0046914	10	21	149	450	1.44	0.159207	0.8	G1XVB9 I6L917 Q8DS11 Q8DS12 Q8DTF8 Q8DTQ7 Q8DTT1 Q8DVD3 Q8DW98 Q8DWA9
Molecular Function	active transmembrane transporter activity	4	GO:0022804	2	15	149	450	0.4	0.160082	0.8	I6L905 P95787
Molecular Function	ion transmembrane transporter activity	4	GO:0015075	2	15	149	450	0.4	0.160082	0.8	P95787 Q8DTA8
Molecular Function	hydro-lyase activity	5	GO:0016836	6	11	149	450	1.65	0.190745	0.72	P95780 Q8DRT7 Q8DSN0 Q8DTQ9 Q8DTS9 Q8DVJ2
Molecular Function	zinc ion binding	7	GO:0008270	6	11	149	450	1.65	0.190745	0.72	G1XVB9 Q8DS11 Q8DS12 Q8DVD3 Q8DW98 Q8DWA9
Molecular Function	hydrolase activity, acting on ester bonds	4	GO:0016788	8	36	149	450	0.67	0.195786	0.71	I6L921 Q8DTB3 Q8DTQ9 Q8DTT1 Q8DUN9 Q8DV06 Q8DW28 Q8DWB2
Molecular Function	metal ion binding	5	GO:0046872	17	40	149	450	1.28	0.217959	0.66	G1XVB9 I6L917 P45595 P95778 Q8CWW5 Q8DS11 Q8DS12 Q8DSB7 Q8DSX2 Q8DSY1 Q8DTF8 Q8DTQ7 Q8DTT1 Q8DV06 Q8DVD3 Q8DW98 Q8DWA9
Molecular Function	carbon-oxygen lyase activity	4	GO:0016835	6	12	149	450	1.51	0.223638	0.65	P95780 Q8DRT7 Q8DSN0 Q8DTQ9 Q8DTS9 Q8DVJ2
Molecular Function	ribonucleoprotein complex binding	4	GO:0043021	6	12	149	450	1.51	0.223638	0.65	Q8DSY2 Q8DUH2 Q8DUQ4 Q8DV22 Q8DVI8 Q8DWN6
Molecular Function	molecular function regulator	2	GO:0098772	4	7	149	450	1.73	0.226693	0.64	Q8DS12 Q8DS17 Q8DU30 Q8DWN6
Molecular Function	ribonuclease activity	6	GO:0004540	2	13	149	450	0.46	0.235832	0.63	Q8DTB3 Q8DWB2
Molecular Function	ATP-dependent peptidase activity	9	GO:0004176	2	3	149	450	2.01	0.2558	0.59	Q8DST7 Q8DWM7
Molecular Function	RNA polymerase activity	6	GO:0097747	2	3	149	450	2.01	0.2558	0.59	Q8DS36 Q8DVK5
Molecular Function	DNA-directed 5'-3' RNA polymerase activity	8	GO:0003899	2	3	149	450	2.01	0.2558	0.59	Q8DS36 Q8DVK5
Molecular Function	protease binding	5	GO:0002020	2	3	149	450	2.01	0.2558	0.59	Q8DVV2 Q8DVV3
Molecular Function	phenylalanine-tRNA ligase activity	6	GO:0004826	2	3	149	450	2.01	0.2558	0.59	Q8CWX1 Q8CWX2
Molecular Function	5'-3' RNA polymerase activity	7	GO:0034062	2	3	149	450	2.01	0.2558	0.59	Q8DS36 Q8DVK5
Molecular Function	ribosomal large subunit binding	5	GO:0043023	2	3	149	450	2.01	0.2558	0.59	Q8DSY2 Q8DWN6
Molecular Function	ribosomal small subunit binding	5	GO:0043024	2	3	149	450	2.01	0.2558	0.59	Q8DV22 Q8DVI8
Molecular Function	unfolded protein binding	4	GO:0051082	2	3	149	450	2.01	0.2558	0.59	Q8CWW5 Q8CWW6
Molecular Function	nuclease activity	5	GO:0004518	5	23	149	450	0.66	0.265242	0.58	I6L921 Q8DTB3 Q8DUN9 Q8DW28 Q8DWB2
Molecular Function	endonuclease activity	6	GO:0004519	3	16	149	450	0.57	0.284227	0.55	Q8DTB3 Q8DUN9 Q8DW28
Molecular Function	cofactor binding	3	GO:0048037	6	27	149	450	0.67	0.291901	0.53	Q8DT55 Q8DUL9 Q8DUR5 Q8DVD8 Q8DVJ2 Q8DVV3
Molecular Function	cation binding	4	GO:0043169	17	42	149	450	1.22	0.303998	0.52	G1XVB9 I6L917 P45595 P95778 Q8CWW5 Q8DS11 Q8DS12 Q8DSB7 Q8DSX2 Q8DSY1 Q8DTF8 Q8DTQ7 Q8DTT1 Q8DV06 Q8DVD3 Q8DW98 Q8DWA9
Molecular Function	hydrolase activity, acting on acid anhydrides	4	GO:0016817	11	43	149	450	0.77	0.309767	0.51	O68579 P95787 Q8DRW8 Q8DSD1 Q8DST7 Q8DUE2 Q8DV90 Q8DVD9 Q8DVE0 Q8DWM7 Q8DWN6
Molecular Function	drug binding	3	GO:0008144	7	30	149	450	0.7	0.315908	0.5	Q8DSM8 Q8DT55 Q8DV90 Q8DVD8 Q8DVJ2 Q8DWA9 Q8DWB2
Molecular Function	vitamin B6 binding	5	GO:0070279	3	5	149	450	1.81	0.337902	0.47	Q8DT55 Q8DVD8 Q8DVJ2
Molecular Function	pyridoxal phosphate binding	6	GO:0030170	3	5	149	450	1.81	0.337902	0.47	Q8DT55 Q8DVD8 Q8DVJ2
Molecular Function	catalytic activity, acting on a tRNA	4	GO:0140101	13	32	149	450	1.23	0.338277	0.47	Q8CWX1 Q8CWX2 Q8CWY0 Q8CWY5 Q8DRR1 Q8DS44 Q8DS85 Q8DSB7 Q8DSG6 Q8DT12 Q8DTM2 Q8DVD3 Q8DWA9
Molecular Function	nucleotidyltransferase activity	5	GO:0016779	6	13	149	450	1.39	0.371673	0.43	P95778 Q8CZF0 Q8DS36 Q8DSX2 Q8DVK5 Q8DWB2
Molecular Function	pyrophosphatase activity	6	GO:0016462	11	42	149	450	0.79	0.390278	0.41	O68579 P95787 Q8DRW8 Q8DSD1 Q8DST7 Q8DUE2 Q8DV90 Q8DVD9 Q8DVE0 Q8DWM7 Q8DWN6
Molecular Function	manganese ion binding	7	GO:0030145	3	6	149	450	1.51	0.402553	0.4	Q8DTF8 Q8DTQ7 Q8DTT1
Molecular Function	intramolecular oxidoreductase activity	4	GO:0016860	3	6	149	450	1.51	0.402553	0.4	P72484 Q8DSN0 Q9X670
Molecular Function	phosphoric ester hydrolase activity	5	GO:0042578	3	6	149	450	1.51	0.402553	0.4	Q8DTQ9 Q8DTT1 Q8DV06
Molecular Function	enzyme regulator activity	3	GO:0030234	3	6	149	450	1.51	0.402553	0.4	Q8DS17 Q8DU30 Q8DWN6
Molecular Function	double-stranded DNA binding	6	GO:0003690	3	13	149	450	0.7	0.558482	0.25	O07329 Q8DRW8 Q8DSD1
Molecular Function	oxidoreductase activity	3	GO:0016491	10	36	149	450	0.84	0.581032	0.24	I6L8Y0 Q59931 Q8DRR2 Q8DTF8 Q8DTQ7 Q8DUG5 Q8DUL9 Q8DUR5 Q8DVV3 Q93D83
Molecular Function	nucleoside-triphosphatase activity	7	GO:0017111	10	36	149	450	0.84	0.581032	0.24	P95787 Q8DRW8 Q8DSD1 Q8DST7 Q8DUE2 Q8DV90 Q8DVD9 Q8DVE0 Q8DWM7 Q8DWN6
Molecular Function	ligase activity, forming carbon-nitrogen bonds	4	GO:0016879	4	16	149	450	0.76	0.595546	0.23	Q8CWZ0 Q8DSG6 Q8DSN9 Q8DVL6
Molecular Function	tRNA binding	6	GO:0000049	2	4	149	450	1.51	0.602295	0.22	Q8DS20 Q8DV22
Molecular Function	DNA-binding transcription repressor activity	4	GO:0001217	2	4	149	450	1.51	0.602295	0.22	O07329 Q8DS17
Molecular Function	antioxidant activity	2	GO:0016209	2	4	149	450	1.51	0.602295	0.22	I6L8Y0 Q8DUR5
Molecular Function	disulfide oxidoreductase activity	5	GO:0015036	2	4	149	450	1.51	0.602295	0.22	Q8DTF8 Q8DUR5
Molecular Function	3'-5' exonuclease activity	7	GO:0008408	2	4	149	450	1.51	0.602295	0.22	I6L921 Q8DWB2
Molecular Function	DNA binding	5	GO:0003677	5	20	149	450	0.76	0.627435	0.2	O07329 O33662 Q8DRW8 Q8DSD1 Q8DUN9
Molecular Function	catalytic activity, acting on RNA	3	GO:0140098	18	60	149	450	0.91	0.659509	0.18	Q8CWX1 Q8CWX2 Q8CWY0 Q8CWY5 Q8DRR1 Q8DS36 Q8DS44 Q8DS85 Q8DSB7 Q8DSG6 Q8DT12 Q8DTB3 Q8DTM2 Q8DV90 Q8DVD3 Q8DVK5 Q8DWA9 Q8DWB2
Molecular Function	protein binding	3	GO:0005515	22	61	149	450	1.09	0.660962	0.18	I6L8Y0 O33662 P45595 Q8CWW5 Q8CWW6 Q8CWX2 Q8CWY5 Q8DRR2 Q8DS12 Q8DSB7 Q8DSC9 Q8DST7 Q8DTQ9 Q8DTS9 Q8DTX7 Q8DVD9 Q8DVJ2 Q8DVK7 Q8DVV2 Q8DVV3 Q8DWB2 Q8DWJ5
Molecular Function	kinase activity	5	GO:0016301	7	25	149	450	0.85	0.666239	0.18	Q8DS33 Q8DSM8 Q8DST6 Q8DSY1 Q8DTF8 Q8DTX6 Q8DVV2
Molecular Function	nucleoside monophosphate kinase activity	7	GO:0050145	2	5	149	450	1.21	0.667836	0.18	Q8DS33 Q8DSY1
Molecular Function	N-acyltransferase activity	6	GO:0016410	2	5	149	450	1.21	0.667836	0.18	Q8DSX2 Q8DVY7
Molecular Function	oxidoreductase activity, acting on NAD(P)H	4	GO:0016651	2	5	149	450	1.21	0.667836	0.18	Q8DTF8 Q8DUR5
Molecular Function	NAD binding	6	GO:0051287	2	5	149	450	1.21	0.667836	0.18	Q8DUL9 Q8DVV3
Molecular Function	deoxyribonuclease activity	6	GO:0004536	2	5	149	450	1.21	0.667836	0.18	I6L921 Q8DUN9
Molecular Function	GTPase activity	8	GO:0003924	2	5	149	450	1.21	0.667836	0.18	Q8DUE2 Q8DVD9
Molecular Function	transaminase activity	5	GO:0008483	2	5	149	450	1.21	0.667836	0.18	Q8DSV3 Q8DTY0
Molecular Function	ATPase activity	8	GO:0016887	8	29	149	450	0.83	0.68369	0.17	P95787 Q8DRW8 Q8DSD1 Q8DST7 Q8DV90 Q8DVE0 Q8DWM7 Q8DWN6
Molecular Function	transferase activity, transferring acyl groups	4	GO:0016746	3	7	149	450	1.29	0.689632	0.16	Q8DSX2 Q8DV81 Q8DVY7
Molecular Function	vitamin binding	4	GO:0019842	3	8	149	450	1.13	0.723495	0.14	Q8DT55 Q8DVD8 Q8DVJ2
Molecular Function	carboxy-lyase activity	5	GO:0016831	3	8	149	450	1.13	0.723495	0.14	Q8DTF8 Q8DV10 Q8DWJ5
Molecular Function	nucleobase-containing compound kinase activity	6	GO:0019205	3	8	149	450	1.13	0.723495	0.14	Q8DS33 Q8DST6 Q8DSY1
Molecular Function	cation transmembrane transporter activity	5	GO:0008324	2	9	149	450	0.67	0.72412	0.14	P95787 Q8DTA8
Molecular Function	DNA-dependent ATPase activity	9	GO:0008094	2	9	149	450	0.67	0.72412	0.14	Q8DRW8 Q8DSD1
Molecular Function	transcription regulator activity	2	GO:0140110	4	10	149	450	1.21	0.736364	0.13	O07329 O33662 P48853 Q8DS17
Molecular Function	identical protein binding	4	GO:0042802	15	50	149	450	0.91	0.750172	0.12	I6L8Y0 P45595 Q8CWW5 Q8CWX2 Q8DRR2 Q8DSB7 Q8DSC9 Q8DST7 Q8DTQ9 Q8DTX7 Q8DVD9 Q8DVJ2 Q8DVK7 Q8DWB2 Q8DWJ5
Molecular Function	peptidase activity	4	GO:0008233	3	12	149	450	0.76	0.758336	0.12	Q8DST7 Q8DVL5 Q8DWM7
Molecular Function	carbon-carbon lyase activity	4	GO:0016830	5	13	149	450	1.16	0.766489	0.12	Q8DTF8 Q8DU34 Q8DUC3 Q8DV10 Q8DWJ5
Molecular Function	lyase activity	3	GO:0016829	11	32	149	450	1.04	0.847993	0.07	P95780 Q8DRT7 Q8DSN0 Q8DTF8 Q8DTQ9 Q8DTS9 Q8DU34 Q8DUC3 Q8DV10 Q8DVJ2 Q8DWJ5
Molecular Function	guanyl ribonucleotide binding	8	GO:0032561	2	6	149	450	1.01	1	0	Q8DVD9 Q8DWB2
Molecular Function	magnesium ion binding	6	GO:0000287	6	18	149	450	1.01	1	0	P45595 P95778 Q8DSB7 Q8DSX2 Q8DSY1 Q8DV06
Molecular Function	guanyl nucleotide binding	7	GO:0019001	2	7	149	450	0.86	1	0	Q8DVD9 Q8DWB2
Molecular Function	exonuclease activity	6	GO:0004527	2	7	149	450	0.86	1	0	I6L921 Q8DWB2
Molecular Function	isomerase activity	3	GO:0016853	8	26	149	450	0.93	1	0	P59161 P72484 Q8DSN0 Q8DSR0 Q8DTU0 Q8DU62 Q8DWJ5 Q9X670
Molecular Function	protein dimerization activity	4	GO:0046983	2	8	149	450	0.76	1	0	Q8CWY5 Q8DVJ2
Molecular Function	ion binding	3	GO:0043167	27	81	149	450	1.01	1	0	G1XVB9 I6L917 P45595 P95778 Q8CWW5 Q8CWY0 Q8DS11 Q8DS12 Q8DSB7 Q8DSM8 Q8DSX2 Q8DSY1 Q8DT55 Q8DTF8 Q8DTQ7 Q8DTT1 Q8DUL9 Q8DUR5 Q8DV06 Q8DV90 Q8DVD3 Q8DVD8 Q8DVD9 Q8DVJ2 Q8DW98 Q8DWA9 Q8DWB2
Molecular Function	coenzyme binding	4	GO:0050662	6	19	149	450	0.95	1	0	Q8DT55 Q8DUL9 Q8DUR5 Q8DVD8 Q8DVJ2 Q8DVV3
Molecular Function	DNA-binding transcription factor activity	3	GO:0003700	2	7	149	450	0.86	1	0	O07329 Q8DS17
Molecular Function	intramolecular transferase activity	4	GO:0016866	4	12	149	450	1.01	1	0	P59161 Q8DSR0 Q8DTU0 Q8DWJ5
Biological Process	translation	8	GO:0006412	62	73	157	477	2.58	1.26939e-23	22.9	G1XVB9 G1XVC0 P48853 P59125 P59167 P59186 P59378 P66308 P66474 P66531 Q8CWX1 Q8CWX2 Q8CWY0 Q8CWY5 Q8DRR1 Q8DRS8 Q8DRV7 Q8DS11 Q8DS12 Q8DS16 Q8DS17 Q8DS18 Q8DS19 Q8DS20 Q8DS21 Q8DS22 Q8DS23 Q8DS24 Q8DS25 Q8DS26 Q8DS27 Q8DS28 Q8DS29 Q8DS31 Q8DS35 Q8DS37 Q8DS44 Q8DS65 Q8DS85 Q8DSB7 Q8DSE7 Q8DSX9 Q8DSY0 Q8DSY2 Q8DT12 Q8DTM2 Q8DTN5 Q8DTP5 Q8DU30 Q8DUH2 Q8DUN9 Q8DUQ4 Q8DUQ6 Q8DV20 Q8DV22 Q8DVD3 Q8DVV4 …
Biological Process	peptide biosynthetic process	7	GO:0043043	62	74	157	477	2.55	6.01901e-23	22.22	G1XVB9 G1XVC0 P48853 P59125 P59167 P59186 P59378 P66308 P66474 P66531 Q8CWX1 Q8CWX2 Q8CWY0 Q8CWY5 Q8DRR1 Q8DRS8 Q8DRV7 Q8DS11 Q8DS12 Q8DS16 Q8DS17 Q8DS18 Q8DS19 Q8DS20 Q8DS21 Q8DS22 Q8DS23 Q8DS24 Q8DS25 Q8DS26 Q8DS27 Q8DS28 Q8DS29 Q8DS31 Q8DS35 Q8DS37 Q8DS44 Q8DS65 Q8DS85 Q8DSB7 Q8DSE7 Q8DSX9 Q8DSY0 Q8DSY2 Q8DT12 Q8DTM2 Q8DTN5 Q8DTP5 Q8DU30 Q8DUH2 Q8DUN9 Q8DUQ4 Q8DUQ6 Q8DV20 Q8DV22 Q8DVD3 Q8DVV4 …
Biological Process	peptide metabolic process	6	GO:0006518	62	76	157	477	2.48	1.11217e-21	20.95	G1XVB9 G1XVC0 P48853 P59125 P59167 P59186 P59378 P66308 P66474 P66531 Q8CWX1 Q8CWX2 Q8CWY0 Q8CWY5 Q8DRR1 Q8DRS8 Q8DRV7 Q8DS11 Q8DS12 Q8DS16 Q8DS17 Q8DS18 Q8DS19 Q8DS20 Q8DS21 Q8DS22 Q8DS23 Q8DS24 Q8DS25 Q8DS26 Q8DS27 Q8DS28 Q8DS29 Q8DS31 Q8DS35 Q8DS37 Q8DS44 Q8DS65 Q8DS85 Q8DSB7 Q8DSE7 Q8DSX9 Q8DSY0 Q8DSY2 Q8DT12 Q8DTM2 Q8DTN5 Q8DTP5 Q8DU30 Q8DUH2 Q8DUN9 Q8DUQ4 Q8DUQ6 Q8DV20 Q8DV22 Q8DVD3 Q8DVV4 …
Biological Process	amide biosynthetic process	6	GO:0043604	63	84	157	477	2.28	1.96317e-18	17.71	G1XVB9 G1XVC0 P48853 P59125 P59167 P59186 P59378 P66308 P66474 P66531 Q8CWX1 Q8CWX2 Q8CWY0 Q8CWY5 Q8CWZ0 Q8DRR1 Q8DRS8 Q8DRV7 Q8DS11 Q8DS12 Q8DS16 Q8DS17 Q8DS18 Q8DS19 Q8DS20 Q8DS21 Q8DS22 Q8DS23 Q8DS24 Q8DS25 Q8DS26 Q8DS27 Q8DS28 Q8DS29 Q8DS31 Q8DS35 Q8DS37 Q8DS44 Q8DS65 Q8DS85 Q8DSB7 Q8DSE7 Q8DSX9 Q8DSY0 Q8DSY2 Q8DT12 Q8DTM2 Q8DTN5 Q8DTP5 Q8DU30 Q8DUH2 Q8DUN9 Q8DUQ4 Q8DUQ6 Q8DV20 Q8DV22 Q8DVD3 …
Biological Process	cellular amide metabolic process	5	GO:0043603	63	88	157	477	2.18	1.28766e-16	15.89	G1XVB9 G1XVC0 P48853 P59125 P59167 P59186 P59378 P66308 P66474 P66531 Q8CWX1 Q8CWX2 Q8CWY0 Q8CWY5 Q8CWZ0 Q8DRR1 Q8DRS8 Q8DRV7 Q8DS11 Q8DS12 Q8DS16 Q8DS17 Q8DS18 Q8DS19 Q8DS20 Q8DS21 Q8DS22 Q8DS23 Q8DS24 Q8DS25 Q8DS26 Q8DS27 Q8DS28 Q8DS29 Q8DS31 Q8DS35 Q8DS37 Q8DS44 Q8DS65 Q8DS85 Q8DSB7 Q8DSE7 Q8DSX9 Q8DSY0 Q8DSY2 Q8DT12 Q8DTM2 Q8DTN5 Q8DTP5 Q8DU30 Q8DUH2 Q8DUN9 Q8DUQ4 Q8DUQ6 Q8DV20 Q8DV22 Q8DVD3 …
Biological Process	cellular protein metabolic process	6	GO:0044267	65	93	157	477	2.12	2.68831e-16	15.57	G1XVB9 G1XVC0 P48853 P59125 P59167 P59186 P59378 P66308 P66474 P66531 Q8CWX1 Q8CWX2 Q8CWY0 Q8CWY5 Q8DRR1 Q8DRS8 Q8DRV7 Q8DS11 Q8DS12 Q8DS16 Q8DS17 Q8DS18 Q8DS19 Q8DS20 Q8DS21 Q8DS22 Q8DS23 Q8DS24 Q8DS25 Q8DS26 Q8DS27 Q8DS28 Q8DS29 Q8DS31 Q8DS35 Q8DS37 Q8DS44 Q8DS65 Q8DS85 Q8DSB7 Q8DSE7 Q8DST7 Q8DSX9 Q8DSY0 Q8DSY2 Q8DT12 Q8DTF8 Q8DTM2 Q8DTN5 Q8DTP5 Q8DTY0 Q8DU30 Q8DUH2 Q8DUN9 Q8DUQ4 Q8DUQ6 Q8DV20 …
Biological Process	macromolecule biosynthetic process	5	GO:0009059	69	104	157	477	2.02	2.88419e-15	14.54	G1XVB9 G1XVC0 P48853 P59125 P59167 P59186 P59378 P66308 P66474 P66531 P95778 P95780 Q8CWX1 Q8CWX2 Q8CWY0 Q8CWY5 Q8DRR1 Q8DRS8 Q8DRV7 Q8DS11 Q8DS12 Q8DS16 Q8DS17 Q8DS18 Q8DS19 Q8DS20 Q8DS21 Q8DS22 Q8DS23 Q8DS24 Q8DS25 Q8DS26 Q8DS27 Q8DS28 Q8DS29 Q8DS31 Q8DS35 Q8DS36 Q8DS37 Q8DS44 Q8DS65 Q8DS85 Q8DSB7 Q8DSE7 Q8DSP7 Q8DSX2 Q8DSX9 Q8DSY0 Q8DSY2 Q8DT12 Q8DTM2 Q8DTN5 Q8DTP5 Q8DTY0 Q8DU30 Q8DUH2 Q8DUN9 …
Biological Process	cellular macromolecule biosynthetic process	6	GO:0034645	69	104	157	477	2.02	2.88419e-15	14.54	G1XVB9 G1XVC0 P48853 P59125 P59167 P59186 P59378 P66308 P66474 P66531 P95778 P95780 Q8CWX1 Q8CWX2 Q8CWY0 Q8CWY5 Q8DRR1 Q8DRS8 Q8DRV7 Q8DS11 Q8DS12 Q8DS16 Q8DS17 Q8DS18 Q8DS19 Q8DS20 Q8DS21 Q8DS22 Q8DS23 Q8DS24 Q8DS25 Q8DS26 Q8DS27 Q8DS28 Q8DS29 Q8DS31 Q8DS35 Q8DS36 Q8DS37 Q8DS44 Q8DS65 Q8DS85 Q8DSB7 Q8DSE7 Q8DSP7 Q8DSX2 Q8DSX9 Q8DSY0 Q8DSY2 Q8DT12 Q8DTM2 Q8DTN5 Q8DTP5 Q8DTY0 Q8DU30 Q8DUH2 Q8DUN9 …
Biological Process	protein metabolic process	5	GO:0019538	67	102	157	477	2	1.54778e-14	13.81	G1XVB9 G1XVC0 P48853 P59125 P59167 P59186 P59378 P66308 P66474 P66531 Q8CWX1 Q8CWX2 Q8CWY0 Q8CWY5 Q8DRR1 Q8DRS8 Q8DRV7 Q8DS11 Q8DS12 Q8DS16 Q8DS17 Q8DS18 Q8DS19 Q8DS20 Q8DS21 Q8DS22 Q8DS23 Q8DS24 Q8DS25 Q8DS26 Q8DS27 Q8DS28 Q8DS29 Q8DS31 Q8DS35 Q8DS37 Q8DS44 Q8DS65 Q8DS85 Q8DSB7 Q8DSE7 Q8DST7 Q8DSX9 Q8DSY0 Q8DSY2 Q8DT12 Q8DTF8 Q8DTM2 Q8DTN5 Q8DTP5 Q8DTY0 Q8DU30 Q8DUH2 Q8DUN9 Q8DUQ4 Q8DUQ6 Q8DV20 …
Biological Process	cellular nitrogen compound biosynthetic process	5	GO:0044271	85	156	157	477	1.66	6.82532e-12	11.17	G1XVB9 G1XVC0 P48853 P59125 P59161 P59167 P59186 P59378 P66308 P66474 P66531 P72484 P95778 P95787 Q8CWX1 Q8CWX2 Q8CWY0 Q8CWY5 Q8CWZ0 Q8CZF0 Q8DRR1 Q8DRR2 Q8DRS8 Q8DRV7 Q8DS11 Q8DS12 Q8DS16 Q8DS17 Q8DS18 Q8DS19 Q8DS20 Q8DS21 Q8DS22 Q8DS23 Q8DS24 Q8DS25 Q8DS26 Q8DS27 Q8DS28 Q8DS29 Q8DS31 Q8DS33 Q8DS35 Q8DS36 Q8DS37 Q8DS44 Q8DS65 Q8DS85 Q8DSB7 Q8DSE7 Q8DSP7 Q8DST6 Q8DSX9 Q8DSY0 Q8DSY1 Q8DSY2 Q8DT12 …
Biological Process	cellular component assembly	5	GO:0022607	35	44	157	477	2.42	3.16452e-11	10.5	G1XVB9 G1XVC0 P59125 P59186 P59378 P66531 Q8DRV7 Q8DS11 Q8DS16 Q8DS17 Q8DS18 Q8DS19 Q8DS20 Q8DS21 Q8DS24 Q8DS25 Q8DS27 Q8DS28 Q8DS37 Q8DSC9 Q8DSX9 Q8DSY0 Q8DTL1 Q8DTP5 Q8DTQ3 Q8DTX7 Q8DU30 Q8DUN9 Q8DUQ4 Q8DV20 Q8DV22 Q8DVE5 Q8DVJ2 Q8DVV5 Q8DW32
Biological Process	cellular protein-containing complex assembly	7	GO:0034622	31	37	157	477	2.55	4.1834e-11	10.38	G1XVB9 G1XVC0 P59125 P59186 P59378 P66531 Q8DRV7 Q8DS11 Q8DS16 Q8DS17 Q8DS18 Q8DS19 Q8DS20 Q8DS21 Q8DS24 Q8DS25 Q8DS27 Q8DS28 Q8DS37 Q8DSC9 Q8DSX9 Q8DSY0 Q8DTP5 Q8DTQ3 Q8DU30 Q8DUN9 Q8DUQ4 Q8DV20 Q8DV22 Q8DVE5 Q8DVV5
Biological Process	protein-containing complex assembly	6	GO:0065003	33	41	157	477	2.45	7.34072e-11	10.13	G1XVB9 G1XVC0 P59125 P59186 P59378 P66531 Q8DRV7 Q8DS11 Q8DS16 Q8DS17 Q8DS18 Q8DS19 Q8DS20 Q8DS21 Q8DS24 Q8DS25 Q8DS27 Q8DS28 Q8DS37 Q8DSC9 Q8DSX9 Q8DSY0 Q8DTP5 Q8DTQ3 Q8DTX7 Q8DU30 Q8DUN9 Q8DUQ4 Q8DV20 Q8DV22 Q8DVE5 Q8DVJ2 Q8DVV5
Biological Process	organelle assembly	6	GO:0070925	30	36	157	477	2.53	1.22096e-10	9.91	G1XVB9 G1XVC0 P59125 P59186 P59378 P66531 Q8DRV7 Q8DS11 Q8DS16 Q8DS17 Q8DS18 Q8DS19 Q8DS20 Q8DS21 Q8DS24 Q8DS25 Q8DS27 Q8DS28 Q8DS37 Q8DSC9 Q8DSX9 Q8DSY0 Q8DTP5 Q8DTQ3 Q8DU30 Q8DUN9 Q8DUQ4 Q8DV20 Q8DVE5 Q8DVV5
Biological Process	protein-containing complex subunit organization	5	GO:0043933	34	44	157	477	2.35	2.8473e-10	9.55	G1XVB9 G1XVC0 P59125 P59186 P59378 P66531 Q8DRV7 Q8DS11 Q8DS16 Q8DS17 Q8DS18 Q8DS19 Q8DS20 Q8DS21 Q8DS24 Q8DS25 Q8DS27 Q8DS28 Q8DS37 Q8DSC9 Q8DSX9 Q8DSY0 Q8DSY2 Q8DTP5 Q8DTQ3 Q8DTX7 Q8DU30 Q8DUN9 Q8DUQ4 Q8DV20 Q8DV22 Q8DVE5 Q8DVJ2 Q8DVV5
Biological Process	ribonucleoprotein complex assembly	8	GO:0022618	29	35	157	477	2.52	3.52535e-10	9.45	G1XVB9 G1XVC0 P59125 P59186 P59378 P66531 Q8DRV7 Q8DS11 Q8DS16 Q8DS17 Q8DS18 Q8DS19 Q8DS20 Q8DS21 Q8DS24 Q8DS25 Q8DS27 Q8DS28 Q8DS37 Q8DSX9 Q8DSY0 Q8DTP5 Q8DU30 Q8DUN9 Q8DUQ4 Q8DV20 Q8DV22 Q8DVE5 Q8DVV5
Biological Process	ribonucleoprotein complex subunit organization	6	GO:0071826	29	35	157	477	2.52	3.52535e-10	9.45	G1XVB9 G1XVC0 P59125 P59186 P59378 P66531 Q8DRV7 Q8DS11 Q8DS16 Q8DS17 Q8DS18 Q8DS19 Q8DS20 Q8DS21 Q8DS24 Q8DS25 Q8DS27 Q8DS28 Q8DS37 Q8DSX9 Q8DSY0 Q8DTP5 Q8DU30 Q8DUN9 Q8DUQ4 Q8DV20 Q8DV22 Q8DVE5 Q8DVV5
Biological Process	ribosome assembly	7	GO:0042255	28	34	157	477	2.5	1.00675e-09	9	G1XVB9 G1XVC0 P59125 P59186 P59378 P66531 Q8DRV7 Q8DS11 Q8DS16 Q8DS17 Q8DS18 Q8DS19 Q8DS20 Q8DS21 Q8DS24 Q8DS25 Q8DS27 Q8DS28 Q8DS37 Q8DSX9 Q8DSY0 Q8DTP5 Q8DU30 Q8DUN9 Q8DUQ4 Q8DV20 Q8DVE5 Q8DVV5
Biological Process	organonitrogen compound biosynthetic process	5	GO:1901566	88	180	157	477	1.49	1.32484e-08	7.88	G1XVB9 G1XVC0 P48853 P59125 P59161 P59167 P59186 P59378 P66308 P66474 P66531 P72484 P95787 Q8CWX1 Q8CWX2 Q8CWY0 Q8CWY5 Q8CWZ0 Q8CZF0 Q8DRR1 Q8DRR2 Q8DRS8 Q8DRV7 Q8DS11 Q8DS12 Q8DS16 Q8DS17 Q8DS18 Q8DS19 Q8DS20 Q8DS21 Q8DS22 Q8DS23 Q8DS24 Q8DS25 Q8DS26 Q8DS27 Q8DS28 Q8DS29 Q8DS31 Q8DS35 Q8DS37 Q8DS44 Q8DS65 Q8DS85 Q8DSB7 Q8DSE7 Q8DSM8 Q8DST6 Q8DSV3 Q8DSX2 Q8DSX9 Q8DSY0 Q8DSY1 Q8DSY2 Q8DT12 Q8DT95 …
Biological Process	gene expression	5	GO:0010467	67	127	157	477	1.6	8.04498e-08	7.09	G1XVB9 G1XVC0 P48853 P59125 P59167 P59186 P59378 P66308 P66474 P66531 Q8CWX1 Q8CWX2 Q8CWY0 Q8CWY5 Q8DRR1 Q8DRS8 Q8DRV7 Q8DS11 Q8DS12 Q8DS16 Q8DS17 Q8DS18 Q8DS19 Q8DS20 Q8DS21 Q8DS22 Q8DS23 Q8DS24 Q8DS25 Q8DS26 Q8DS27 Q8DS28 Q8DS29 Q8DS31 Q8DS35 Q8DS36 Q8DS37 Q8DS44 Q8DS65 Q8DS85 Q8DSB7 Q8DSE7 Q8DSP7 Q8DSR0 Q8DSX9 Q8DSY0 Q8DSY2 Q8DT12 Q8DTB3 Q8DTM2 Q8DTN5 Q8DTP5 Q8DU30 Q8DUH2 Q8DUN9 Q8DUQ4 Q8DUQ6 …
Biological Process	cellular component organization	4	GO:0016043	38	60	157	477	1.92	2.62783e-07	6.58	G1XVB9 G1XVC0 P59125 P59186 P59378 P66531 Q8DRV7 Q8DS11 Q8DS16 Q8DS17 Q8DS18 Q8DS19 Q8DS20 Q8DS21 Q8DS24 Q8DS25 Q8DS27 Q8DS28 Q8DS37 Q8DSC9 Q8DSX9 Q8DSY0 Q8DSY2 Q8DTF8 Q8DTL1 Q8DTP5 Q8DTQ3 Q8DTX7 Q8DU30 Q8DUN9 Q8DUQ4 Q8DUS8 Q8DV20 Q8DV22 Q8DVE5 Q8DVJ2 Q8DVV5 Q8DW32
Biological Process	organelle organization	5	GO:0006996	31	46	157	477	2.05	5.78769e-07	6.24	G1XVB9 G1XVC0 P59125 P59186 P59378 P66531 Q8DRV7 Q8DS11 Q8DS16 Q8DS17 Q8DS18 Q8DS19 Q8DS20 Q8DS21 Q8DS24 Q8DS25 Q8DS27 Q8DS28 Q8DS37 Q8DSC9 Q8DSX9 Q8DSY0 Q8DTP5 Q8DTQ3 Q8DU30 Q8DUN9 Q8DUQ4 Q8DV20 Q8DV22 Q8DVE5 Q8DVV5
Biological Process	organonitrogen compound metabolic process	4	GO:1901564	97	217	157	477	1.36	8.49774e-07	6.07	G1XVB9 G1XVC0 P48853 P59125 P59161 P59167 P59186 P59378 P66308 P66474 P66531 P72484 P95778 P95787 Q8CWX1 Q8CWX2 Q8CWY0 Q8CWY5 Q8CWZ0 Q8CZF0 Q8DRR1 Q8DRR2 Q8DRS8 Q8DRV7 Q8DS11 Q8DS12 Q8DS16 Q8DS17 Q8DS18 Q8DS19 Q8DS20 Q8DS21 Q8DS22 Q8DS23 Q8DS24 Q8DS25 Q8DS26 Q8DS27 Q8DS28 Q8DS29 Q8DS31 Q8DS35 Q8DS37 Q8DS44 Q8DS65 Q8DS85 Q8DSB7 Q8DSE7 Q8DSG6 Q8DSM8 Q8DST6 Q8DST7 Q8DSV3 Q8DSX2 Q8DSX9 Q8DSY0 Q8DSY1 …
Biological Process	organic substance biosynthetic process	4	GO:1901576	99	225	157	477	1.34	1.50993e-06	5.82	G1XVB9 G1XVC0 P48853 P59125 P59161 P59167 P59186 P59378 P66308 P66474 P66531 P72484 P95778 P95780 P95787 Q8CWX1 Q8CWX2 Q8CWY0 Q8CWY5 Q8CWZ0 Q8CZF0 Q8DRR1 Q8DRR2 Q8DRS8 Q8DRV7 Q8DS11 Q8DS12 Q8DS16 Q8DS17 Q8DS18 Q8DS19 Q8DS20 Q8DS21 Q8DS22 Q8DS23 Q8DS24 Q8DS25 Q8DS26 Q8DS27 Q8DS28 Q8DS29 Q8DS31 Q8DS33 Q8DS35 Q8DS36 Q8DS37 Q8DS44 Q8DS65 Q8DS85 Q8DSB7 Q8DSE7 Q8DSM8 Q8DSN0 Q8DSN9 Q8DSP7 Q8DST6 Q8DSV3 …
Biological Process	biosynthetic process	3	GO:0009058	99	226	157	477	1.33	1.65316e-06	5.78	G1XVB9 G1XVC0 P48853 P59125 P59161 P59167 P59186 P59378 P66308 P66474 P66531 P72484 P95778 P95780 P95787 Q8CWX1 Q8CWX2 Q8CWY0 Q8CWY5 Q8CWZ0 Q8CZF0 Q8DRR1 Q8DRR2 Q8DRS8 Q8DRV7 Q8DS11 Q8DS12 Q8DS16 Q8DS17 Q8DS18 Q8DS19 Q8DS20 Q8DS21 Q8DS22 Q8DS23 Q8DS24 Q8DS25 Q8DS26 Q8DS27 Q8DS28 Q8DS29 Q8DS31 Q8DS33 Q8DS35 Q8DS36 Q8DS37 Q8DS44 Q8DS65 Q8DS85 Q8DSB7 Q8DSE7 Q8DSM8 Q8DSN0 Q8DSN9 Q8DSP7 Q8DST6 Q8DSV3 …
Biological Process	ribosomal large subunit biogenesis	7	GO:0042273	16	19	157	477	2.56	3.87995e-06	5.41	G1XVB9 G1XVC0 Q8DRV7 Q8DS16 Q8DS20 Q8DS21 Q8DS24 Q8DS25 Q8DS28 Q8DS37 Q8DSX9 Q8DSY0 Q8DTP5 Q8DUQ4 Q8DV20 Q8DVE5
Biological Process	ribosomal large subunit assembly	9	GO:0000027	16	19	157	477	2.56	3.87995e-06	5.41	G1XVB9 G1XVC0 Q8DRV7 Q8DS16 Q8DS20 Q8DS21 Q8DS24 Q8DS25 Q8DS28 Q8DS37 Q8DSX9 Q8DSY0 Q8DTP5 Q8DUQ4 Q8DV20 Q8DVE5
Biological Process	cellular biosynthetic process	4	GO:0044249	98	225	157	477	1.32	4.0011e-06	5.4	G1XVB9 G1XVC0 P48853 P59125 P59161 P59167 P59186 P59378 P66308 P66474 P66531 P72484 P95778 P95780 P95787 Q8CWX1 Q8CWX2 Q8CWY0 Q8CWY5 Q8CWZ0 Q8CZF0 Q8DRR1 Q8DRR2 Q8DRS8 Q8DRV7 Q8DS11 Q8DS12 Q8DS16 Q8DS17 Q8DS18 Q8DS19 Q8DS20 Q8DS21 Q8DS22 Q8DS23 Q8DS24 Q8DS25 Q8DS26 Q8DS27 Q8DS28 Q8DS29 Q8DS31 Q8DS33 Q8DS35 Q8DS36 Q8DS37 Q8DS44 Q8DS65 Q8DS85 Q8DSB7 Q8DSE7 Q8DSM8 Q8DSN0 Q8DSN9 Q8DSP7 Q8DST6 Q8DSV3 …
Biological Process	cellular macromolecule metabolic process	5	GO:0044260	77	166	157	477	1.41	6.41267e-06	5.19	G1XVB9 G1XVC0 I6L921 P27624 P48853 P59125 P59167 P59186 P59378 P66308 P66474 P66531 P95778 P95780 Q8CWX1 Q8CWX2 Q8CWY0 Q8CWY5 Q8DRR1 Q8DRS8 Q8DRV7 Q8DRW8 Q8DS11 Q8DS12 Q8DS16 Q8DS17 Q8DS18 Q8DS19 Q8DS20 Q8DS21 Q8DS22 Q8DS23 Q8DS24 Q8DS25 Q8DS26 Q8DS27 Q8DS28 Q8DS29 Q8DS31 Q8DS35 Q8DS36 Q8DS37 Q8DS44 Q8DS65 Q8DS85 Q8DSB7 Q8DSD1 Q8DSE7 Q8DSP7 Q8DST7 Q8DSX2 Q8DSX9 Q8DSY0 Q8DSY2 Q8DT12 Q8DT55 Q8DTF8 …
Biological Process	macromolecule modification	5	GO:0043412	4	51	157	477	0.24	1.42782e-05	4.85	Q8CWY0 Q8DSR0 Q8DTF8 Q8DTY0
Biological Process	growth	2	GO:0040007	46	88	157	477	1.59	4.67862e-05	4.33	G1XVB9 G1XVC0 O33662 P59125 P59167 P59186 P59378 P95778 P95787 Q54431 Q8CWW5 Q8CWX2 Q8DS11 Q8DS16 Q8DS18 Q8DS19 Q8DS20 Q8DS21 Q8DS22 Q8DS23 Q8DS24 Q8DS25 Q8DS28 Q8DS29 Q8DS85 Q8DS90 Q8DSX2 Q8DSX9 Q8DSY1 Q8DSY2 Q8DTL1 Q8DTN6 Q8DTP5 Q8DTQ9 Q8DTY0 Q8DU30 Q8DUG5 Q8DUH2 Q8DUQ4 Q8DUQ6 Q8DV22 Q8DVK5 Q8DVV4 Q8DVV5 Q8DW28 Q8DW98
Biological Process	ribonucleoprotein complex biogenesis	5	GO:0022613	33	58	157	477	1.73	7.74513e-05	4.11	G1XVB9 G1XVC0 P59125 P59186 P59378 P66531 Q8DRV7 Q8DS11 Q8DS16 Q8DS17 Q8DS18 Q8DS19 Q8DS20 Q8DS21 Q8DS24 Q8DS25 Q8DS27 Q8DS28 Q8DS35 Q8DS37 Q8DSR0 Q8DSX9 Q8DSY0 Q8DTP5 Q8DU30 Q8DUE2 Q8DUN9 Q8DUQ4 Q8DV20 Q8DV22 Q8DVE5 Q8DVV5 Q8DW97
Biological Process	cellular component biogenesis	4	GO:0044085	40	75	157	477	1.62	8.37679e-05	4.08	G1XVB9 G1XVC0 P59125 P59186 P59378 P66531 Q8DRV7 Q8DS11 Q8DS16 Q8DS17 Q8DS18 Q8DS19 Q8DS20 Q8DS21 Q8DS24 Q8DS25 Q8DS27 Q8DS28 Q8DS35 Q8DS37 Q8DSC9 Q8DSR0 Q8DSX2 Q8DSX9 Q8DSY0 Q8DTL1 Q8DTP5 Q8DTQ3 Q8DTX7 Q8DU30 Q8DUE2 Q8DUN9 Q8DUQ4 Q8DV20 Q8DV22 Q8DVE5 Q8DVJ2 Q8DVV5 Q8DW32 Q8DW97
Biological Process	tRNA aminoacylation	10	GO:0043039	14	18	157	477	2.36	9.17506e-05	4.04	Q8CWX1 Q8CWX2 Q8CWY0 Q8CWY5 Q8DRR1 Q8DS44 Q8DS65 Q8DS85 Q8DSB7 Q8DSG6 Q8DT12 Q8DTM2 Q8DVD3 Q8DWA9
Biological Process	amino acid activation	8	GO:0043038	14	18	157	477	2.36	9.17506e-05	4.04	Q8CWX1 Q8CWX2 Q8CWY0 Q8CWY5 Q8DRR1 Q8DS44 Q8DS65 Q8DS85 Q8DSB7 Q8DSG6 Q8DT12 Q8DTM2 Q8DVD3 Q8DWA9
Biological Process	regulation of protein metabolic process	6	GO:0051246	10	11	157	477	2.76	9.61577e-05	4.02	P59133 Q8DS17 Q8DSY0 Q8DUH2 Q8DV20 Q8DV22 Q8DVI8 Q8DVV2 Q8DVV5 Q8DW98
Biological Process	regulation of cellular protein metabolic process	7	GO:0032268	10	11	157	477	2.76	9.61577e-05	4.02	P59133 Q8DS17 Q8DSY0 Q8DUH2 Q8DV20 Q8DV22 Q8DVI8 Q8DVV2 Q8DVV5 Q8DW98
Biological Process	regulation of cellular amide metabolic process	6	GO:0034248	10	11	157	477	2.76	9.61577e-05	4.02	P59133 P59161 Q8DS17 Q8DSY0 Q8DUH2 Q8DV20 Q8DV22 Q8DVI8 Q8DVV5 Q8DW98
Biological Process	ribosome biogenesis	6	GO:0042254	32	57	157	477	1.71	0.000136626	3.86	G1XVB9 G1XVC0 P59125 P59186 P59378 P66531 Q8DRV7 Q8DS11 Q8DS16 Q8DS17 Q8DS18 Q8DS19 Q8DS20 Q8DS21 Q8DS24 Q8DS25 Q8DS27 Q8DS28 Q8DS35 Q8DS37 Q8DSR0 Q8DSX9 Q8DSY0 Q8DTP5 Q8DU30 Q8DUE2 Q8DUN9 Q8DUQ4 Q8DV20 Q8DVE5 Q8DVV5 Q8DW97
Biological Process	tRNA aminoacylation for protein translation	11	GO:0006418	13	17	157	477	2.32	0.000230223	3.64	Q8CWX1 Q8CWX2 Q8CWY0 Q8CWY5 Q8DRR1 Q8DS44 Q8DS65 Q8DS85 Q8DSB7 Q8DT12 Q8DTM2 Q8DVD3 Q8DWA9
Biological Process	regulation of translation	8	GO:0006417	9	10	157	477	2.73	0.000277022	3.56	P59133 Q8DS17 Q8DSY0 Q8DUH2 Q8DV20 Q8DV22 Q8DVI8 Q8DVV5 Q8DW98
Biological Process	RNA modification	8	GO:0009451	2	33	157	477	0.18	0.000360916	3.44	Q8CWY0 Q8DSR0
Biological Process	ADP metabolic process	11	GO:0046031	7	7	157	477	3.04	0.000381916	3.42	P59161 P72484 Q8DTF8 Q8DTX6 Q8DTX7 Q8DVV2 Q9X670
Biological Process	RNA processing	8	GO:0006396	6	51	157	477	0.36	0.00043094	3.37	P59378 Q8CWY0 Q8DSR0 Q8DSY0 Q8DTB3 Q8DW97
Biological Process	ncRNA processing	9	GO:0034470	5	47	157	477	0.32	0.000460421	3.34	P59378 Q8CWY0 Q8DSR0 Q8DSY0 Q8DW97
Biological Process	ribonucleoside diphosphate metabolic process	9	GO:0009185	8	9	157	477	2.7	0.000787204	3.1	P59161 P72484 Q8DSY1 Q8DTF8 Q8DTX6 Q8DTX7 Q8DVV2 Q9X670
Biological Process	cellular component organization or biogenesis	3	GO:0071840	43	90	157	477	1.45	0.00116949	2.93	G1XVB9 G1XVC0 P59125 P59186 P59378 P66531 Q8DRV7 Q8DS11 Q8DS16 Q8DS17 Q8DS18 Q8DS19 Q8DS20 Q8DS21 Q8DS24 Q8DS25 Q8DS27 Q8DS28 Q8DS35 Q8DS37 Q8DSC9 Q8DSR0 Q8DSX2 Q8DSX9 Q8DSY0 Q8DSY2 Q8DTF8 Q8DTL1 Q8DTP5 Q8DTQ3 Q8DTX7 Q8DU30 Q8DUE2 Q8DUN9 Q8DUQ4 Q8DUS8 Q8DV20 Q8DV22 Q8DVE5 Q8DVJ2 Q8DVV5 Q8DW32 Q8DW97
Biological Process	ATP generation from ADP	12	GO:0006757	6	6	157	477	3.04	0.00119127	2.92	P59161 P72484 Q8DTX6 Q8DTX7 Q8DVV2 Q9X670
Biological Process	nucleoside diphosphate phosphorylation	9	GO:0006165	6	6	157	477	3.04	0.00119127	2.92	P59161 P72484 Q8DTX6 Q8DTX7 Q8DVV2 Q9X670
Biological Process	glycolytic process	13	GO:0006096	6	6	157	477	3.04	0.00119127	2.92	P59161 P72484 Q8DTX6 Q8DTX7 Q8DVV2 Q9X670
Biological Process	pyruvate biosynthetic process	9	GO:0042866	6	6	157	477	3.04	0.00119127	2.92	P59161 P72484 Q8DTX6 Q8DTX7 Q8DVV2 Q9X670
Biological Process	pyruvate metabolic process	8	GO:0006090	7	8	157	477	2.66	0.00220211	2.66	P59161 P72484 Q8DTF8 Q8DTX6 Q8DTX7 Q8DVV2 Q9X670
Biological Process	negative regulation of translation	9	GO:0017148	7	8	157	477	2.66	0.00220211	2.66	Q8DS17 Q8DSY0 Q8DUH2 Q8DV20 Q8DVI8 Q8DVV5 Q8DW98
Biological Process	purine nucleoside diphosphate metabolic process	9	GO:0009135	7	8	157	477	2.66	0.00220211	2.66	P59161 P72484 Q8DTF8 Q8DTX6 Q8DTX7 Q8DVV2 Q9X670
Biological Process	negative regulation of protein metabolic process	7	GO:0051248	7	8	157	477	2.66	0.00220211	2.66	Q8DS17 Q8DSY0 Q8DUH2 Q8DV20 Q8DVI8 Q8DVV5 Q8DW98
Biological Process	cellular nitrogen compound metabolic process	4	GO:0034641	100	256	157	477	1.19	0.00242625	2.62	G1XVB9 G1XVC0 I6L921 P27624 P48853 P59125 P59161 P59167 P59186 P59378 P66308 P66474 P66531 P72484 P95778 P95787 Q8CWX1 Q8CWX2 Q8CWY0 Q8CWY5 Q8CWZ0 Q8CZF0 Q8DRR1 Q8DRR2 Q8DRS8 Q8DRV7 Q8DRW8 Q8DS11 Q8DS12 Q8DS16 Q8DS17 Q8DS18 Q8DS19 Q8DS20 Q8DS21 Q8DS22 Q8DS23 Q8DS24 Q8DS25 Q8DS26 Q8DS27 Q8DS28 Q8DS29 Q8DS31 Q8DS33 Q8DS35 Q8DS36 Q8DS37 Q8DS44 Q8DS65 Q8DS85 Q8DSB7 Q8DSD1 Q8DSE7 Q8DSG6 Q8DSP7 Q8DSR0 …
Biological Process	nucleoside diphosphate metabolic process	8	GO:0009132	8	10	157	477	2.43	0.00282793	2.55	P59161 P72484 Q8DSY1 Q8DTF8 Q8DTX6 Q8DTX7 Q8DVV2 Q9X670
Biological Process	nucleotide catabolic process	9	GO:0009166	8	10	157	477	2.43	0.00282793	2.55	P59161 P72484 Q8DTF8 Q8DTX6 Q8DTX7 Q8DU34 Q8DVV2 Q9X670
Biological Process	macromolecule metabolic process	4	GO:0043170	84	208	157	477	1.23	0.00313872	2.5	G1XVB9 G1XVC0 I6L921 P27624 P48853 P59125 P59167 P59186 P59378 P66308 P66474 P66531 P95778 P95780 Q8CWX1 Q8CWX2 Q8CWY0 Q8CWY5 Q8DRR1 Q8DRS8 Q8DRV7 Q8DRW8 Q8DS11 Q8DS12 Q8DS16 Q8DS17 Q8DS18 Q8DS19 Q8DS20 Q8DS21 Q8DS22 Q8DS23 Q8DS24 Q8DS25 Q8DS26 Q8DS27 Q8DS28 Q8DS29 Q8DS31 Q8DS35 Q8DS36 Q8DS37 Q8DS44 Q8DS65 Q8DS85 Q8DSB7 Q8DSD1 Q8DSE7 Q8DSG6 Q8DSP7 Q8DSR0 Q8DST7 Q8DSX2 Q8DSX9 Q8DSY0 Q8DSY2 Q8DT12 …
Biological Process	generation of precursor metabolites and energy	4	GO:0006091	10	14	157	477	2.17	0.0031952	2.5	P59161 P72484 Q8DT55 Q8DTF8 Q8DTX6 Q8DTX7 Q8DUC3 Q8DV10 Q8DVV2 Q9X670
Biological Process	carbohydrate catabolic process	5	GO:0016052	10	14	157	477	2.17	0.0031952	2.5	I6L8Y7 P59161 P72484 Q8DT55 Q8DTF8 Q8DTX6 Q8DTX7 Q8DU34 Q8DVV2 Q9X670
Biological Process	ribosomal small subunit assembly	9	GO:0000028	10	14	157	477	2.17	0.0031952	2.5	P59125 P59186 P59378 P66531 Q8DS11 Q8DS18 Q8DS27 Q8DU30 Q8DUN9 Q8DVV5
Biological Process	hexose biosynthetic process	7	GO:0019319	5	5	157	477	3.04	0.00369922	2.43	P59161 P72484 P95778 Q8DTF8 Q9X670
Biological Process	cytoplasmic translation	9	GO:0002181	5	5	157	477	3.04	0.00369922	2.43	G1XVB9 P59186 Q8DS28 Q8DSY2 Q8DV22
Biological Process	glucose metabolic process	7	GO:0006006	5	5	157	477	3.04	0.00369922	2.43	P59161 P72484 P95778 Q8DTF8 Q9X670
Biological Process	monosaccharide biosynthetic process	6	GO:0046364	5	5	157	477	3.04	0.00369922	2.43	P59161 P72484 P95778 Q8DTF8 Q9X670
Biological Process	establishment of localization	3	GO:0051234	6	44	157	477	0.41	0.00382181	2.42	I6L905 I6L917 P45595 P95787 Q8DTA8 Q8DUS8
Biological Process	transport	4	GO:0006810	6	44	157	477	0.41	0.00382181	2.42	I6L905 I6L917 P45595 P95787 Q8DTA8 Q8DUS8
Biological Process	localization	2	GO:0051179	6	44	157	477	0.41	0.00382181	2.42	I6L905 I6L917 P45595 P95787 Q8DTA8 Q8DUS8
Biological Process	DNA metabolic process	7	GO:0006259	5	39	157	477	0.39	0.00422354	2.37	I6L921 P27624 Q8DRW8 Q8DSD1 Q8DUN9
Biological Process	transmembrane transport	5	GO:0055085	4	35	157	477	0.35	0.00445248	2.35	I6L905 P95787 Q8DTA8 Q8DUS8
Biological Process	organic cyclic compound metabolic process	4	GO:1901360	54	207	157	477	0.79	0.00593007	2.23	I6L921 P27624 P59161 P59378 P72484 P95778 P95787 Q8CWX1 Q8CWX2 Q8CWY0 Q8CWY5 Q8CZF0 Q8DRR1 Q8DRR2 Q8DRW8 Q8DS33 Q8DS36 Q8DS44 Q8DS65 Q8DS85 Q8DSB7 Q8DSD1 Q8DSG6 Q8DSP7 Q8DSR0 Q8DST6 Q8DSY0 Q8DSY1 Q8DT12 Q8DT95 Q8DTB3 Q8DTF8 Q8DTM2 Q8DTQ7 Q8DTQ9 Q8DTT1 Q8DTV9 Q8DTX6 Q8DTX7 Q8DTY0 Q8DU34 Q8DUN9 Q8DV90 Q8DVD3 Q8DVK5 Q8DVL6 Q8DVV2 Q8DVV3 Q8DW28 Q8DW97 Q8DWA9 Q8DWB2 Q8DWJ5 Q9X670
Biological Process	nucleotide phosphorylation	7	GO:0046939	6	7	157	477	2.6	0.00604742	2.22	P59161 P72484 Q8DTX6 Q8DTX7 Q8DVV2 Q9X670
Biological Process	regulation of biological process	3	GO:0050789	31	64	157	477	1.47	0.00632241	2.2	O07329 O33662 P45596 P48853 P59133 P59161 P72483 Q8CWW5 Q8CWW6 Q8DS16 Q8DS17 Q8DS27 Q8DS82 Q8DSN9 Q8DST7 Q8DSY0 Q8DTF8 Q8DTL1 Q8DTQ3 Q8DTW3 Q8DUH2 Q8DUQ4 Q8DV20 Q8DV22 Q8DVI8 Q8DVJ2 Q8DVQ2 Q8DVV2 Q8DVV5 Q8DW98 Q8DWB2
Biological Process	interspecies interaction between organisms	2	GO:0044419	7	9	157	477	2.36	0.00715428	2.15	O33662 P72483 Q8CWW5 Q8DSX2 Q8DTF8 Q8DVL6 Q8DVV3
Biological Process	positive regulation of biological process	4	GO:0048518	13	21	157	477	1.88	0.00726438	2.14	O07329 O33662 P59133 P72483 Q8CWW6 Q8DS16 Q8DTF8 Q8DTL1 Q8DTQ3 Q8DUQ4 Q8DV22 Q8DVJ2 Q8DVV2
Biological Process	ribosomal small subunit biogenesis	7	GO:0042274	11	17	157	477	1.97	0.00727853	2.14	P59125 P59186 P59378 P66531 Q8DS11 Q8DS18 Q8DS27 Q8DU30 Q8DUN9 Q8DVV5 Q8DW97
Biological Process	nucleoside phosphate catabolic process	8	GO:1901292	8	11	157	477	2.21	0.00745999	2.13	P59161 P72484 Q8DTF8 Q8DTX6 Q8DTX7 Q8DU34 Q8DVV2 Q9X670
Biological Process	organophosphate catabolic process	6	GO:0046434	8	11	157	477	2.21	0.00745999	2.13	P59161 P72484 Q8DTF8 Q8DTX6 Q8DTX7 Q8DU34 Q8DVV2 Q9X670
Biological Process	regulation of cellular process	4	GO:0050794	29	60	157	477	1.47	0.00815765	2.09	O07329 O33662 P48853 P59133 P59161 P72483 Q8CWW5 Q8CWW6 Q8DS16 Q8DS17 Q8DS27 Q8DS82 Q8DSN9 Q8DST7 Q8DSY0 Q8DTF8 Q8DTL1 Q8DTQ3 Q8DTW3 Q8DUH2 Q8DUQ4 Q8DV20 Q8DV22 Q8DVI8 Q8DVJ2 Q8DVQ2 Q8DVV2 Q8DVV5 Q8DW98
Biological Process	biological regulation	2	GO:0065007	37	80	157	477	1.41	0.00872856	2.06	I6L8Y0 I6L917 O07329 O33662 P45596 P48853 P59133 P59161 P72483 Q8CWW5 Q8CWW6 Q8DS12 Q8DS16 Q8DS17 Q8DS27 Q8DS82 Q8DSN9 Q8DST7 Q8DSY0 Q8DTF8 Q8DTL1 Q8DTQ3 Q8DTW3 Q8DU30 Q8DUH2 Q8DUQ4 Q8DUS8 Q8DV20 Q8DV22 Q8DVI8 Q8DVJ2 Q8DVQ2 Q8DVV2 Q8DVV5 Q8DW98 Q8DWB2 Q8DWN6
Biological Process	cellular response to DNA damage stimulus	5	GO:0006974	5	36	157	477	0.42	0.00987809	2.01	I6L8Y7 I6L921 P27624 Q8DRW8 Q8DSD1
Biological Process	positive regulation of cellular process	5	GO:0048522	12	19	157	477	1.92	0.0102972	1.99	O07329 O33662 P59133 P72483 Q8CWW6 Q8DS16 Q8DTF8 Q8DTL1 Q8DTQ3 Q8DV22 Q8DVJ2 Q8DVV2
Biological Process	regulation of cellular metabolic process	5	GO:0031323	22	43	157	477	1.55	0.0103157	1.99	O07329 O33662 P48853 P59133 P59161 Q8CWW5 Q8DS16 Q8DS17 Q8DS27 Q8DS82 Q8DSN9 Q8DST7 Q8DSY0 Q8DTF8 Q8DUH2 Q8DV20 Q8DV22 Q8DVI8 Q8DVQ2 Q8DVV2 Q8DVV5 Q8DW98
Biological Process	regulation of primary metabolic process	5	GO:0080090	22	43	157	477	1.55	0.0103157	1.99	O07329 O33662 P48853 P59133 P59161 Q8CWW5 Q8DS16 Q8DS17 Q8DS27 Q8DS82 Q8DSN9 Q8DST7 Q8DSY0 Q8DTF8 Q8DUH2 Q8DV20 Q8DV22 Q8DVI8 Q8DVQ2 Q8DVV2 Q8DVV5 Q8DW98
Biological Process	regulation of small molecule metabolic process	5	GO:0062012	4	4	157	477	3.04	0.0114361	1.94	O33662 P59161 Q8DSN9 Q8DTF8
Biological Process	gluconeogenesis	8	GO:0006094	4	4	157	477	3.04	0.0114361	1.94	P59161 P72484 Q8DTF8 Q9X670
Biological Process	regulation of metabolic process	4	GO:0019222	23	45	157	477	1.55	0.0115244	1.94	O07329 O33662 P48853 P59133 P59161 Q8CWW5 Q8DS16 Q8DS17 Q8DS27 Q8DS82 Q8DSN9 Q8DST7 Q8DSY0 Q8DTF8 Q8DUH2 Q8DV20 Q8DV22 Q8DVI8 Q8DVQ2 Q8DVV2 Q8DVV5 Q8DW98 Q8DWB2
Biological Process	oxidoreduction coenzyme metabolic process	6	GO:0006733	9	13	157	477	2.1	0.0124279	1.91	P59161 P72484 Q8DTF8 Q8DTX6 Q8DTX7 Q8DVL6 Q8DVV2 Q8DVV3 Q9X670
Biological Process	nicotinamide nucleotide metabolic process	10	GO:0046496	9	13	157	477	2.1	0.0124279	1.91	P59161 P72484 Q8DTF8 Q8DTX6 Q8DTX7 Q8DVL6 Q8DVV2 Q8DVV3 Q9X670
Biological Process	pyridine-containing compound metabolic process	5	GO:0072524	9	13	157	477	2.1	0.0124279	1.91	P59161 P72484 Q8DTF8 Q8DTX6 Q8DTX7 Q8DVL6 Q8DVV2 Q8DVV3 Q9X670
Biological Process	pyridine nucleotide metabolic process	9	GO:0019362	9	13	157	477	2.1	0.0124279	1.91	P59161 P72484 Q8DTF8 Q8DTX6 Q8DTX7 Q8DVL6 Q8DVV2 Q8DVV3 Q9X670
Biological Process	ribonucleoside triphosphate metabolic process	9	GO:0009199	9	13	157	477	2.1	0.0124279	1.91	P59161 P72484 P95787 Q8DRR2 Q8DTF8 Q8DTX6 Q8DTX7 Q8DVV2 Q9X670
Biological Process	regulation of gene expression	6	GO:0010468	20	39	157	477	1.56	0.0131247	1.88	O07329 O33662 P48853 P59133 Q8CWW5 Q8DS16 Q8DS17 Q8DS27 Q8DS82 Q8DST7 Q8DSY0 Q8DUH2 Q8DV20 Q8DV22 Q8DVI8 Q8DVQ2 Q8DVV2 Q8DVV5 Q8DW98 Q8DWB2
Biological Process	negative regulation of gene expression	7	GO:0010629	10	16	157	477	1.9	0.0145954	1.84	O07329 Q8DS17 Q8DST7 Q8DSY0 Q8DUH2 Q8DV20 Q8DVI8 Q8DVV5 Q8DW98 Q8DWB2
Biological Process	hexose metabolic process	6	GO:0019318	5	6	157	477	2.53	0.0162389	1.79	P59161 P72484 P95778 Q8DTF8 Q9X670
Biological Process	regulation of macromolecule metabolic process	5	GO:0060255	21	42	157	477	1.52	0.0163388	1.79	O07329 O33662 P48853 P59133 P59161 Q8CWW5 Q8DS16 Q8DS17 Q8DS27 Q8DS82 Q8DST7 Q8DSY0 Q8DUH2 Q8DV20 Q8DV22 Q8DVI8 Q8DVQ2 Q8DVV2 Q8DVV5 Q8DW98 Q8DWB2
Biological Process	nicotinamide nucleotide biosynthetic process	11	GO:0019359	7	10	157	477	2.13	0.0172491	1.76	P59161 P72484 Q8DTX6 Q8DTX7 Q8DVL6 Q8DVV2 Q9X670
Biological Process	carbohydrate biosynthetic process	5	GO:0016051	7	10	157	477	2.13	0.0172491	1.76	P59161 P72484 P95778 P95780 Q8DSX2 Q8DTF8 Q9X670
Biological Process	pyridine nucleotide biosynthetic process	10	GO:0019363	7	10	157	477	2.13	0.0172491	1.76	P59161 P72484 Q8DTX6 Q8DTX7 Q8DVL6 Q8DVV2 Q9X670
Biological Process	symbiotic process	3	GO:0044403	6	8	157	477	2.28	0.0175833	1.75	P72483 Q8CWW5 Q8DSX2 Q8DTF8 Q8DVL6 Q8DVV3
Biological Process	heterocycle metabolic process	4	GO:0046483	54	201	157	477	0.82	0.0179598	1.75	I6L921 P27624 P59161 P59378 P72484 P95778 P95787 Q8CWX1 Q8CWX2 Q8CWY0 Q8CWY5 Q8CZF0 Q8DRR1 Q8DRR2 Q8DRW8 Q8DS33 Q8DS36 Q8DS44 Q8DS65 Q8DS85 Q8DSB7 Q8DSD1 Q8DSG6 Q8DSP7 Q8DSR0 Q8DST6 Q8DSY0 Q8DSY1 Q8DT12 Q8DT95 Q8DTB3 Q8DTF8 Q8DTM2 Q8DTQ7 Q8DTQ9 Q8DTT1 Q8DTV9 Q8DTX6 Q8DTX7 Q8DTY0 Q8DU34 Q8DUN9 Q8DV90 Q8DVD3 Q8DVK5 Q8DVL6 Q8DVV2 Q8DVV3 Q8DW28 Q8DW97 Q8DWA9 Q8DWB2 Q8DWJ5 Q9X670
Biological Process	cellular aromatic compound metabolic process	4	GO:0006725	55	205	157	477	0.82	0.0180276	1.74	I6L921 P27624 P59161 P59378 P72484 P95778 P95787 Q8CWX1 Q8CWX2 Q8CWY0 Q8CWY5 Q8CZF0 Q8DRR1 Q8DRR2 Q8DRW8 Q8DS33 Q8DS36 Q8DS44 Q8DS65 Q8DS85 Q8DSB7 Q8DSD1 Q8DSG6 Q8DSP7 Q8DSR0 Q8DST6 Q8DSY0 Q8DSY1 Q8DT12 Q8DT95 Q8DTB3 Q8DTF8 Q8DTM2 Q8DTQ7 Q8DTQ9 Q8DTT1 Q8DTV9 Q8DTX6 Q8DTX7 Q8DTY0 Q8DU34 Q8DU62 Q8DUN9 Q8DV90 Q8DVD3 Q8DVK5 Q8DVL6 Q8DVV2 Q8DVV3 Q8DW28 Q8DW97 Q8DWA9 Q8DWB2 Q8DWJ5 Q9X670
Biological Process	purine nucleoside triphosphate metabolic process	9	GO:0009144	9	14	157	477	1.95	0.0180649	1.74	P59161 P72484 P95787 Q8DRR2 Q8DTF8 Q8DTX6 Q8DTX7 Q8DVV2 Q9X670
Biological Process	monocarboxylic acid biosynthetic process	8	GO:0072330	9	14	157	477	1.95	0.0180649	1.74	P59161 P72484 Q8DSN0 Q8DSN9 Q8DTF8 Q8DTX6 Q8DTX7 Q8DVV2 Q9X670
Biological Process	cellular process	2	GO:0009987	136	384	157	477	1.08	0.0193798	1.71	G1XVB9 G1XVC0 I6L8Y0 I6L8Y7 I6L917 I6L921 O68579 P27624 P48853 P59125 P59161 P59167 P59186 P59378 P66308 P66474 P66531 P72484 P95778 P95780 P95787 Q8CWW5 Q8CWW6 Q8CWX1 Q8CWX2 Q8CWY0 Q8CWY5 Q8CWZ0 Q8CZF0 Q8DRR1 Q8DRR2 Q8DRS8 Q8DRV7 Q8DRW8 Q8DS11 Q8DS12 Q8DS16 Q8DS17 Q8DS18 Q8DS19 Q8DS20 Q8DS21 Q8DS22 Q8DS23 Q8DS24 Q8DS25 Q8DS26 Q8DS27 Q8DS28 Q8DS29 Q8DS31 Q8DS33 Q8DS35 Q8DS36 Q8DS37 Q8DS44 Q8DS65 …
Biological Process	catabolic process	3	GO:0009056	17	33	157	477	1.57	0.0218662	1.66	I6L8Y7 P59161 P72484 Q8DSN0 Q8DST7 Q8DT55 Q8DTF8 Q8DTV9 Q8DTX6 Q8DTX7 Q8DU34 Q8DVJ2 Q8DVL5 Q8DVV2 Q8DWB2 Q8DWM7 Q9X670
Biological Process	organic substance catabolic process	4	GO:1901575	17	33	157	477	1.57	0.0218662	1.66	I6L8Y7 P59161 P72484 Q8DSN0 Q8DST7 Q8DT55 Q8DTF8 Q8DTV9 Q8DTX6 Q8DTX7 Q8DU34 Q8DVJ2 Q8DVL5 Q8DVV2 Q8DWB2 Q8DWM7 Q9X670
Biological Process	primary metabolic process	3	GO:0044238	117	322	157	477	1.1	0.0224451	1.65	G1XVB9 G1XVC0 I6L8Y7 I6L921 P27624 P48853 P59125 P59161 P59167 P59186 P59378 P66308 P66474 P66531 P72484 P95778 P95780 P95787 Q8CWX1 Q8CWX2 Q8CWY0 Q8CWY5 Q8CWZ0 Q8CZF0 Q8DRR1 Q8DRR2 Q8DRS8 Q8DRV7 Q8DRW8 Q8DS11 Q8DS12 Q8DS16 Q8DS17 Q8DS18 Q8DS19 Q8DS20 Q8DS21 Q8DS22 Q8DS23 Q8DS24 Q8DS25 Q8DS26 Q8DS27 Q8DS28 Q8DS29 Q8DS31 Q8DS33 Q8DS35 Q8DS36 Q8DS37 Q8DS44 Q8DS65 Q8DS85 Q8DSB7 Q8DSD1 Q8DSE7 Q8DSG6 …
Biological Process	ribonucleoside triphosphate biosynthetic process	10	GO:0009201	8	12	157	477	2.03	0.0238786	1.62	P59161 P72484 P95787 Q8DRR2 Q8DTX6 Q8DTX7 Q8DVV2 Q9X670
Biological Process	ATP metabolic process	3	GO:0046034	8	12	157	477	2.03	0.0238786	1.62	P59161 P72484 P95787 Q8DTF8 Q8DTX6 Q8DTX7 Q8DVV2 Q9X670
Biological Process	negative regulation of metabolic process	5	GO:0009892	11	19	157	477	1.76	0.0243078	1.61	O07329 Q8DS17 Q8DSN9 Q8DST7 Q8DSY0 Q8DUH2 Q8DV20 Q8DVI8 Q8DVV5 Q8DW98 Q8DWB2
Biological Process	organic substance transport	5	GO:0071702	3	25	157	477	0.36	0.0268812	1.57	I6L905 P45595 Q8DTA8
Biological Process	cellular catabolic process	4	GO:0044248	16	31	157	477	1.57	0.028922	1.54	I6L8Y7 P59161 P72484 Q8DSN0 Q8DST7 Q8DT55 Q8DTF8 Q8DTV9 Q8DTX6 Q8DTX7 Q8DU34 Q8DVJ2 Q8DVL5 Q8DVV2 Q8DWB2 Q9X670
Biological Process	multi-organism process	2	GO:0051704	10	17	157	477	1.79	0.0324052	1.49	O06942 O33662 P27624 P72483 Q8CWW5 Q8CWW6 Q8DSX2 Q8DTF8 Q8DVL6 Q8DVV3
Biological Process	aromatic compound catabolic process	5	GO:0019439	10	17	157	477	1.79	0.0324052	1.49	P59161 P72484 Q8DTF8 Q8DTV9 Q8DTX6 Q8DTX7 Q8DU34 Q8DVV2 Q8DWB2 Q9X670
Biological Process	cellular nitrogen compound catabolic process	5	GO:0044270	10	17	157	477	1.79	0.0324052	1.49	P59161 P72484 Q8DTF8 Q8DTV9 Q8DTX6 Q8DTX7 Q8DU34 Q8DVV2 Q8DWB2 Q9X670
Biological Process	heterocycle catabolic process	5	GO:0046700	10	17	157	477	1.79	0.0324052	1.49	P59161 P72484 Q8DTF8 Q8DTV9 Q8DTX6 Q8DTX7 Q8DU34 Q8DVV2 Q8DWB2 Q9X670
Biological Process	organic cyclic compound catabolic process	5	GO:1901361	10	17	157	477	1.79	0.0324052	1.49	P59161 P72484 Q8DTF8 Q8DTV9 Q8DTX6 Q8DTX7 Q8DU34 Q8DVV2 Q8DWB2 Q9X670
Biological Process	nucleic acid metabolic process	6	GO:0090304	30	121	157	477	0.75	0.0331146	1.48	I6L921 P27624 P59378 Q8CWX1 Q8CWX2 Q8CWY0 Q8CWY5 Q8DRR1 Q8DRW8 Q8DS36 Q8DS44 Q8DS65 Q8DS85 Q8DSB7 Q8DSD1 Q8DSG6 Q8DSP7 Q8DSR0 Q8DSY0 Q8DT12 Q8DTB3 Q8DTM2 Q8DUN9 Q8DV90 Q8DVD3 Q8DVK5 Q8DW28 Q8DW97 Q8DWA9 Q8DWB2
Biological Process	regulation of peptide transport	6	GO:0090087	3	3	157	477	3.04	0.0351995	1.45	O33662 P72483 Q8CWW6
Biological Process	response to xenobiotic stimulus	4	GO:0009410	3	3	157	477	3.04	0.0351995	1.45	O33662 Q8DTF8 Q8DTT1
Biological Process	regulation of protein localization	5	GO:0032880	3	3	157	477	3.04	0.0351995	1.45	O33662 P72483 Q8CWW6
Biological Process	regulation of localization	4	GO:0032879	3	3	157	477	3.04	0.0351995	1.45	O33662 P72483 Q8CWW6
Biological Process	regulation of protein secretion	8	GO:0050708	3	3	157	477	3.04	0.0351995	1.45	O33662 P72483 Q8CWW6
Biological Process	biological adhesion	2	GO:0022610	3	3	157	477	3.04	0.0351995	1.45	P72483 Q8DSX2 Q8DVV3
Biological Process	adhesion of symbiont to host cell	5	GO:0044650	3	3	157	477	3.04	0.0351995	1.45	P72483 Q8DSX2 Q8DVV3
Biological Process	adhesion of symbiont to host	4	GO:0044406	3	3	157	477	3.04	0.0351995	1.45	P72483 Q8DSX2 Q8DVV3
Biological Process	regulation of response to stimulus	4	GO:0048583	3	3	157	477	3.04	0.0351995	1.45	Q8DTF8 Q8DTL1 Q8DVV2
Biological Process	translational elongation	9	GO:0006414	3	3	157	477	3.04	0.0351995	1.45	Q8DS12 Q8DSE7 Q8DVV4
Biological Process	regulation of multicellular organismal process	4	GO:0051239	3	3	157	477	3.04	0.0351995	1.45	P72483 Q8CWW6 Q8DVV2
Biological Process	regulation of protein transport	7	GO:0051223	3	3	157	477	3.04	0.0351995	1.45	O33662 P72483 Q8CWW6
Biological Process	regulation of peptide secretion	7	GO:0002791	3	3	157	477	3.04	0.0351995	1.45	O33662 P72483 Q8CWW6
Biological Process	serine family amino acid biosynthetic process	10	GO:0009070	3	3	157	477	3.04	0.0351995	1.45	Q8DSB7 Q8DSV3 Q8DVJ2
Biological Process	regulation of secretion by cell	7	GO:1903530	3	3	157	477	3.04	0.0351995	1.45	O33662 P72483 Q8CWW6
Biological Process	positive regulation of protein metabolic process	7	GO:0051247	3	3	157	477	3.04	0.0351995	1.45	P59133 Q8DV22 Q8DVV2
Biological Process	regulation of secretion	6	GO:0051046	3	3	157	477	3.04	0.0351995	1.45	O33662 P72483 Q8CWW6
Biological Process	regulation of transport	5	GO:0051049	3	3	157	477	3.04	0.0351995	1.45	O33662 P72483 Q8CWW6
Biological Process	nucleoside triphosphate biosynthetic process	9	GO:0009142	8	13	157	477	1.87	0.0353935	1.45	P59161 P72484 P95787 Q8DRR2 Q8DTX6 Q8DTX7 Q8DVV2 Q9X670
Biological Process	cellular carbohydrate metabolic process	5	GO:0044262	8	13	157	477	1.87	0.0353935	1.45	I6L8Y7 P72484 P95778 P95780 Q8DSX2 Q8DT55 Q8DTF8 Q8DTX6
Biological Process	negative regulation of biological process	4	GO:0048519	12	22	157	477	1.66	0.0356997	1.45	O07329 Q8DS17 Q8DSN9 Q8DST7 Q8DSY0 Q8DUH2 Q8DV20 Q8DVI8 Q8DVV2 Q8DVV5 Q8DW98 Q8DWB2
Biological Process	NAD metabolic process	3	GO:0019674	5	7	157	477	2.17	0.0417177	1.38	Q8DTF8 Q8DTX6 Q8DTX7 Q8DVL6 Q8DVV3
Biological Process	polysaccharide metabolic process	5	GO:0005976	4	5	157	477	2.43	0.0423838	1.37	P95778 P95780 Q8DSX2 Q8DT55
Biological Process	cellular chemical homeostasis	6	GO:0055082	4	5	157	477	2.43	0.0423838	1.37	I6L8Y0 I6L917 Q8DTF8 Q8DUS8
Biological Process	NADH metabolic process	3	GO:0006734	4	5	157	477	2.43	0.0423838	1.37	Q8DTF8 Q8DTX6 Q8DTX7 Q8DVV3
Biological Process	response to organic substance	4	GO:0010033	4	5	157	477	2.43	0.0423838	1.37	I6L8Y0 Q8CWW5 Q8DTF8 Q8DTL1
Biological Process	cellular polysaccharide metabolic process	6	GO:0044264	4	5	157	477	2.43	0.0423838	1.37	P95778 P95780 Q8DSX2 Q8DT55
Biological Process	chemical homeostasis	5	GO:0048878	4	5	157	477	2.43	0.0423838	1.37	I6L8Y0 I6L917 Q8DTF8 Q8DUS8
Biological Process	negative regulation of biosynthetic process	6	GO:0009890	10	18	157	477	1.69	0.0435651	1.36	O07329 Q8DS17 Q8DSN9 Q8DST7 Q8DSY0 Q8DUH2 Q8DV20 Q8DVI8 Q8DVV5 Q8DW98
Biological Process	nucleoside triphosphate metabolic process	8	GO:0009141	10	18	157	477	1.69	0.0435651	1.36	P59161 P72484 P95778 P95787 Q8DRR2 Q8DTF8 Q8DTX6 Q8DTX7 Q8DVV2 Q9X670
Biological Process	ATP biosynthetic process	12	GO:0006754	7	11	157	477	1.93	0.0460728	1.34	P59161 P72484 P95787 Q8DTX6 Q8DTX7 Q8DVV2 Q9X670
Biological Process	rRNA processing	10	GO:0006364	4	26	157	477	0.47	0.0546046	1.26	P59378 Q8DSR0 Q8DSY0 Q8DW97
Biological Process	rRNA metabolic process	9	GO:0016072	4	26	157	477	0.47	0.0546046	1.26	P59378 Q8DSR0 Q8DSY0 Q8DW97
Biological Process	nucleobase-containing compound catabolic process	6	GO:0034655	9	16	157	477	1.71	0.0571176	1.24	P59161 P72484 Q8DTF8 Q8DTX6 Q8DTX7 Q8DU34 Q8DVV2 Q8DWB2 Q9X670
Biological Process	cellular protein modification process	7	GO:0006464	2	18	157	477	0.34	0.069763	1.16	Q8DTF8 Q8DTY0
Biological Process	protein modification process	6	GO:0036211	2	18	157	477	0.34	0.069763	1.16	Q8DTF8 Q8DTY0
Biological Process	regulation of biosynthetic process	5	GO:0009889	18	38	157	477	1.44	0.070316	1.15	O07329 O33662 P48853 P59133 Q8CWW5 Q8DS17 Q8DS82 Q8DSN9 Q8DST7 Q8DSY0 Q8DTF8 Q8DUH2 Q8DV20 Q8DV22 Q8DVI8 Q8DVQ2 Q8DVV5 Q8DW98
Biological Process	cellular amino acid biosynthetic process	8	GO:0008652	10	48	157	477	0.63	0.0741721	1.13	Q8CWZ0 Q8DSB7 Q8DSM8 Q8DSV3 Q8DTQ7 Q8DTQ9 Q8DUG5 Q8DUL9 Q8DVJ2 Q8DVY7
Biological Process	carbohydrate metabolic process	4	GO:0005975	13	26	157	477	1.52	0.0835482	1.08	I6L8Y7 P59161 P72484 P95778 P95780 Q8DSX2 Q8DT55 Q8DTF8 Q8DTX6 Q8DTX7 Q8DU34 Q8DVV2 Q9X670
Biological Process	cellular response to chemical stimulus	4	GO:0070887	6	10	157	477	1.82	0.0878448	1.06	I6L8Y0 Q8DTF8 Q8DTL1 Q8DUR5 Q8DUX1 Q9KIJ3
Biological Process	cellular carbohydrate catabolic process	6	GO:0044275	4	6	157	477	2.03	0.0946736	1.02	I6L8Y7 P72484 Q8DT55 Q8DTF8
Biological Process	cellular response to starvation	7	GO:0009267	4	6	157	477	2.03	0.0946736	1.02	I6L8Y0 Q8DSX9 Q8DTF8 Q8DTN5
Biological Process	interaction with host	4	GO:0051701	4	6	157	477	2.03	0.0946736	1.02	P72483 Q8DSX2 Q8DTF8 Q8DVL6
Biological Process	response to oxygen-containing compound	4	GO:1901700	4	6	157	477	2.03	0.0946736	1.02	I6L8Y0 O33662 Q8DRV7 Q8DTF8
Biological Process	response to toxic substance	4	GO:0009636	4	6	157	477	2.03	0.0946736	1.02	I6L8Y0 Q8DTF8 Q8DUR5 Q8DVL5
Biological Process	regulation of cellular component biogenesis	5	GO:0044087	4	6	157	477	2.03	0.0946736	1.02	O33662 Q8DS16 Q8DUQ4 Q8DV22
Biological Process	cellular response to nutrient levels	6	GO:0031669	4	6	157	477	2.03	0.0946736	1.02	I6L8Y0 Q8DSX9 Q8DTF8 Q8DTN5
Biological Process	carboxylic acid catabolic process	7	GO:0046395	4	6	157	477	2.03	0.0946736	1.02	Q8DSN0 Q8DTF8 Q8DVJ2 Q8DVL5
Biological Process	regulation of cellular biosynthetic process	6	GO:0031326	17	37	157	477	1.4	0.100133	1	O07329 O33662 P48853 P59133 Q8CWW5 Q8DS17 Q8DS82 Q8DSN9 Q8DST7 Q8DSY0 Q8DUH2 Q8DV20 Q8DV22 Q8DVI8 Q8DVQ2 Q8DVV5 Q8DW98
Biological Process	alpha-amino acid biosynthetic process	9	GO:1901607	10	46	157	477	0.66	0.100182	1	Q8CWZ0 Q8DSB7 Q8DSM8 Q8DSV3 Q8DTQ7 Q8DTQ9 Q8DUG5 Q8DUL9 Q8DVJ2 Q8DVY7
Biological Process	cellular response to stress	4	GO:0033554	10	46	157	477	0.66	0.100182	1	I6L8Y0 I6L8Y7 I6L921 P27624 Q8CWW5 Q8DRW8 Q8DSD1 Q8DSX9 Q8DTF8 Q8DTN5
Biological Process	nitrogen compound metabolic process	3	GO:0006807	111	312	157	477	1.08	0.101323	0.99	G1XVB9 G1XVC0 I6L921 P27624 P48853 P59125 P59161 P59167 P59186 P59378 P66308 P66474 P66531 P72484 P95778 P95787 Q8CWX1 Q8CWX2 Q8CWY0 Q8CWY5 Q8CWZ0 Q8CZF0 Q8DRR1 Q8DRR2 Q8DRS8 Q8DRV7 Q8DRW8 Q8DS11 Q8DS12 Q8DS16 Q8DS17 Q8DS18 Q8DS19 Q8DS20 Q8DS21 Q8DS22 Q8DS23 Q8DS24 Q8DS25 Q8DS26 Q8DS27 Q8DS28 Q8DS29 Q8DS31 Q8DS33 Q8DS35 Q8DS36 Q8DS37 Q8DS44 Q8DS65 Q8DS85 Q8DSB7 Q8DSD1 Q8DSE7 Q8DSG6 Q8DSM8 Q8DSP7 …
Biological Process	ion transmembrane transport	6	GO:0034220	2	16	157	477	0.38	0.103804	0.98	P95787 Q8DTA8
Biological Process	phenylalanyl-tRNA aminoacylation	12	GO:0006432	3	4	157	477	2.28	0.10649	0.97	Q8CWX1 Q8CWX2 Q8DS65
Biological Process	cellular carbohydrate biosynthetic process	6	GO:0034637	3	4	157	477	2.28	0.10649	0.97	P95778 P95780 Q8DSX2
Biological Process	cytokinetic process	6	GO:0032506	3	4	157	477	2.28	0.10649	0.97	Q8DSC9 Q8DTL1 Q8DTQ3
Biological Process	cellular polysaccharide biosynthetic process	7	GO:0033692	3	4	157	477	2.28	0.10649	0.97	P95778 P95780 Q8DSX2
Biological Process	cellular cation homeostasis	8	GO:0030003	3	4	157	477	2.28	0.10649	0.97	I6L8Y0 I6L917 Q8DTF8
Biological Process	cell cycle process	4	GO:0022402	3	4	157	477	2.28	0.10649	0.97	Q8DSC9 Q8DTL1 Q8DTQ3
Biological Process	metal ion homeostasis	8	GO:0055065	3	4	157	477	2.28	0.10649	0.97	I6L8Y0 I6L917 Q8DTF8
Biological Process	diaminopimelate metabolic process	8	GO:0046451	3	4	157	477	2.28	0.10649	0.97	Q8DSM8 Q8DUL9 Q8DVY7
Biological Process	cellular ion homeostasis	7	GO:0006873	3	4	157	477	2.28	0.10649	0.97	I6L8Y0 I6L917 Q8DTF8
Biological Process	cellular transition metal ion homeostasis	10	GO:0046916	3	4	157	477	2.28	0.10649	0.97	I6L8Y0 I6L917 Q8DTF8
Biological Process	cytokinesis	5	GO:0000910	3	4	157	477	2.28	0.10649	0.97	Q8DSC9 Q8DTL1 Q8DTQ3
Biological Process	cation homeostasis	7	GO:0055080	3	4	157	477	2.28	0.10649	0.97	I6L8Y0 I6L917 Q8DTF8
Biological Process	cell septum assembly	7	GO:0090529	3	4	157	477	2.28	0.10649	0.97	Q8DSC9 Q8DTL1 Q8DTQ3
Biological Process	ion homeostasis	6	GO:0050801	3	4	157	477	2.28	0.10649	0.97	I6L8Y0 I6L917 Q8DTF8
Biological Process	cell cycle	3	GO:0007049	3	4	157	477	2.28	0.10649	0.97	Q8DSC9 Q8DTL1 Q8DTQ3
Biological Process	inorganic ion homeostasis	7	GO:0098771	3	4	157	477	2.28	0.10649	0.97	I6L8Y0 I6L917 Q8DTF8
Biological Process	transition metal ion homeostasis	9	GO:0055076	3	4	157	477	2.28	0.10649	0.97	I6L8Y0 I6L917 Q8DTF8
Biological Process	cellular metal ion homeostasis	9	GO:0006875	3	4	157	477	2.28	0.10649	0.97	I6L8Y0 I6L917 Q8DTF8
Biological Process	polysaccharide biosynthetic process	6	GO:0000271	3	4	157	477	2.28	0.10649	0.97	P95778 P95780 Q8DSX2
Biological Process	mitotic cytokinesis	7	GO:0000281	2	2	157	477	3.04	0.10787	0.97	Q8DSC9 Q8DTQ3
Biological Process	mitotic cell cycle	4	GO:0000278	2	2	157	477	3.04	0.10787	0.97	Q8DSC9 Q8DTQ3
Biological Process	DNA-templated transcription, elongation	11	GO:0006354	2	2	157	477	3.04	0.10787	0.97	Q8DS36 Q8DSP7
Biological Process	positive regulation of translation	9	GO:0045727	2	2	157	477	3.04	0.10787	0.97	P59133 Q8DV22
Biological Process	regulation of carbohydrate metabolic process	6	GO:0006109	2	2	157	477	3.04	0.10787	0.97	P59161 Q8DTF8
Biological Process	cellular lipid catabolic process	6	GO:0044242	2	2	157	477	3.04	0.10787	0.97	Q8DSN0 Q8DTF8
Biological Process	sulfur amino acid catabolic process	9	GO:0000098	2	2	157	477	3.04	0.10787	0.97	Q8DVJ2 Q8DVL5
Biological Process	cellular response to inorganic substance	5	GO:0071241	2	2	157	477	3.04	0.10787	0.97	Q8DUX1 Q9KIJ3
Biological Process	positive regulation of interleukin-8 secretion	11	GO:2000484	2	2	157	477	3.04	0.10787	0.97	P72483 Q8CWW6
Biological Process	regulation of interleukin-8 secretion	10	GO:2000482	2	2	157	477	3.04	0.10787	0.97	P72483 Q8CWW6
Biological Process	positive regulation of interleukin-8 production	9	GO:0032757	2	2	157	477	3.04	0.10787	0.97	P72483 Q8CWW6
Biological Process	regulation of interleukin-8 production	8	GO:0032677	2	2	157	477	3.04	0.10787	0.97	P72483 Q8CWW6
Biological Process	mitotic cytokinetic process	8	GO:1902410	2	2	157	477	3.04	0.10787	0.97	Q8DSC9 Q8DTQ3
Biological Process	regulation of intracellular signal transduction	7	GO:1902531	2	2	157	477	3.04	0.10787	0.97	Q8DTF8 Q8DTL1
Biological Process	fermentation	6	GO:0006113	2	2	157	477	3.04	0.10787	0.97	Q8DTF8 Q8DUC3
Biological Process	NADH oxidation	4	GO:0006116	2	2	157	477	3.04	0.10787	0.97	Q8DTX6 Q8DTX7
Biological Process	glycerol metabolic process	8	GO:0006071	2	2	157	477	3.04	0.10787	0.97	P72484 Q8DTF8
Biological Process	positive regulation of secretion by cell	8	GO:1903532	2	2	157	477	3.04	0.10787	0.97	P72483 Q8CWW6
Biological Process	response to decreased oxygen levels	5	GO:0036293	2	2	157	477	3.04	0.10787	0.97	O33662 Q8DVL6
Biological Process	response to oxygen levels	4	GO:0070482	2	2	157	477	3.04	0.10787	0.97	O33662 Q8DVL6
Biological Process	division septum assembly	8	GO:0000917	2	2	157	477	3.04	0.10787	0.97	Q8DSC9 Q8DTQ3
Biological Process	positive regulation of peptide secretion	8	GO:0002793	2	2	157	477	3.04	0.10787	0.97	P72483 Q8CWW6
Biological Process	positive regulation of cytokine production	8	GO:0001819	2	2	157	477	3.04	0.10787	0.97	P72483 Q8CWW6
Biological Process	regulation of cytokine production	7	GO:0001817	2	2	157	477	3.04	0.10787	0.97	P72483 Q8CWW6
Biological Process	response to hypoxia	6	GO:0001666	2	2	157	477	3.04	0.10787	0.97	O33662 Q8DVL6
Biological Process	mitotic cell cycle process	5	GO:1903047	2	2	157	477	3.04	0.10787	0.97	Q8DSC9 Q8DTQ3
Biological Process	cellular response to metal ion	6	GO:0071248	2	2	157	477	3.04	0.10787	0.97	Q8DUX1 Q9KIJ3
Biological Process	septin ring assembly	9	GO:0000921	2	2	157	477	3.04	0.10787	0.97	Q8DSC9 Q8DTQ3
Biological Process	cellular response to iron ion	7	GO:0071281	2	2	157	477	3.04	0.10787	0.97	Q8DUX1 Q9KIJ3
Biological Process	reproductive process	3	GO:0022414	2	2	157	477	3.04	0.10787	0.97	Q8DSC9 Q8DTF8
Biological Process	septin cytoskeleton organization	7	GO:0032185	2	2	157	477	3.04	0.10787	0.97	Q8DSC9 Q8DTQ3
Biological Process	regulation of cell communication	5	GO:0010646	2	2	157	477	3.04	0.10787	0.97	Q8DTF8 Q8DTL1
Biological Process	regulation of lipid metabolic process	6	GO:0019216	2	2	157	477	3.04	0.10787	0.97	O33662 Q8DSN9
Biological Process	regulation of fatty acid metabolic process	7	GO:0019217	2	2	157	477	3.04	0.10787	0.97	O33662 Q8DSN9
Biological Process	response to iron ion	6	GO:0010039	2	2	157	477	3.04	0.10787	0.97	Q8DUX1 Q9KIJ3
Biological Process	cellular amino acid catabolic process	8	GO:0009063	2	2	157	477	3.04	0.10787	0.97	Q8DVJ2 Q8DVL5
Biological Process	NADH regeneration	4	GO:0006735	2	2	157	477	3.04	0.10787	0.97	Q8DTF8 Q8DVV3
Biological Process	chaperone-mediated protein folding	4	GO:0061077	2	2	157	477	3.04	0.10787	0.97	Q8CWW5 Q8CWW6
Biological Process	positive regulation of transport	6	GO:0051050	2	2	157	477	3.04	0.10787	0.97	P72483 Q8CWW6
Biological Process	L-serine metabolic process	10	GO:0006563	2	2	157	477	3.04	0.10787	0.97	Q8DSV3 Q8DVJ2
Biological Process	regulation of signal transduction	6	GO:0009966	2	2	157	477	3.04	0.10787	0.97	Q8DTF8 Q8DTL1
Biological Process	glycerol catabolic process	9	GO:0019563	2	2	157	477	3.04	0.10787	0.97	P72484 Q8DTF8
Biological Process	extracellular polysaccharide metabolic process	7	GO:0046379	2	2	157	477	3.04	0.10787	0.97	P95778 P95780
Biological Process	regulation of cellular ketone metabolic process	6	GO:0010565	2	2	157	477	3.04	0.10787	0.97	O33662 Q8DSN9
Biological Process	cell aggregation	3	GO:0098743	2	2	157	477	3.04	0.10787	0.97	O06942 Q8CWW6
Biological Process	fatty acid catabolic process	9	GO:0009062	2	2	157	477	3.04	0.10787	0.97	Q8DSN0 Q8DTF8
Biological Process	monocarboxylic acid catabolic process	8	GO:0072329	2	2	157	477	3.04	0.10787	0.97	Q8DSN0 Q8DTF8
Biological Process	positive regulation of protein transport	8	GO:0051222	2	2	157	477	3.04	0.10787	0.97	P72483 Q8CWW6
Biological Process	positive regulation of ribosome biogenesis	7	GO:0090070	2	2	157	477	3.04	0.10787	0.97	Q8DS16 Q8DUQ4
Biological Process	aggregation of unicellular organisms	4	GO:0098630	2	2	157	477	3.04	0.10787	0.97	O06942 Q8CWW6
Biological Process	cytoskeleton-dependent cytokinesis	6	GO:0061640	2	2	157	477	3.04	0.10787	0.97	Q8DSC9 Q8DTQ3
Biological Process	lipid catabolic process	5	GO:0016042	2	2	157	477	3.04	0.10787	0.97	Q8DSN0 Q8DTF8
Biological Process	alpha-amino acid catabolic process	9	GO:1901606	2	2	157	477	3.04	0.10787	0.97	Q8DVJ2 Q8DVL5
Biological Process	'de novo' protein folding	4	GO:0006458	2	2	157	477	3.04	0.10787	0.97	Q8CWW5 Q8CWW6
Biological Process	regulation of signaling	4	GO:0023051	2	2	157	477	3.04	0.10787	0.97	Q8DTF8 Q8DTL1
Biological Process	regulation of cytokine secretion	9	GO:0050707	2	2	157	477	3.04	0.10787	0.97	P72483 Q8CWW6
Biological Process	positive regulation of protein secretion	9	GO:0050714	2	2	157	477	3.04	0.10787	0.97	P72483 Q8CWW6
Biological Process	regulation of translational initiation	9	GO:0006446	2	2	157	477	3.04	0.10787	0.97	Q8DSY0 Q8DV22
Biological Process	septin ring organization	8	GO:0031106	2	2	157	477	3.04	0.10787	0.97	Q8DSC9 Q8DTQ3
Biological Process	positive regulation of cytokine secretion	10	GO:0050715	2	2	157	477	3.04	0.10787	0.97	P72483 Q8CWW6
Biological Process	positive regulation of secretion	7	GO:0051047	2	2	157	477	3.04	0.10787	0.97	P72483 Q8CWW6
Biological Process	cytoskeleton organization	6	GO:0007010	2	2	157	477	3.04	0.10787	0.97	Q8DSC9 Q8DTQ3
Biological Process	DNA repair	8	GO:0006281	4	24	157	477	0.51	0.116831	0.93	I6L921 P27624 Q8DRW8 Q8DSD1
Biological Process	alpha-amino acid metabolic process	8	GO:1901605	12	52	157	477	0.7	0.120027	0.92	Q8CWZ0 Q8DSB7 Q8DSM8 Q8DSV3 Q8DTQ7 Q8DTQ9 Q8DUG5 Q8DUL9 Q8DVJ2 Q8DVL5 Q8DVY7 Q8DW42
Biological Process	cellular metabolic process	3	GO:0044237	122	348	157	477	1.07	0.124395	0.91	G1XVB9 G1XVC0 I6L8Y7 I6L921 O68579 P27624 P48853 P59125 P59161 P59167 P59186 P59378 P66308 P66474 P66531 P72484 P95778 P95780 P95787 Q8CWX1 Q8CWX2 Q8CWY0 Q8CWY5 Q8CWZ0 Q8CZF0 Q8DRR1 Q8DRR2 Q8DRS8 Q8DRV7 Q8DRW8 Q8DS11 Q8DS12 Q8DS16 Q8DS17 Q8DS18 Q8DS19 Q8DS20 Q8DS21 Q8DS22 Q8DS23 Q8DS24 Q8DS25 Q8DS26 Q8DS27 Q8DS28 Q8DS29 Q8DS31 Q8DS33 Q8DS35 Q8DS36 Q8DS37 Q8DS44 Q8DS65 Q8DS85 Q8DSB7 Q8DSD1 Q8DSE7 …
Biological Process	ribonucleoside monophosphate metabolic process	9	GO:0009161	9	18	157	477	1.52	0.129088	0.89	P59161 P72484 P95787 Q8DST6 Q8DTF8 Q8DTX6 Q8DTX7 Q8DVV2 Q9X670
Biological Process	regulation of macromolecule biosynthetic process	6	GO:0010556	16	36	157	477	1.35	0.141155	0.85	O07329 O33662 P48853 P59133 Q8CWW5 Q8DS17 Q8DS82 Q8DST7 Q8DSY0 Q8DUH2 Q8DV20 Q8DV22 Q8DVI8 Q8DVQ2 Q8DVV5 Q8DW98
Biological Process	negative regulation of cellular process	5	GO:0048523	10	20	157	477	1.52	0.141915	0.85	O07329 Q8DS17 Q8DSN9 Q8DST7 Q8DSY0 Q8DUH2 Q8DV20 Q8DVI8 Q8DVV5 Q8DW98
Biological Process	purine-containing compound biosynthetic process	6	GO:0072522	10	21	157	477	1.45	0.157609	0.8	P59161 P72484 P95787 Q8DRR2 Q8DT95 Q8DTX6 Q8DTX7 Q8DVV2 Q8DWJ5 Q9X670
Biological Process	nucleobase-containing compound metabolic process	5	GO:0006139	52	180	157	477	0.88	0.159859	0.8	I6L921 P27624 P59161 P59378 P72484 P95778 P95787 Q8CWX1 Q8CWX2 Q8CWY0 Q8CWY5 Q8CZF0 Q8DRR1 Q8DRR2 Q8DRW8 Q8DS33 Q8DS36 Q8DS44 Q8DS65 Q8DS85 Q8DSB7 Q8DSD1 Q8DSG6 Q8DSP7 Q8DSR0 Q8DST6 Q8DSY0 Q8DSY1 Q8DT12 Q8DT95 Q8DTB3 Q8DTF8 Q8DTM2 Q8DTT1 Q8DTV9 Q8DTX6 Q8DTX7 Q8DTY0 Q8DU34 Q8DUN9 Q8DV90 Q8DVD3 Q8DVK5 Q8DVL6 Q8DVV2 Q8DVV3 Q8DW28 Q8DW97 Q8DWA9 Q8DWB2 Q8DWJ5 Q9X670
Biological Process	cell division	3	GO:0051301	5	9	157	477	1.69	0.162824	0.79	Q8DSC9 Q8DTL1 Q8DTQ3 Q8DVD9 Q8DVE0
Biological Process	organic cyclic compound biosynthetic process	5	GO:1901362	24	90	157	477	0.81	0.172696	0.76	P59161 P72484 P95778 P95787 Q8CZF0 Q8DRR2 Q8DS33 Q8DS36 Q8DSP7 Q8DST6 Q8DSY1 Q8DT95 Q8DTF8 Q8DTQ7 Q8DTQ9 Q8DTT1 Q8DTX6 Q8DTX7 Q8DU34 Q8DVK5 Q8DVL6 Q8DVV2 Q8DWJ5 Q9X670
Biological Process	response to temperature stimulus	4	GO:0009266	8	16	157	477	1.52	0.175439	0.76	O33662 Q8CWW5 Q8DRQ6 Q8DTX7 Q8DV22 Q8DV90 Q8DVE5 Q8DWB2
Biological Process	nucleoside monophosphate metabolic process	8	GO:0009123	11	24	157	477	1.39	0.184017	0.74	P59161 P72484 P95787 Q8DS33 Q8DST6 Q8DSY1 Q8DTF8 Q8DTX6 Q8DTX7 Q8DVV2 Q9X670
Biological Process	purine ribonucleotide biosynthetic process	11	GO:0009152	9	19	157	477	1.44	0.212448	0.67	P59161 P72484 P95787 Q8DRR2 Q8DTX6 Q8DTX7 Q8DVV2 Q8DWJ5 Q9X670
Biological Process	purine nucleotide biosynthetic process	10	GO:0006164	9	19	157	477	1.44	0.212448	0.67	P59161 P72484 P95787 Q8DRR2 Q8DTX6 Q8DTX7 Q8DVV2 Q8DWJ5 Q9X670
Biological Process	positive regulation of gene expression	7	GO:0010628	6	12	157	477	1.52	0.22159	0.65	O07329 O33662 P59133 Q8DS16 Q8DV22 Q8DVV2
Biological Process	response to nutrient levels	5	GO:0031667	4	7	157	477	1.74	0.225113	0.65	I6L8Y0 Q8DSX9 Q8DTF8 Q8DTN5
Biological Process	cellular metabolic compound salvage	4	GO:0043094	4	7	157	477	1.74	0.225113	0.65	Q8DST6 Q8DT95 Q8DTT1 Q8DVL6
Biological Process	response to starvation	6	GO:0042594	4	7	157	477	1.74	0.225113	0.65	I6L8Y0 Q8DSX9 Q8DTF8 Q8DTN5
Biological Process	cellular response to stimulus	3	GO:0051716	14	55	157	477	0.77	0.226411	0.65	I6L8Y0 I6L8Y7 I6L921 P27624 Q8CWW5 Q8DRW8 Q8DSD1 Q8DSX9 Q8DTF8 Q8DTL1 Q8DTN5 Q8DUR5 Q8DUX1 Q9KIJ3
Biological Process	ion transport	5	GO:0006811	4	21	157	477	0.58	0.235015	0.63	I6L917 P95787 Q8DTA8 Q8DUS8
Biological Process	monocarboxylic acid metabolic process	7	GO:0032787	9	20	157	477	1.37	0.235903	0.63	P59161 P72484 Q8DSN0 Q8DSN9 Q8DTF8 Q8DTX6 Q8DTX7 Q8DVV2 Q9X670
Biological Process	RNA phosphodiester bond hydrolysis	8	GO:0090501	2	13	157	477	0.47	0.236815	0.63	Q8DTB3 Q8DWB2
Biological Process	purine ribonucleotide metabolic process	10	GO:0009150	10	22	157	477	1.38	0.245139	0.61	P59161 P72484 P95787 Q8DRR2 Q8DTF8 Q8DTX6 Q8DTX7 Q8DVV2 Q8DWJ5 Q9X670
Biological Process	metabolic process	2	GO:0008152	126	366	157	477	1.05	0.248757	0.6	G1XVB9 G1XVC0 I6L8Y0 I6L8Y7 I6L921 O68579 P27624 P48853 P59125 P59161 P59167 P59186 P59378 P66308 P66474 P66531 P72484 P95778 P95780 P95787 Q59931 Q8CWX1 Q8CWX2 Q8CWY0 Q8CWY5 Q8CWZ0 Q8CZF0 Q8DRR1 Q8DRR2 Q8DRS8 Q8DRV7 Q8DRW8 Q8DS11 Q8DS12 Q8DS16 Q8DS17 Q8DS18 Q8DS19 Q8DS20 Q8DS21 Q8DS22 Q8DS23 Q8DS24 Q8DS25 Q8DS26 Q8DS27 Q8DS28 Q8DS29 Q8DS31 Q8DS33 Q8DS35 Q8DS36 Q8DS37 Q8DS44 Q8DS65 Q8DS85 Q8DSB7 …
Biological Process	protein tetramerization	8	GO:0051262	2	3	157	477	2.03	0.25321	0.6	Q8DTX7 Q8DVJ2
Biological Process	pyrimidine ribonucleoside metabolic process	9	GO:0046131	2	3	157	477	2.03	0.25321	0.6	Q8DST6 Q8DSY1
Biological Process	pyrimidine nucleoside biosynthetic process	9	GO:0046134	2	3	157	477	2.03	0.25321	0.6	Q8DST6 Q8DSY1
Biological Process	pyrimidine ribonucleoside biosynthetic process	10	GO:0046132	2	3	157	477	2.03	0.25321	0.6	Q8DST6 Q8DSY1
Biological Process	alcohol catabolic process	6	GO:0046164	2	3	157	477	2.03	0.25321	0.6	P72484 Q8DTF8
Biological Process	polyol catabolic process	7	GO:0046174	2	3	157	477	2.03	0.25321	0.6	P72484 Q8DTF8
Biological Process	protein homooligomerization	8	GO:0051260	2	3	157	477	2.03	0.25321	0.6	Q8DTX7 Q8DVJ2
Biological Process	protein complex oligomerization	7	GO:0051259	2	3	157	477	2.03	0.25321	0.6	Q8DTX7 Q8DVJ2
Biological Process	regulation of cell division	5	GO:0051302	2	3	157	477	2.03	0.25321	0.6	Q8DTQ3 Q8DTW3
Biological Process	protein homotetramerization	9	GO:0051289	2	3	157	477	2.03	0.25321	0.6	Q8DTX7 Q8DVJ2
Biological Process	iron ion homeostasis	10	GO:0055072	2	3	157	477	2.03	0.25321	0.6	I6L8Y0 Q8DTF8
Biological Process	lysine biosynthetic process via diaminopimelate	12	GO:0009089	2	3	157	477	2.03	0.25321	0.6	Q8DSM8 Q8DUL9
Biological Process	alditol metabolic process	7	GO:0019400	2	3	157	477	2.03	0.25321	0.6	P72484 Q8DTF8
Biological Process	protein catabolic process	6	GO:0030163	2	3	157	477	2.03	0.25321	0.6	Q8DST7 Q8DWM7
Biological Process	regulation of cellular catabolic process	6	GO:0031329	2	3	157	477	2.03	0.25321	0.6	P59161 Q8DS27
Biological Process	transcription antitermination	12	GO:0031564	2	3	157	477	2.03	0.25321	0.6	P48853 Q8DVQ2
Biological Process	pyrimidine-containing compound salvage	7	GO:0008655	2	3	157	477	2.03	0.25321	0.6	Q8DST6 Q8DTT1
Biological Process	cellular iron ion homeostasis	11	GO:0006879	2	3	157	477	2.03	0.25321	0.6	I6L8Y0 Q8DTF8
Biological Process	tricarboxylic acid metabolic process	7	GO:0072350	2	3	157	477	2.03	0.25321	0.6	Q8CWZ0 Q8DV10
Biological Process	diaminopimelate biosynthetic process	9	GO:0019877	2	3	157	477	2.03	0.25321	0.6	Q8DUL9 Q8DVY7
Biological Process	threonine metabolic process	10	GO:0006566	2	3	157	477	2.03	0.25321	0.6	Q8DUG5 Q8DW42
Biological Process	cellular response to organic substance	5	GO:0071310	2	3	157	477	2.03	0.25321	0.6	Q8DTF8 Q8DTL1
Biological Process	organic hydroxy compound catabolic process	5	GO:1901616	2	3	157	477	2.03	0.25321	0.6	P72484 Q8DTF8
Biological Process	regulation of catabolic process	5	GO:0009894	2	3	157	477	2.03	0.25321	0.6	P59161 Q8DS27
Biological Process	purine nucleobase metabolic process	8	GO:0006144	2	3	157	477	2.03	0.25321	0.6	Q8DT95 Q8DTV9
Biological Process	regulation of ribosome biogenesis	6	GO:0090069	2	3	157	477	2.03	0.25321	0.6	Q8DS16 Q8DUQ4
Biological Process	nucleotide-sugar metabolic process	7	GO:0009225	2	3	157	477	2.03	0.25321	0.6	P95778 Q8DTY0
Biological Process	alditol catabolic process	8	GO:0019405	2	3	157	477	2.03	0.25321	0.6	P72484 Q8DTF8
Biological Process	purine nucleotide metabolic process	9	GO:0006163	10	23	157	477	1.32	0.265349	0.58	P59161 P72484 P95787 Q8DRR2 Q8DTF8 Q8DTX6 Q8DTX7 Q8DVV2 Q8DWJ5 Q9X670
Biological Process	ribose phosphate biosynthetic process	7	GO:0046390	11	26	157	477	1.29	0.291627	0.54	P59161 P72484 P95787 Q8DRR2 Q8DST6 Q8DSY1 Q8DTX6 Q8DTX7 Q8DVV2 Q8DWJ5 Q9X670
Biological Process	ribonucleotide biosynthetic process	10	GO:0009260	11	26	157	477	1.29	0.291627	0.54	P59161 P72484 P95787 Q8DRR2 Q8DST6 Q8DSY1 Q8DTX6 Q8DTX7 Q8DVV2 Q8DWJ5 Q9X670
Biological Process	purine-containing compound metabolic process	5	GO:0072521	12	28	157	477	1.3	0.299831	0.52	P59161 P72484 P95787 Q8DRR2 Q8DT95 Q8DTF8 Q8DTV9 Q8DTX6 Q8DTX7 Q8DVV2 Q8DWJ5 Q9X670
Biological Process	response to heat	5	GO:0009408	5	10	157	477	1.52	0.308942	0.51	O33662 Q8CWW5 Q8DTX7 Q8DVE5 Q8DWB2
Biological Process	regulation of cellular component organization	5	GO:0051128	5	10	157	477	1.52	0.308942	0.51	O33662 P48853 Q8DUQ4 Q8DV22 Q8DVQ2
Biological Process	monosaccharide metabolic process	5	GO:0005996	5	10	157	477	1.52	0.308942	0.51	P59161 P72484 P95778 Q8DTF8 Q9X670
Biological Process	organonitrogen compound catabolic process	5	GO:1901565	5	10	157	477	1.52	0.308942	0.51	Q8DST7 Q8DTV9 Q8DVJ2 Q8DVL5 Q8DWM7
Biological Process	nucleoside monophosphate biosynthetic process	9	GO:0009124	8	18	157	477	1.35	0.311539	0.51	P59161 P72484 P95787 Q8DST6 Q8DTX6 Q8DTX7 Q8DVV2 Q9X670
Biological Process	aromatic compound biosynthetic process	5	GO:0019438	24	86	157	477	0.85	0.311609	0.51	P59161 P72484 P95778 P95787 Q8CZF0 Q8DRR2 Q8DS33 Q8DS36 Q8DSP7 Q8DST6 Q8DSY1 Q8DT95 Q8DTF8 Q8DTQ7 Q8DTQ9 Q8DTT1 Q8DTX6 Q8DTX7 Q8DU34 Q8DVK5 Q8DVL6 Q8DVV2 Q8DWJ5 Q9X670
Biological Process	response to abiotic stimulus	3	GO:0009628	12	29	157	477	1.26	0.315173	0.5	O33662 Q8CWW5 Q8DRQ6 Q8DRR2 Q8DRV7 Q8DTX7 Q8DV22 Q8DV90 Q8DVE5 Q8DVL6 Q8DW32 Q8DWB2
Biological Process	ribonucleotide metabolic process	9	GO:0009259	12	29	157	477	1.26	0.315173	0.5	P59161 P72484 P95787 Q8DRR2 Q8DST6 Q8DSY1 Q8DTF8 Q8DTX6 Q8DTX7 Q8DVV2 Q8DWJ5 Q9X670
Biological Process	cellular response to toxic substance	5	GO:0097237	3	5	157	477	1.82	0.337128	0.47	I6L8Y0 Q8DTF8 Q8DUR5
Biological Process	negative regulation of catalytic activity	5	GO:0043086	3	5	157	477	1.82	0.337128	0.47	Q8DS17 Q8DU30 Q8DWN6
Biological Process	lysine metabolic process	10	GO:0006553	3	5	157	477	1.82	0.337128	0.47	Q8DSM8 Q8DUL9 Q8DVY7
Biological Process	negative regulation of molecular function	4	GO:0044092	3	5	157	477	1.82	0.337128	0.47	Q8DS17 Q8DU30 Q8DWN6
Biological Process	protein-containing complex disassembly	6	GO:0032984	3	5	157	477	1.82	0.337128	0.47	Q8DSX9 Q8DSY2 Q8DV22
Biological Process	dephosphorylation	6	GO:0016311	3	5	157	477	1.82	0.337128	0.47	Q8DTQ9 Q8DTT1 Q8DV06
Biological Process	cellular component disassembly	5	GO:0022411	3	5	157	477	1.82	0.337128	0.47	Q8DSX9 Q8DSY2 Q8DV22
Biological Process	serine family amino acid metabolic process	9	GO:0009069	3	5	157	477	1.82	0.337128	0.47	Q8DSB7 Q8DSV3 Q8DVJ2
Biological Process	lysine biosynthetic process	11	GO:0009085	3	5	157	477	1.82	0.337128	0.47	Q8DSM8 Q8DUL9 Q8DVY7
Biological Process	organic hydroxy compound metabolic process	4	GO:1901615	2	12	157	477	0.51	0.352431	0.45	P72484 Q8DTF8
Biological Process	nucleic acid phosphodiester bond hydrolysis	7	GO:0090305	5	23	157	477	0.66	0.362588	0.44	I6L921 Q8DTB3 Q8DUN9 Q8DW28 Q8DWB2
Biological Process	positive regulation of metabolic process	5	GO:0009893	6	13	157	477	1.4	0.370533	0.43	O07329 O33662 P59133 Q8DS16 Q8DV22 Q8DVV2
Biological Process	heterocycle biosynthetic process	5	GO:0018130	24	85	157	477	0.86	0.372942	0.43	P59161 P72484 P95778 P95787 Q8CZF0 Q8DRR2 Q8DS33 Q8DS36 Q8DSP7 Q8DST6 Q8DSY1 Q8DT95 Q8DTF8 Q8DTQ7 Q8DTQ9 Q8DTT1 Q8DTX6 Q8DTX7 Q8DU34 Q8DVK5 Q8DVL6 Q8DVV2 Q8DWJ5 Q9X670
Biological Process	small molecule biosynthetic process	4	GO:0044283	24	84	157	477	0.87	0.373483	0.43	P59161 P72484 P95778 Q8CWZ0 Q8DRR2 Q8DSB7 Q8DSM8 Q8DSN0 Q8DSN9 Q8DST6 Q8DSV3 Q8DSY1 Q8DTF8 Q8DTQ7 Q8DTQ9 Q8DTX6 Q8DTX7 Q8DU34 Q8DUG5 Q8DUL9 Q8DVJ2 Q8DVV2 Q8DVY7 Q9X670
Biological Process	organic substance metabolic process	3	GO:0071704	118	345	157	477	1.04	0.38379	0.42	G1XVB9 G1XVC0 I6L8Y7 I6L921 P27624 P48853 P59125 P59161 P59167 P59186 P59378 P66308 P66474 P66531 P72484 P95778 P95780 P95787 Q8CWX1 Q8CWX2 Q8CWY0 Q8CWY5 Q8CWZ0 Q8CZF0 Q8DRR1 Q8DRR2 Q8DRS8 Q8DRV7 Q8DRW8 Q8DS11 Q8DS12 Q8DS16 Q8DS17 Q8DS18 Q8DS19 Q8DS20 Q8DS21 Q8DS22 Q8DS23 Q8DS24 Q8DS25 Q8DS26 Q8DS27 Q8DS28 Q8DS29 Q8DS31 Q8DS33 Q8DS35 Q8DS36 Q8DS37 Q8DS44 Q8DS65 Q8DS85 Q8DSB7 Q8DSD1 Q8DSE7 Q8DSG6 …
Biological Process	carboxylic acid metabolic process	6	GO:0019752	35	95	157	477	1.12	0.393626	0.4	P59161 P72484 Q8CWX1 Q8CWX2 Q8CWY0 Q8CWY5 Q8CWZ0 Q8DRR1 Q8DS44 Q8DS65 Q8DS85 Q8DSB7 Q8DSG6 Q8DSM8 Q8DSN0 Q8DSN9 Q8DSV3 Q8DT12 Q8DTF8 Q8DTM2 Q8DTQ7 Q8DTQ9 Q8DTX6 Q8DTX7 Q8DUG5 Q8DUL9 Q8DV10 Q8DVD3 Q8DVJ2 Q8DVL5 Q8DVV2 Q8DVY7 Q8DW42 Q8DWA9 Q9X670
Biological Process	oxoacid metabolic process	5	GO:0043436	35	95	157	477	1.12	0.393626	0.4	P59161 P72484 Q8CWX1 Q8CWX2 Q8CWY0 Q8CWY5 Q8CWZ0 Q8DRR1 Q8DS44 Q8DS65 Q8DS85 Q8DSB7 Q8DSG6 Q8DSM8 Q8DSN0 Q8DSN9 Q8DSV3 Q8DT12 Q8DTF8 Q8DTM2 Q8DTQ7 Q8DTQ9 Q8DTX6 Q8DTX7 Q8DUG5 Q8DUL9 Q8DV10 Q8DVD3 Q8DVJ2 Q8DVL5 Q8DVV2 Q8DVY7 Q8DW42 Q8DWA9 Q9X670
Biological Process	ncRNA metabolic process	8	GO:0034660	18	65	157	477	0.84	0.394884	0.4	P59378 Q8CWX1 Q8CWX2 Q8CWY0 Q8CWY5 Q8DRR1 Q8DS44 Q8DS65 Q8DS85 Q8DSB7 Q8DSG6 Q8DSR0 Q8DSY0 Q8DT12 Q8DTM2 Q8DVD3 Q8DW97 Q8DWA9
Biological Process	RNA biosynthetic process	8	GO:0032774	3	6	157	477	1.52	0.400372	0.4	Q8DS36 Q8DSP7 Q8DVK5
Biological Process	response to cold	5	GO:0009409	3	6	157	477	1.52	0.400372	0.4	Q8DV22 Q8DV90 Q8DVE5
Biological Process	nucleic acid-templated transcription	9	GO:0097659	3	6	157	477	1.52	0.400372	0.4	Q8DS36 Q8DSP7 Q8DVK5
Biological Process	transcription, DNA-templated	10	GO:0006351	3	6	157	477	1.52	0.400372	0.4	Q8DS36 Q8DSP7 Q8DVK5
Biological Process	glycosyl compound metabolic process	5	GO:1901657	3	15	157	477	0.61	0.404627	0.39	Q8DRR2 Q8DST6 Q8DSY1
Biological Process	nucleotide metabolic process	8	GO:0009117	18	47	157	477	1.16	0.416879	0.38	P59161 P72484 P95778 P95787 Q8CZF0 Q8DRR2 Q8DS33 Q8DST6 Q8DSY1 Q8DTF8 Q8DTX6 Q8DTX7 Q8DU34 Q8DVL6 Q8DVV2 Q8DVV3 Q8DWJ5 Q9X670
Biological Process	ribose phosphate metabolic process	6	GO:0019693	12	30	157	477	1.22	0.424383	0.37	P59161 P72484 P95787 Q8DRR2 Q8DST6 Q8DSY1 Q8DTF8 Q8DTX6 Q8DTX7 Q8DVV2 Q8DWJ5 Q9X670
Biological Process	RNA metabolic process	7	GO:0016070	24	83	157	477	0.88	0.441798	0.35	P59378 Q8CWX1 Q8CWX2 Q8CWY0 Q8CWY5 Q8DRR1 Q8DS36 Q8DS44 Q8DS65 Q8DS85 Q8DSB7 Q8DSG6 Q8DSP7 Q8DSR0 Q8DSY0 Q8DT12 Q8DTB3 Q8DTM2 Q8DV90 Q8DVD3 Q8DVK5 Q8DW97 Q8DWA9 Q8DWB2
Biological Process	cellular homeostasis	5	GO:0019725	4	8	157	477	1.52	0.448358	0.35	I6L8Y0 I6L917 Q8DTF8 Q8DUS8
Biological Process	homeostatic process	4	GO:0042592	4	8	157	477	1.52	0.448358	0.35	I6L8Y0 I6L917 Q8DTF8 Q8DUS8
Biological Process	organic acid catabolic process	5	GO:0016054	4	8	157	477	1.52	0.448358	0.35	Q8DSN0 Q8DTF8 Q8DVJ2 Q8DVL5
Biological Process	carbohydrate derivative metabolic process	4	GO:1901135	17	60	157	477	0.86	0.465065	0.33	P59161 P72484 P95778 P95787 Q8DRR2 Q8DST6 Q8DSX2 Q8DSY1 Q8DTF8 Q8DTX6 Q8DTX7 Q8DTY0 Q8DU34 Q8DVV2 Q8DWJ5 Q93D83 Q9X670
Biological Process	organic acid metabolic process	4	GO:0006082	35	97	157	477	1.1	0.469245	0.33	P59161 P72484 Q8CWX1 Q8CWX2 Q8CWY0 Q8CWY5 Q8CWZ0 Q8DRR1 Q8DS44 Q8DS65 Q8DS85 Q8DSB7 Q8DSG6 Q8DSM8 Q8DSN0 Q8DSN9 Q8DSV3 Q8DT12 Q8DTF8 Q8DTM2 Q8DTQ7 Q8DTQ9 Q8DTX6 Q8DTX7 Q8DUG5 Q8DUL9 Q8DV10 Q8DVD3 Q8DVJ2 Q8DVL5 Q8DVV2 Q8DVY7 Q8DW42 Q8DWA9 Q9X670
Biological Process	response to stimulus	2	GO:0050896	29	98	157	477	0.9	0.4708	0.33	I6L8Y0 I6L8Y7 I6L921 O33662 P27624 Q8CWW5 Q8DRQ6 Q8DRR2 Q8DRV7 Q8DRW8 Q8DSD1 Q8DSX9 Q8DTA8 Q8DTF8 Q8DTL1 Q8DTN5 Q8DTT1 Q8DTX7 Q8DUR5 Q8DUX1 Q8DV22 Q8DV90 Q8DVE5 Q8DVL5 Q8DVL6 Q8DW32 Q8DWB2 Q8DWN6 Q9KIJ3
Biological Process	response to stress	3	GO:0006950	19	66	157	477	0.87	0.483062	0.32	I6L8Y0 I6L8Y7 I6L921 O33662 P27624 Q8CWW5 Q8DRV7 Q8DRW8 Q8DSD1 Q8DSX9 Q8DTF8 Q8DTN5 Q8DTX7 Q8DV22 Q8DV90 Q8DVE5 Q8DVL6 Q8DWB2 Q8DWN6
Biological Process	carboxylic acid biosynthetic process	7	GO:0046394	19	67	157	477	0.86	0.483356	0.32	P59161 P72484 Q8CWZ0 Q8DSB7 Q8DSM8 Q8DSN0 Q8DSN9 Q8DSV3 Q8DTF8 Q8DTQ7 Q8DTQ9 Q8DTX6 Q8DTX7 Q8DUG5 Q8DUL9 Q8DVJ2 Q8DVV2 Q8DVY7 Q9X670
Biological Process	organic acid biosynthetic process	5	GO:0016053	19	67	157	477	0.86	0.483356	0.32	P59161 P72484 Q8CWZ0 Q8DSB7 Q8DSM8 Q8DSN0 Q8DSN9 Q8DSV3 Q8DTF8 Q8DTQ7 Q8DTQ9 Q8DTX6 Q8DTX7 Q8DUG5 Q8DUL9 Q8DVJ2 Q8DVV2 Q8DVY7 Q9X670
Biological Process	macromolecule catabolic process	5	GO:0009057	4	9	157	477	1.35	0.485018	0.31	Q8DST7 Q8DT55 Q8DWB2 Q8DWM7
Biological Process	nucleobase metabolic process	7	GO:0009112	4	9	157	477	1.35	0.485018	0.31	Q8DST6 Q8DT95 Q8DTT1 Q8DTV9
Biological Process	dicarboxylic acid biosynthetic process	8	GO:0043650	2	10	157	477	0.61	0.509019	0.29	Q8DUL9 Q8DVY7
Biological Process	regulation of molecular function	3	GO:0065009	5	11	157	477	1.38	0.516907	0.29	Q8DS12 Q8DS17 Q8DU30 Q8DVJ2 Q8DWN6
Biological Process	nucleoside phosphate metabolic process	7	GO:0006753	18	48	157	477	1.14	0.517923	0.29	P59161 P72484 P95778 P95787 Q8CZF0 Q8DRR2 Q8DS33 Q8DST6 Q8DSY1 Q8DTF8 Q8DTX6 Q8DTX7 Q8DU34 Q8DVL6 Q8DVV2 Q8DVV3 Q8DWJ5 Q9X670
Biological Process	small molecule catabolic process	4	GO:0044282	5	12	157	477	1.27	0.541233	0.27	P72484 Q8DSN0 Q8DTF8 Q8DVJ2 Q8DVL5
Biological Process	organophosphate metabolic process	5	GO:0019637	20	55	157	477	1.1	0.546274	0.26	P59161 P72484 P95778 P95787 Q8CZF0 Q8DRR2 Q8DS33 Q8DST6 Q8DSY1 Q8DTF8 Q8DTX6 Q8DTX7 Q8DTY0 Q8DU34 Q8DVL6 Q8DVV2 Q8DVV3 Q8DWJ5 Q93D83 Q9X670
Biological Process	regulation of RNA metabolic process	7	GO:0051252	11	29	157	477	1.15	0.546541	0.26	O07329 O33662 P48853 Q8CWW5 Q8DS16 Q8DS17 Q8DS27 Q8DS82 Q8DST7 Q8DV20 Q8DVQ2
Biological Process	sulfur compound metabolic process	4	GO:0006790	3	13	157	477	0.7	0.559525	0.25	Q8DVJ2 Q8DVL5 Q8DW32
Biological Process	dicarboxylic acid metabolic process	7	GO:0043648	3	13	157	477	0.7	0.559525	0.25	Q8DSM8 Q8DUL9 Q8DVY7
Biological Process	response to chemical	3	GO:0042221	12	32	157	477	1.14	0.563931	0.25	I6L8Y0 O33662 Q8CWW5 Q8DRV7 Q8DTA8 Q8DTF8 Q8DTL1 Q8DTT1 Q8DUR5 Q8DUX1 Q8DVL5 Q9KIJ3
Biological Process	nucleoside metabolic process	7	GO:0009116	3	14	157	477	0.65	0.56445	0.25	Q8DRR2 Q8DST6 Q8DSY1
Biological Process	aspartate family amino acid metabolic process	9	GO:0009066	6	15	157	477	1.22	0.581914	0.24	Q8DSM8 Q8DUG5 Q8DUL9 Q8DVJ2 Q8DVY7 Q8DW42
Biological Process	cellular oxidant detoxification	7	GO:0098869	2	4	157	477	1.52	0.601223	0.22	I6L8Y0 Q8DUR5
Biological Process	detoxification	5	GO:0098754	2	4	157	477	1.52	0.601223	0.22	I6L8Y0 Q8DUR5
Biological Process	cellular detoxification	6	GO:1990748	2	4	157	477	1.52	0.601223	0.22	I6L8Y0 Q8DUR5
Biological Process	response to host	6	GO:0075136	2	4	157	477	1.52	0.601223	0.22	Q8DTF8 Q8DVL6
Biological Process	reproduction	2	GO:0000003	2	4	157	477	1.52	0.601223	0.22	Q8DSC9 Q8DTF8
Biological Process	pyrimidine nucleoside metabolic process	8	GO:0006213	2	4	157	477	1.52	0.601223	0.22	Q8DST6 Q8DSY1
Biological Process	antibiotic metabolic process	5	GO:0016999	2	4	157	477	1.52	0.601223	0.22	Q8DTF8 Q8DV10
Biological Process	translational termination	9	GO:0006415	2	4	157	477	1.52	0.601223	0.22	Q8DSX9 Q8DSY2
Biological Process	polyol metabolic process	6	GO:0019751	2	4	157	477	1.52	0.601223	0.22	P72484 Q8DTF8
Biological Process	protein folding	3	GO:0006457	2	4	157	477	1.52	0.601223	0.22	Q8CWW5 Q8CWW6
Biological Process	cellular protein complex disassembly	7	GO:0043624	2	4	157	477	1.52	0.601223	0.22	Q8DSX9 Q8DSY2
Biological Process	sulfur compound catabolic process	5	GO:0044273	2	4	157	477	1.52	0.601223	0.22	Q8DVJ2 Q8DVL5
Biological Process	coenzyme biosynthetic process	6	GO:0009108	7	18	157	477	1.18	0.61305	0.21	P59161 P72484 Q8DTX6 Q8DTX7 Q8DVL6 Q8DVV2 Q9X670
Biological Process	regulation of biological quality	3	GO:0065008	7	18	157	477	1.18	0.61305	0.21	I6L8Y0 I6L917 P59133 Q8DS27 Q8DTF8 Q8DUS8 Q8DVV2
Biological Process	oxidation-reduction process	3	GO:0055114	16	44	157	477	1.1	0.61616	0.21	I6L8Y0 Q59931 Q8DRR2 Q8DSN0 Q8DT55 Q8DTF8 Q8DTQ7 Q8DTX6 Q8DTX7 Q8DUC3 Q8DUG5 Q8DUL9 Q8DUR5 Q8DV10 Q8DVV3 Q93D83
Biological Process	response to other organism	5	GO:0051707	2	5	157	477	1.22	0.665929	0.18	Q8DTF8 Q8DVL6
Biological Process	mRNA metabolic process	8	GO:0016071	2	5	157	477	1.22	0.665929	0.18	Q8DTB3 Q8DWB2
Biological Process	maturation of SSU-rRNA	11	GO:0030490	2	5	157	477	1.22	0.665929	0.18	P59378 Q8DW97
Biological Process	fatty acid biosynthetic process	9	GO:0006633	2	5	157	477	1.22	0.665929	0.18	Q8DSN0 Q8DSN9
Biological Process	response to external biotic stimulus	4	GO:0043207	2	5	157	477	1.22	0.665929	0.18	Q8DTF8 Q8DVL6
Biological Process	nucleoside monophosphate phosphorylation	10	GO:0046940	2	5	157	477	1.22	0.665929	0.18	Q8DS33 Q8DSY1
Biological Process	response to biotic stimulus	3	GO:0009607	2	5	157	477	1.22	0.665929	0.18	Q8DTF8 Q8DVL6
Biological Process	multi-organism cellular process	3	GO:0044764	2	5	157	477	1.22	0.665929	0.18	P27624 Q8CWW6
Biological Process	cellular amino acid metabolic process	7	GO:0006520	25	71	157	477	1.07	0.682206	0.17	Q8CWX1 Q8CWX2 Q8CWY0 Q8CWY5 Q8CWZ0 Q8DRR1 Q8DS44 Q8DS65 Q8DS85 Q8DSB7 Q8DSG6 Q8DSM8 Q8DSV3 Q8DT12 Q8DTM2 Q8DTQ7 Q8DTQ9 Q8DUG5 Q8DUL9 Q8DVD3 Q8DVJ2 Q8DVL5 Q8DVY7 Q8DW42 Q8DWA9
Biological Process	fatty acid metabolic process	8	GO:0006631	3	7	157	477	1.3	0.688874	0.16	Q8DSN0 Q8DSN9 Q8DTF8
Biological Process	negative regulation of RNA metabolic process	8	GO:0051253	3	8	157	477	1.14	0.721972	0.14	O07329 Q8DS17 Q8DST7
Biological Process	negative regulation of RNA biosynthetic process	9	GO:1902679	3	8	157	477	1.14	0.721972	0.14	O07329 Q8DS17 Q8DST7
Biological Process	response to oxidative stress	4	GO:0006979	3	8	157	477	1.14	0.721972	0.14	I6L8Y0 Q8DRV7 Q8DWN6
Biological Process	cation transmembrane transport	7	GO:0098655	2	9	157	477	0.68	0.724344	0.14	P95787 Q8DTA8
Biological Process	aspartate family amino acid biosynthetic process	10	GO:0009067	4	10	157	477	1.22	0.735787	0.13	Q8DSM8 Q8DUG5 Q8DUL9 Q8DVY7
Biological Process	positive regulation of biosynthetic process	6	GO:0009891	4	10	157	477	1.22	0.735787	0.13	O07329 O33662 P59133 Q8DV22
Biological Process	cation transport	6	GO:0006812	3	12	157	477	0.76	0.758599	0.12	I6L917 P95787 Q8DTA8
Biological Process	ribonucleoside metabolic process	8	GO:0009119	3	12	157	477	0.76	0.758599	0.12	Q8DRR2 Q8DST6 Q8DSY1
Biological Process	proteolysis	6	GO:0006508	3	12	157	477	0.76	0.758599	0.12	Q8DST7 Q8DVL5 Q8DWM7
Biological Process	cellular response to extracellular stimulus	5	GO:0031668	5	13	157	477	1.17	0.76604	0.12	I6L8Y0 P27624 Q8DSX9 Q8DTF8 Q8DTN5
Biological Process	cellular response to external stimulus	4	GO:0071496	5	13	157	477	1.17	0.76604	0.12	I6L8Y0 P27624 Q8DSX9 Q8DTF8 Q8DTN5
Biological Process	response to extracellular stimulus	4	GO:0009991	5	14	157	477	1.09	0.78046	0.11	I6L8Y0 P27624 Q8DSX9 Q8DTF8 Q8DTN5
Biological Process	drug metabolic process	4	GO:0017144	9	25	157	477	1.09	0.827322	0.08	P59161 P72484 P95787 Q8DTF8 Q8DTX6 Q8DTX7 Q8DV10 Q8DVV2 Q9X670
Biological Process	regulation of transcription, DNA-templated	10	GO:0006355	9	26	157	477	1.05	0.832798	0.08	O07329 O33662 P48853 Q8CWW5 Q8DS17 Q8DS82 Q8DST7 Q8DV20 Q8DVQ2
Biological Process	coenzyme metabolic process	5	GO:0006732	9	26	157	477	1.05	0.832798	0.08	P59161 P72484 Q8DTF8 Q8DTX6 Q8DTX7 Q8DVL6 Q8DVV2 Q8DVV3 Q9X670
Biological Process	regulation of RNA biosynthetic process	8	GO:2001141	9	26	157	477	1.05	0.832798	0.08	O07329 O33662 P48853 Q8CWW5 Q8DS17 Q8DS82 Q8DST7 Q8DV20 Q8DVQ2
Biological Process	phosphorylation	6	GO:0016310	11	31	157	477	1.08	0.84357	0.07	P59161 P72484 Q8DS33 Q8DSM8 Q8DST6 Q8DSY1 Q8DTF8 Q8DTX6 Q8DTX7 Q8DVV2 Q9X670
Biological Process	nucleotide biosynthetic process	9	GO:0009165	14	40	157	477	1.06	0.860621	0.07	P59161 P72484 P95787 Q8CZF0 Q8DRR2 Q8DS33 Q8DST6 Q8DSY1 Q8DTX6 Q8DTX7 Q8DVL6 Q8DVV2 Q8DWJ5 Q9X670
Biological Process	nucleoside phosphate biosynthetic process	8	GO:1901293	14	40	157	477	1.06	0.860621	0.07	P59161 P72484 P95787 Q8CZF0 Q8DRR2 Q8DS33 Q8DST6 Q8DSY1 Q8DTX6 Q8DTX7 Q8DVL6 Q8DVV2 Q8DWJ5 Q9X670
Biological Process	tRNA metabolic process	9	GO:0006399	14	41	157	477	1.04	0.863161	0.06	Q8CWX1 Q8CWX2 Q8CWY0 Q8CWY5 Q8DRR1 Q8DS44 Q8DS65 Q8DS85 Q8DSB7 Q8DSG6 Q8DT12 Q8DTM2 Q8DVD3 Q8DWA9
Biological Process	organophosphate biosynthetic process	6	GO:0090407	15	44	157	477	1.04	0.86729	0.06	P59161 P72484 P95787 Q8CZF0 Q8DRR2 Q8DS33 Q8DST6 Q8DSY1 Q8DTX6 Q8DTX7 Q8DVL6 Q8DVV2 Q8DWJ5 Q93D83 Q9X670
Biological Process	phosphorus metabolic process	4	GO:0006793	25	74	157	477	1.03	0.893229	0.05	O68579 P59161 P72484 P95778 P95787 Q8CZF0 Q8DRR2 Q8DS33 Q8DSM8 Q8DST6 Q8DSY1 Q8DTF8 Q8DTQ9 Q8DTT1 Q8DTX6 Q8DTX7 Q8DTY0 Q8DU34 Q8DV06 Q8DVL6 Q8DVV2 Q8DVV3 Q8DWJ5 Q93D83 Q9X670
Biological Process	response to radiation	4	GO:0009314	3	11	157	477	0.83	1	0	Q8DRR2 Q8DRV7 Q8DW32
Biological Process	nucleobase biosynthetic process	8	GO:0046112	2	6	157	477	1.01	1	0	Q8DT95 Q8DTT1
Biological Process	response to antibiotic	4	GO:0046677	2	6	157	477	1.01	1	0	Q8CWW5 Q8DTF8
Biological Process	regulation of catalytic activity	4	GO:0050790	3	9	157	477	1.01	1	0	Q8DS17 Q8DU30 Q8DWN6
Biological Process	cofactor metabolic process	4	GO:0051186	10	31	157	477	0.98	1	0	P59161 P72484 Q8DTF8 Q8DTX6 Q8DTX7 Q8DVL6 Q8DVV2 Q8DVV3 Q8DW32 Q9X670
Biological Process	glycosyl compound biosynthetic process	6	GO:1901659	3	9	157	477	1.01	1	0	Q8DRR2 Q8DST6 Q8DSY1
Biological Process	mismatch repair	9	GO:0006298	2	6	157	477	1.01	1	0	Q8DRW8 Q8DSD1
Biological Process	pyrimidine nucleotide metabolic process	9	GO:0006220	4	12	157	477	1.01	1	0	P95778 Q8CZF0 Q8DST6 Q8DSY1
Biological Process	small molecule metabolic process	3	GO:0044281	50	153	157	477	0.99	1	0	P59161 P72484 P95778 P95787 Q8CWX1 Q8CWX2 Q8CWY0 Q8CWY5 Q8CWZ0 Q8CZF0 Q8DRR1 Q8DRR2 Q8DS33 Q8DS44 Q8DS65 Q8DS85 Q8DSB7 Q8DSG6 Q8DSM8 Q8DSN0 Q8DSN9 Q8DST6 Q8DSV3 Q8DSY1 Q8DT12 Q8DT95 Q8DTF8 Q8DTM2 Q8DTQ7 Q8DTQ9 Q8DTT1 Q8DTV9 Q8DTX6 Q8DTX7 Q8DTY0 Q8DU34 Q8DUG5 Q8DUL9 Q8DV10 Q8DVD3 Q8DVJ2 Q8DVL5 Q8DVL6 Q8DVV2 Q8DVV3 Q8DVY7 Q8DW42 Q8DWA9 Q8DWJ5 Q9X670
Biological Process	cofactor biosynthetic process	5	GO:0051188	7	22	157	477	0.97	1	0	P59161 P72484 Q8DTX6 Q8DTX7 Q8DVL6 Q8DVV2 Q9X670
Biological Process	positive regulation of RNA biosynthetic process	9	GO:1902680	2	8	157	477	0.76	1	0	O07329 O33662
Biological Process	positive regulation of RNA metabolic process	8	GO:0051254	3	9	157	477	1.01	1	0	O07329 O33662 Q8DS16
Biological Process	pyrimidine nucleobase metabolic process	8	GO:0006206	2	6	157	477	1.01	1	0	Q8DST6 Q8DTT1
Biological Process	alcohol metabolic process	5	GO:0006066	2	7	157	477	0.87	1	0	P72484 Q8DTF8
Biological Process	histidine biosynthetic process	10	GO:0000105	2	7	157	477	0.87	1	0	Q8DTQ7 Q8DTQ9
Biological Process	sulfur amino acid metabolic process	8	GO:0000096	2	7	157	477	0.87	1	0	Q8DVJ2 Q8DVL5
Biological Process	pyrimidine nucleotide biosynthetic process	10	GO:0006221	3	11	157	477	0.83	1	0	Q8CZF0 Q8DST6 Q8DSY1
Biological Process	histidine metabolic process	9	GO:0006547	2	7	157	477	0.87	1	0	Q8DTQ7 Q8DTQ9
Biological Process	cellular lipid metabolic process	5	GO:0044255	5	16	157	477	0.95	1	0	Q8CZF0 Q8DSN0 Q8DSN9 Q8DSX2 Q8DTF8
Biological Process	cellular macromolecule catabolic process	6	GO:0044265	2	6	157	477	1.01	1	0	Q8DST7 Q8DWB2
Biological Process	deoxyribonucleotide metabolic process	9	GO:0009262	2	7	157	477	0.87	1	0	P95778 Q8DU34
Biological Process	imidazole-containing compound metabolic process	5	GO:0052803	2	7	157	477	0.87	1	0	Q8DTQ7 Q8DTQ9
Biological Process	pyrimidine ribonucleotide metabolic process	10	GO:0009218	2	7	157	477	0.87	1	0	Q8DST6 Q8DSY1
Biological Process	nucleoside biosynthetic process	8	GO:0009163	3	9	157	477	1.01	1	0	Q8DRR2 Q8DST6 Q8DSY1
Biological Process	response to inorganic substance	4	GO:0010035	3	9	157	477	1.01	1	0	O33662 Q8DUX1 Q9KIJ3
Biological Process	pyrimidine-containing compound metabolic process	5	GO:0072527	5	16	157	477	0.95	1	0	P95778 Q8CZF0 Q8DST6 Q8DSY1 Q8DTT1
Biological Process	response to metal ion	5	GO:0010038	2	7	157	477	0.87	1	0	Q8DUX1 Q9KIJ3
Biological Process	lipid metabolic process	4	GO:0006629	5	16	157	477	0.95	1	0	Q8CZF0 Q8DSN0 Q8DSN9 Q8DSX2 Q8DTF8
Biological Process	carbohydrate transport	6	GO:0008643	2	8	157	477	0.76	1	0	I6L905 P45595
Biological Process	cell communication	3	GO:0007154	6	18	157	477	1.01	1	0	I6L8Y0 P27624 Q8DSX9 Q8DTF8 Q8DTL1 Q8DTN5
Biological Process	carbohydrate derivative biosynthetic process	5	GO:1901137	15	46	157	477	0.99	1	0	P59161 P72484 P95778 P95787 Q8DRR2 Q8DST6 Q8DSX2 Q8DSY1 Q8DTX6 Q8DTX7 Q8DTY0 Q8DVV2 Q8DWJ5 Q93D83 Q9X670
Biological Process	developmental process	2	GO:0032502	2	6	157	477	1.01	1	0	Q8DTF8 Q8DWM7
Biological Process	ribonucleoside biosynthetic process	9	GO:0042455	3	9	157	477	1.01	1	0	Q8DRR2 Q8DST6 Q8DSY1
Biological Process	phosphate-containing compound metabolic process	5	GO:0006796	24	73	157	477	1	1	0	P59161 P72484 P95778 P95787 Q8CZF0 Q8DRR2 Q8DS33 Q8DSM8 Q8DST6 Q8DSY1 Q8DTF8 Q8DTQ9 Q8DTT1 Q8DTX6 Q8DTX7 Q8DTY0 Q8DU34 Q8DV06 Q8DVL6 Q8DVV2 Q8DVV3 Q8DWJ5 Q93D83 Q9X670
Biological Process	response to drug	4	GO:0042493	2	8	157	477	0.76	1	0	Q8DTA8 Q8DTF8
Biological Process	response to external stimulus	3	GO:0009605	6	18	157	477	1.01	1	0	I6L8Y0 P27624 Q8DSX9 Q8DTF8 Q8DTN5 Q8DVL6
Biological Process	lipid biosynthetic process	5	GO:0008610	4	13	157	477	0.93	1	0	Q8CZF0 Q8DSN0 Q8DSN9 Q8DSX2
Biological Process	pyrimidine ribonucleotide biosynthetic process	11	GO:0009220	2	7	157	477	0.87	1	0	Q8DST6 Q8DSY1

## Sheet: Kac_GO_enrich_only
Table S2 GO enrichment analysis of proteins with Kla and Kac sites (Kac_GO_enrich_only)
GO terms level 1	GO terms description	GO terms level	GO terms ID	Mapping	Background	All mapping	All background	Fold enrichment	Fisher's exact test P value	-Log10 P value	Related proteins
Cellular Component	cell surface	3	GO:0009986	12	15	147	432	2.35	0.000280755	3.55	O06941 O06942 P59161 P72483 Q8CWW6 Q8DS12 Q8DTS9 Q8DTX7 Q8DVV2 Q8DVV3 Q8DVX9 Q8DWA9
Cellular Component	intracellular	2	GO:0005622	121	315	147	432	1.13	0.00194396	2.71	G1XVB9 I6L8Y7 I6L917 I6L921 O06941 O68575 O68579 P27624 P45596 P50978 P59133 P59161 P59186 P59388 P72483 P72484 P95786 P95787 Q8CWW6 Q8CWW7 Q8CWX1 Q8CWX2 Q8CWY0 Q8CWY1 Q8CWY4 Q8CWY5 Q8CWY8 Q8CWY9 Q8CWZ0 Q8CWZ6 Q8DRR1 Q8DRR2 Q8DRS8 Q8DRZ8 Q8DS11 Q8DS12 Q8DS16 Q8DS18 Q8DS19 Q8DS20 Q8DS21 Q8DS22 Q8DS23 Q8DS25 Q8DS26 Q8DS27 Q8DS31 Q8DS35 Q8DS36 Q8DS44 Q8DS46 Q8DS47 Q8DS57 Q8DS65 Q8DS85 Q8DSC9 Q8DSD1 …
Cellular Component	cytoplasm	3	GO:0005737	113	292	147	432	1.14	0.00335	2.47	G1XVB9 I6L8Y7 I6L917 I6L921 O06941 O68575 O68579 P27624 P45596 P50978 P59133 P59161 P59186 P59388 P72483 P72484 Q8CWW6 Q8CWW7 Q8CWX1 Q8CWX2 Q8CWY0 Q8CWY1 Q8CWY4 Q8CWY5 Q8CWY8 Q8CWY9 Q8CWZ0 Q8CWZ6 Q8DRR1 Q8DRR2 Q8DRS8 Q8DS11 Q8DS12 Q8DS16 Q8DS18 Q8DS19 Q8DS20 Q8DS21 Q8DS22 Q8DS23 Q8DS25 Q8DS26 Q8DS27 Q8DS31 Q8DS35 Q8DS36 Q8DS44 Q8DS57 Q8DS65 Q8DS85 Q8DSC9 Q8DSD7 Q8DSE7 Q8DSF0 Q8DSF5 Q8DSJ4 Q8DSJ9 …
Cellular Component	intrinsic component of plasma membrane	5	GO:0031226	2	19	147	432	0.31	0.0264172	1.58	Q8DSF0 Q8DTL1
Cellular Component	integral component of plasma membrane	6	GO:0005887	2	19	147	432	0.31	0.0264172	1.58	Q8DSF0 Q8DTL1
Cellular Component	intrinsic component of membrane	4	GO:0031224	3	23	147	432	0.38	0.039368	1.4	Q8DSF0 Q8DTL1 Q8DUS8
Cellular Component	integral component of membrane	5	GO:0016021	3	23	147	432	0.38	0.039368	1.4	Q8DSF0 Q8DTL1 Q8DUS8
Cellular Component	ribosomal subunit	7	GO:0044391	22	49	147	432	1.32	0.108733	0.96	G1XVB9 P59133 P59186 Q8DRS8 Q8DS11 Q8DS16 Q8DS18 Q8DS19 Q8DS20 Q8DS21 Q8DS22 Q8DS23 Q8DS25 Q8DS26 Q8DS27 Q8DS31 Q8DS35 Q8DSD7 Q8DSY0 Q8DUQ6 Q8DVI8 Q8DW98
Cellular Component	DNA-directed RNA polymerase complex	7	GO:0000428	2	2	147	432	2.94	0.115268	0.94	Q8DS46 Q8DS47
Cellular Component	ribosome	6	GO:0005840	22	50	147	432	1.29	0.115898	0.94	G1XVB9 P59133 P59186 Q8DRS8 Q8DS11 Q8DS16 Q8DS18 Q8DS19 Q8DS20 Q8DS21 Q8DS22 Q8DS23 Q8DS25 Q8DS26 Q8DS27 Q8DS31 Q8DS35 Q8DSD7 Q8DSY0 Q8DUQ6 Q8DVI8 Q8DW98
Cellular Component	intracellular non-membrane-bounded organelle	5	GO:0043232	25	58	147	432	1.27	0.136382	0.87	G1XVB9 P59133 P59186 Q8DRS8 Q8DS11 Q8DS16 Q8DS18 Q8DS19 Q8DS20 Q8DS21 Q8DS22 Q8DS23 Q8DS25 Q8DS26 Q8DS27 Q8DS31 Q8DS35 Q8DSD7 Q8DSY0 Q8DUQ6 Q8DV90 Q8DVB0 Q8DVI8 Q8DVM2 Q8DW98
Cellular Component	non-membrane-bounded organelle	4	GO:0043228	25	58	147	432	1.27	0.136382	0.87	G1XVB9 P59133 P59186 Q8DRS8 Q8DS11 Q8DS16 Q8DS18 Q8DS19 Q8DS20 Q8DS21 Q8DS22 Q8DS23 Q8DS25 Q8DS26 Q8DS27 Q8DS31 Q8DS35 Q8DSD7 Q8DSY0 Q8DUQ6 Q8DV90 Q8DVB0 Q8DVI8 Q8DVM2 Q8DW98
Cellular Component	small ribosomal subunit	8	GO:0015935	10	20	147	432	1.47	0.147689	0.83	P59133 P59186 Q8DS11 Q8DS18 Q8DS22 Q8DS26 Q8DS27 Q8DS35 Q8DSD7 Q8DVI8
Cellular Component	ribonucleoprotein complex	3	GO:1990904	23	53	147	432	1.28	0.162903	0.79	G1XVB9 P59133 P59186 Q8DRS8 Q8DS11 Q8DS16 Q8DS18 Q8DS19 Q8DS20 Q8DS21 Q8DS22 Q8DS23 Q8DS25 Q8DS26 Q8DS27 Q8DS31 Q8DS35 Q8DSD7 Q8DSY0 Q8DUQ6 Q8DV22 Q8DVI8 Q8DW98
Cellular Component	intracellular organelle	4	GO:0043229	25	60	147	432	1.22	0.188379	0.72	G1XVB9 P59133 P59186 Q8DRS8 Q8DS11 Q8DS16 Q8DS18 Q8DS19 Q8DS20 Q8DS21 Q8DS22 Q8DS23 Q8DS25 Q8DS26 Q8DS27 Q8DS31 Q8DS35 Q8DSD7 Q8DSY0 Q8DUQ6 Q8DV90 Q8DVB0 Q8DVI8 Q8DVM2 Q8DW98
Cellular Component	organelle	3	GO:0043226	25	60	147	432	1.22	0.188379	0.72	G1XVB9 P59133 P59186 Q8DRS8 Q8DS11 Q8DS16 Q8DS18 Q8DS19 Q8DS20 Q8DS21 Q8DS22 Q8DS23 Q8DS25 Q8DS26 Q8DS27 Q8DS31 Q8DS35 Q8DSD7 Q8DSY0 Q8DUQ6 Q8DV90 Q8DVB0 Q8DVI8 Q8DVM2 Q8DW98
Cellular Component	cytosolic ribosome	7	GO:0022626	20	47	147	432	1.25	0.195839	0.71	G1XVB9 P59186 Q8DRS8 Q8DS11 Q8DS16 Q8DS18 Q8DS19 Q8DS20 Q8DS21 Q8DS22 Q8DS23 Q8DS25 Q8DS27 Q8DS31 Q8DS35 Q8DSD7 Q8DSY0 Q8DUQ6 Q8DVI8 Q8DW98
Cellular Component	cell wall	5	GO:0005618	22	52	147	432	1.24	0.211732	0.67	O06941 P59186 P72483 P95778 P95787 Q54431 Q8CWX2 Q8DRS8 Q8DS07 Q8DS11 Q8DS19 Q8DS85 Q8DSG3 Q8DSY0 Q8DSY2 Q8DTL1 Q8DTS9 Q8DU41 Q8DUG5 Q8DVB0 Q8DVV2 Q8DW98
Cellular Component	external encapsulating structure	4	GO:0030312	22	52	147	432	1.24	0.211732	0.67	O06941 P59186 P72483 P95778 P95787 Q54431 Q8CWX2 Q8DRS8 Q8DS07 Q8DS11 Q8DS19 Q8DS85 Q8DSG3 Q8DSY0 Q8DSY2 Q8DTL1 Q8DTS9 Q8DU41 Q8DUG5 Q8DVB0 Q8DVV2 Q8DW98
Cellular Component	phenylalanine-tRNA ligase complex	4	GO:0009328	2	3	147	432	1.96	0.268065	0.57	Q8CWX2 Q8DS65
Cellular Component	RNA polymerase complex	6	GO:0030880	2	3	147	432	1.96	0.268065	0.57	Q8DS46 Q8DS47
Cellular Component	bacterial nucleoid	6	GO:0043590	3	6	147	432	1.47	0.413671	0.38	Q8DV90 Q8DVB0 Q8DVM2
Cellular Component	cytosol	4	GO:0005829	72	199	147	432	1.06	0.415588	0.38	G1XVB9 I6L8Y7 O06941 O68575 P27624 P50978 P59161 P59186 P72484 Q8CWW6 Q8CWX2 Q8CWY0 Q8CWY1 Q8CWY4 Q8CWY5 Q8CWY8 Q8CWY9 Q8DRR2 Q8DRS8 Q8DS11 Q8DS12 Q8DS16 Q8DS18 Q8DS19 Q8DS20 Q8DS21 Q8DS22 Q8DS23 Q8DS25 Q8DS27 Q8DS31 Q8DS35 Q8DS44 Q8DS85 Q8DSC9 Q8DSD7 Q8DSF0 Q8DSF5 Q8DSJ4 Q8DSJ9 Q8DSR0 Q8DST6 Q8DSY0 Q8DSY2 Q8DT23 Q8DT38 Q8DT49 Q8DTT9 Q8DTU0 Q8DTX7 Q8DU72 Q8DUG4 Q8DUL0 Q8DUQ6 Q8DV06 Q8DV10 Q8DV22 …
Cellular Component	cytosolic large ribosomal subunit	9	GO:0022625	12	29	147	432	1.22	0.41949	0.38	G1XVB9 Q8DRS8 Q8DS16 Q8DS19 Q8DS20 Q8DS21 Q8DS23 Q8DS25 Q8DS31 Q8DSY0 Q8DUQ6 Q8DW98
Cellular Component	large ribosomal subunit	8	GO:0015934	12	29	147	432	1.22	0.41949	0.38	G1XVB9 Q8DRS8 Q8DS16 Q8DS19 Q8DS20 Q8DS21 Q8DS23 Q8DS25 Q8DS31 Q8DSY0 Q8DUQ6 Q8DW98
Cellular Component	cytosolic small ribosomal subunit	9	GO:0022627	8	18	147	432	1.31	0.446004	0.35	P59186 Q8DS11 Q8DS18 Q8DS22 Q8DS27 Q8DS35 Q8DSD7 Q8DVI8
Cellular Component	transferase complex	4	GO:1990234	4	8	147	432	1.47	0.45292	0.34	Q8DRZ8 Q8DS46 Q8DS47 Q8DW44
Cellular Component	protein-containing complex	2	GO:0032991	39	105	147	432	1.09	0.477947	0.32	G1XVB9 O06941 O07329 P59133 P59186 P59388 P95786 P95787 Q8CWW6 Q8CWX2 Q8DRS8 Q8DRZ8 Q8DS11 Q8DS16 Q8DS18 Q8DS19 Q8DS20 Q8DS21 Q8DS22 Q8DS23 Q8DS25 Q8DS26 Q8DS27 Q8DS31 Q8DS35 Q8DS46 Q8DS47 Q8DS65 Q8DSD1 Q8DSD7 Q8DSF0 Q8DSF5 Q8DSY0 Q8DUP4 Q8DUQ6 Q8DV22 Q8DVI8 Q8DW44 Q8DW98
Cellular Component	plasma membrane	4	GO:0005886	50	156	147	432	0.94	0.527912	0.28	G1XVB9 P59186 P72483 P95778 P95786 P95787 P95788 Q54431 Q8CWW7 Q8CWX2 Q8CWY8 Q8CWY9 Q8DRS8 Q8DRU6 Q8DRX2 Q8DS07 Q8DS11 Q8DS16 Q8DS18 Q8DS20 Q8DS22 Q8DS23 Q8DS25 Q8DS31 Q8DS35 Q8DS85 Q8DSF0 Q8DSF5 Q8DSG1 Q8DSW8 Q8DSY0 Q8DSY1 Q8DSY2 Q8DT61 Q8DTL0 Q8DTL1 Q8DTM7 Q8DTQ3 Q8DU41 Q8DUG5 Q8DUQ6 Q8DV22 Q8DV81 Q8DV90 Q8DVD0 Q8DVK1 Q8DVQ3 Q8DW98 Q8DWN5 Q8DWN9
Cellular Component	membrane	3	GO:0016020	51	160	147	432	0.94	0.528295	0.28	G1XVB9 P59186 P72483 P95778 P95786 P95787 P95788 Q54431 Q8CWW7 Q8CWX2 Q8CWY8 Q8CWY9 Q8DRS8 Q8DRU6 Q8DRX2 Q8DS07 Q8DS11 Q8DS16 Q8DS18 Q8DS20 Q8DS22 Q8DS23 Q8DS25 Q8DS31 Q8DS35 Q8DS85 Q8DSF0 Q8DSF5 Q8DSG1 Q8DSW8 Q8DSY0 Q8DSY1 Q8DSY2 Q8DT61 Q8DTL0 Q8DTL1 Q8DTM7 Q8DTQ3 Q8DU41 Q8DUG5 Q8DUQ6 Q8DUS8 Q8DV22 Q8DV81 Q8DV90 Q8DVD0 Q8DVK1 Q8DVQ3 Q8DW98 Q8DWN5 Q8DWN9
Cellular Component	cell septum	3	GO:0030428	2	4	147	432	1.47	0.607861	0.22	Q8DSC9 Q8DWM7
Cellular Component	protein-DNA complex	3	GO:0032993	2	8	147	432	0.73	0.721661	0.14	O07329 P59388
Cellular Component	cell periphery	3	GO:0071944	56	170	147	432	0.97	0.755442	0.12	G1XVB9 O06941 P59186 P72483 P95778 P95786 P95787 P95788 Q54431 Q8CWW7 Q8CWX2 Q8CWY8 Q8CWY9 Q8DRS8 Q8DRU6 Q8DRX2 Q8DS07 Q8DS11 Q8DS16 Q8DS18 Q8DS19 Q8DS20 Q8DS22 Q8DS23 Q8DS25 Q8DS31 Q8DS35 Q8DS85 Q8DSF0 Q8DSF5 Q8DSG1 Q8DSG3 Q8DSW8 Q8DSY0 Q8DSY1 Q8DSY2 Q8DT61 Q8DTL0 Q8DTL1 Q8DTM7 Q8DTQ3 Q8DTS9 Q8DU41 Q8DUG5 Q8DUQ6 Q8DV22 Q8DV81 Q8DV90 Q8DVB0 Q8DVD0 Q8DVK1 Q8DVQ3 Q8DVV2 Q8DW98 Q8DWN5 Q8DWN9
Cellular Component	cell	2	GO:0005623	142	415	147	432	1.01	0.798018	0.1	G1XVB9 I6L8Y7 I6L917 I6L921 O06941 O06942 O68575 O68579 P27624 P45596 P50978 P59133 P59161 P59186 P59388 P72483 P72484 P95778 P95786 P95787 P95788 Q54431 Q8CWW6 Q8CWW7 Q8CWX1 Q8CWX2 Q8CWY0 Q8CWY1 Q8CWY4 Q8CWY5 Q8CWY8 Q8CWY9 Q8CWZ0 Q8CWZ6 Q8DRR1 Q8DRR2 Q8DRS8 Q8DRU6 Q8DRX2 Q8DRZ8 Q8DS07 Q8DS11 Q8DS12 Q8DS16 Q8DS18 Q8DS19 Q8DS20 Q8DS21 Q8DS22 Q8DS23 Q8DS25 Q8DS26 Q8DS27 Q8DS31 Q8DS35 Q8DS36 Q8DS44 …
Cellular Component	catalytic complex	3	GO:1902494	8	21	147	432	1.12	0.813773	0.09	Q8CWX2 Q8DRZ8 Q8DS46 Q8DS47 Q8DS65 Q8DSF5 Q8DUP4 Q8DW44
Cellular Component	cell division site	3	GO:0032153	2	5	147	432	1.18	1	0	Q8DSC9 Q8DTL0
Cellular Component	proton-transporting two-sector ATPase complex	5	GO:0016469	2	5	147	432	1.18	1	0	P95786 P95787
Cellular Component	nucleoid	3	GO:0009295	3	8	147	432	1.1	1	0	Q8DV90 Q8DVB0 Q8DVM2
Cellular Component	extracellular region	3	GO:0005576	5	15	147	432	0.98	1	0	P13470 P08987 P49331 Q8DTL1 Q8DTS9
Cellular Component	proton-transporting ATP synthase complex	6	GO:0045259	2	5	147	432	1.18	1	0	P95786 P95787
Cellular Component	membrane protein complex	4	GO:0098796	2	6	147	432	0.98	1	0	P95786 P95787
Cellular Component	plasma membrane protein complex	5	GO:0098797	2	5	147	432	1.18	1	0	P95786 P95787
Molecular Function	aminoacyl-tRNA ligase activity	5	GO:0004812	14	17	144	450	2.57	1.9266e-05	4.72	Q8CWX1 Q8CWX2 Q8CWY0 Q8CWY5 Q8DRR1 Q8DS44 Q8DS85 Q8DSJ9 Q8DSL1 Q8DSW8 Q8DT12 Q8DTM2 Q8DVD3 Q8DWA9
Molecular Function	ligase activity, forming carbon-oxygen bonds	4	GO:0016875	14	17	144	450	2.57	1.9266e-05	4.72	Q8CWX1 Q8CWX2 Q8CWY0 Q8CWY5 Q8DRR1 Q8DS44 Q8DS85 Q8DSJ9 Q8DSL1 Q8DSW8 Q8DT12 Q8DTM2 Q8DVD3 Q8DWA9
Molecular Function	mannan binding	5	GO:2001065	9	10	144	450	2.81	0.000214078	3.67	O06941 O06942 P59161 Q8CWW6 Q8DS12 Q8DTX7 Q8DVV2 Q8DVX9 Q8DWA9
Molecular Function	polysaccharide binding	4	GO:0030247	9	10	144	450	2.81	0.000214078	3.67	O06941 O06942 P59161 Q8CWW6 Q8DS12 Q8DTX7 Q8DVV2 Q8DVX9 Q8DWA9
Molecular Function	carbohydrate binding	3	GO:0030246	9	10	144	450	2.81	0.000214078	3.67	O06941 O06942 P59161 Q8CWW6 Q8DS12 Q8DTX7 Q8DVV2 Q8DVX9 Q8DWA9
Molecular Function	ligase activity	3	GO:0016874	21	34	144	450	1.93	0.00021715	3.66	Q8CWX1 Q8CWX2 Q8CWY0 Q8CWY4 Q8CWY5 Q8CWZ0 Q8DRR1 Q8DS44 Q8DS85 Q8DSG6 Q8DSJ9 Q8DSL1 Q8DSW8 Q8DT12 Q8DT49 Q8DTM2 Q8DU81 Q8DUP3 Q8DVD3 Q8DW14 Q8DWA9
Molecular Function	transferase activity	3	GO:0016740	24	113	144	450	0.66	0.00503087	2.3	P95778 Q8CWX0 Q8DRZ8 Q8DS07 Q8DS36 Q8DSG1 Q8DSI6 Q8DST6 Q8DSV3 Q8DSY1 Q8DT10 Q8DT23 Q8DTX6 Q8DTX7 Q8DUG4 Q8DV81 Q8DVK1 Q8DVN0 Q8DVV2 Q8DVY7 Q8DW29 Q8DW44 Q8DWE8 Q93D95
Molecular Function	transporter activity	2	GO:0005215	6	38	144	450	0.49	0.0283728	1.55	P95786 P95787 Q8DRU6 Q8DSF0 Q8DUS8 Q93D97
Molecular Function	catalytic activity, acting on a tRNA	4	GO:0140101	16	32	144	450	1.56	0.0301197	1.52	Q8CWX1 Q8CWX2 Q8CWY0 Q8CWY5 Q8DRR1 Q8DS44 Q8DS85 Q8DSG6 Q8DSJ9 Q8DSL1 Q8DSW8 Q8DT12 Q8DTM2 Q8DVD3 Q8DWA9 Q8DWN5
Molecular Function	transmembrane transporter activity	3	GO:0022857	5	33	144	450	0.47	0.0328956	1.48	P95786 P95787 Q8DSF0 Q8DUS8 Q93D97
Molecular Function	identical protein binding	4	GO:0042802	10	50	144	450	0.62	0.0552176	1.26	O06941 Q8CWX2 Q8DRR2 Q8DSC9 Q8DST7 Q8DTM7 Q8DTQ9 Q8DTX7 Q8DVB0 Q8DVK7
Molecular Function	RNA binding	5	GO:0003723	19	42	144	450	1.41	0.0578768	1.24	G1XVB9 P59133 Q59938 Q8DRS8 Q8DS12 Q8DS20 Q8DS23 Q8DS25 Q8DS27 Q8DSD7 Q8DSE7 Q8DSY0 Q8DSY2 Q8DT66 Q8DTM7 Q8DV22 Q8DV90 Q8DVM2 Q8DW98
Molecular Function	nuclease activity	5	GO:0004518	3	23	144	450	0.41	0.0637911	1.2	I6L921 Q8DT66 Q8DTB3
Molecular Function	intramolecular oxidoreductase activity	4	GO:0016860	4	6	144	450	2.08	0.0860711	1.07	P72484 Q8DSN0 Q8DTT9 Q9X670
Molecular Function	hydrolase activity, acting on glycosyl bonds	4	GO:0016798	3	4	144	450	2.34	0.098645	1.01	I6L8Y7 P50978 Q8DTV8
Molecular Function	RNA helicase activity	10	GO:0003724	3	4	144	450	2.34	0.098645	1.01	Q8DSF5 Q8DV90 Q8DVM2
Molecular Function	RNA-dependent ATPase activity	9	GO:0008186	3	4	144	450	2.34	0.098645	1.01	Q8DSF5 Q8DV90 Q8DVM2
Molecular Function	DNA replication origin binding	8	GO:0003688	2	2	144	450	3.12	0.101915	0.99	Q8CWW7 Q8DWN9
Molecular Function	ferrous iron binding	8	GO:0008198	2	2	144	450	3.12	0.101915	0.99	Q8DT38 Q8DW29
Molecular Function	structural constituent of ribosome	3	GO:0003735	21	49	144	450	1.34	0.104078	0.98	G1XVB9 P59133 P59186 Q8DRS8 Q8DS11 Q8DS16 Q8DS18 Q8DS19 Q8DS20 Q8DS21 Q8DS22 Q8DS23 Q8DS25 Q8DS26 Q8DS27 Q8DS31 Q8DS35 Q8DSD7 Q8DSY0 Q8DUQ6 Q8DW98
Molecular Function	structural molecule activity	2	GO:0005198	21	49	144	450	1.34	0.104078	0.98	G1XVB9 P59133 P59186 Q8DRS8 Q8DS11 Q8DS16 Q8DS18 Q8DS19 Q8DS20 Q8DS21 Q8DS22 Q8DS23 Q8DS25 Q8DS26 Q8DS27 Q8DS31 Q8DS35 Q8DSD7 Q8DSY0 Q8DUQ6 Q8DW98
Molecular Function	endonuclease activity	6	GO:0004519	2	16	144	450	0.39	0.105866	0.98	Q8DT66 Q8DTB3
Molecular Function	zinc ion binding	7	GO:0008270	6	11	144	450	1.7	0.113877	0.94	G1XVB9 Q8DS11 Q8DS12 Q8DVD3 Q8DW98 Q8DWA9
Molecular Function	hydro-lyase activity	5	GO:0016836	6	11	144	450	1.7	0.113877	0.94	P95780 Q59938 Q8DRT7 Q8DSN0 Q8DTQ9 Q8DTS9
Molecular Function	nucleic acid binding	4	GO:0003676	25	61	144	450	1.28	0.13913	0.86	G1XVB9 O07329 P59133 P59388 Q59938 Q8CWW7 Q8DRS8 Q8DRX2 Q8DS12 Q8DS20 Q8DS23 Q8DS25 Q8DS27 Q8DSD1 Q8DSD7 Q8DSE7 Q8DSY0 Q8DSY2 Q8DT66 Q8DTM7 Q8DV22 Q8DV90 Q8DVM2 Q8DW98 Q8DWN9
Molecular Function	ATPase activity	8	GO:0016887	13	29	144	450	1.4	0.14964	0.82	P95786 P95787 Q8CWY3 Q8DSD1 Q8DSF0 Q8DSF5 Q8DST7 Q8DU41 Q8DV90 Q8DVM2 Q8DWM7 Q8DWN6 Q93D97
Molecular Function	ion transmembrane transporter activity	4	GO:0015075	2	15	144	450	0.42	0.160209	0.8	P95786 P95787
Molecular Function	rRNA binding	6	GO:0019843	8	17	144	450	1.47	0.190463	0.72	P59133 Q8DRS8 Q8DS20 Q8DS23 Q8DS25 Q8DS27 Q8DSD7 Q8DW98
Molecular Function	carbon-oxygen lyase activity	4	GO:0016835	6	12	144	450	1.56	0.211497	0.67	P95780 Q59938 Q8DRT7 Q8DSN0 Q8DTQ9 Q8DTS9
Molecular Function	translation factor activity, RNA binding	6	GO:0008135	4	7	144	450	1.79	0.217439	0.66	Q8DS12 Q8DSE7 Q8DSY2 Q8DV22
Molecular Function	ribonuclease activity	6	GO:0004540	2	13	144	450	0.48	0.240589	0.62	Q8DT66 Q8DTB3
Molecular Function	ATP-dependent peptidase activity	9	GO:0004176	2	3	144	450	2.08	0.241139	0.62	Q8DST7 Q8DWM7
Molecular Function	iron ion binding	7	GO:0005506	2	3	144	450	2.08	0.241139	0.62	Q8DT38 Q8DW29
Molecular Function	phenylalanine-tRNA ligase activity	6	GO:0004826	2	3	144	450	2.08	0.241139	0.62	Q8CWX1 Q8CWX2
Molecular Function	unfolded protein binding	4	GO:0051082	2	3	144	450	2.08	0.241139	0.62	O06941 Q8CWW6
Molecular Function	translation elongation factor activity	7	GO:0003746	2	3	144	450	2.08	0.241139	0.62	Q8DS12 Q8DSE7
Molecular Function	ribosomal large subunit binding	5	GO:0043023	2	3	144	450	2.08	0.241139	0.62	Q8DSY2 Q8DWN6
Molecular Function	ribosomal small subunit binding	5	GO:0043024	2	3	144	450	2.08	0.241139	0.62	Q8DV22 Q8DVI8
Molecular Function	amino acid kinase activity	6	GO:0019202	2	3	144	450	2.08	0.241139	0.62	Q8DUG4 Q8DVN0
Molecular Function	protease binding	5	GO:0002020	2	3	144	450	2.08	0.241139	0.62	Q8DVV2 Q8DVV3
Molecular Function	anion binding	4	GO:0043168	11	47	144	450	0.73	0.24687	0.61	P72477 Q8CWY0 Q8DSF0 Q8DSG1 Q8DTL0 Q8DU41 Q8DUR5 Q8DV90 Q8DVD8 Q8DVM2 Q8DWA9
Molecular Function	hydrolase activity, acting on ester bonds	4	GO:0016788	8	36	144	450	0.69	0.263127	0.58	I6L921 Q8DS07 Q8DSJ9 Q8DT66 Q8DTB3 Q8DTQ9 Q8DV06 Q8DWN5
Molecular Function	enzyme binding	4	GO:0019899	4	8	144	450	1.56	0.274605	0.56	Q8DS12 Q8DTS9 Q8DVV2 Q8DVV3
Molecular Function	catalytic activity, acting on RNA	3	GO:0140098	23	60	144	450	1.2	0.298068	0.53	Q8CWX1 Q8CWX2 Q8CWY0 Q8CWY5 Q8DRR1 Q8DS36 Q8DS44 Q8DS85 Q8DSF5 Q8DSG6 Q8DSJ9 Q8DSL1 Q8DSW8 Q8DT12 Q8DT66 Q8DTB3 Q8DTM2 Q8DV90 Q8DVD3 Q8DVM2 Q8DWA9 Q8DWN5 Q93D95
Molecular Function	transition metal ion binding	6	GO:0046914	9	21	144	450	1.34	0.337648	0.47	G1XVB9 I6L917 Q8DS11 Q8DS12 Q8DT38 Q8DVD3 Q8DW29 Q8DW98 Q8DWA9
Molecular Function	protein binding	3	GO:0005515	16	61	144	450	0.82	0.375802	0.43	O06941 Q8CWW6 Q8CWX2 Q8CWY5 Q8DRR2 Q8DS12 Q8DSC9 Q8DST7 Q8DTM7 Q8DTQ9 Q8DTS9 Q8DTX7 Q8DVB0 Q8DVK7 Q8DVV2 Q8DVV3
Molecular Function	nucleoside phosphate binding	4	GO:1901265	10	40	144	450	0.78	0.377303	0.42	O06941 P72477 Q8DSF0 Q8DTL0 Q8DU41 Q8DUR5 Q8DV90 Q8DVM2 Q8DVV3 Q8DWA9
Molecular Function	nucleotide binding	5	GO:0000166	10	40	144	450	0.78	0.377303	0.42	O06941 P72477 Q8DSF0 Q8DTL0 Q8DU41 Q8DUR5 Q8DV90 Q8DVM2 Q8DVV3 Q8DWA9
Molecular Function	large ribosomal subunit rRNA binding	7	GO:0070180	3	6	144	450	1.56	0.390004	0.41	Q8DRS8 Q8DS23 Q8DW98
Molecular Function	phosphoric ester hydrolase activity	5	GO:0042578	3	6	144	450	1.56	0.390004	0.41	Q8DS07 Q8DTQ9 Q8DV06
Molecular Function	metallopeptidase activity	6	GO:0008237	3	6	144	450	1.56	0.390004	0.41	Q8DT38 Q8DV61 Q8DWM7
Molecular Function	ribonucleotide binding	6	GO:0032553	7	30	144	450	0.73	0.417606	0.38	P72477 Q8DSF0 Q8DTL0 Q8DU41 Q8DV90 Q8DVM2 Q8DWA9
Molecular Function	small molecule binding	3	GO:0036094	13	50	144	450	0.81	0.421667	0.38	O06941 P72477 Q8CWY0 Q8DSF0 Q8DSG1 Q8DTL0 Q8DU41 Q8DUR5 Q8DV90 Q8DVD8 Q8DVM2 Q8DVV3 Q8DWA9
Molecular Function	coenzyme binding	4	GO:0050662	4	19	144	450	0.66	0.451026	0.35	Q8DSG1 Q8DUR5 Q8DVD8 Q8DVV3
Molecular Function	heterocyclic compound binding	3	GO:1901363	35	100	144	450	1.09	0.468187	0.33	G1XVB9 O06941 O07329 P59133 P59388 P72477 Q59938 Q8CWW7 Q8DRS8 Q8DRX2 Q8DS12 Q8DS20 Q8DS23 Q8DS25 Q8DS27 Q8DSD1 Q8DSD7 Q8DSE7 Q8DSF0 Q8DSG1 Q8DSY0 Q8DSY2 Q8DT66 Q8DTL0 Q8DTM7 Q8DU41 Q8DUR5 Q8DV22 Q8DV90 Q8DVD8 Q8DVM2 Q8DVV3 Q8DW98 Q8DWA9 Q8DWN9
Molecular Function	organic cyclic compound binding	3	GO:0097159	35	100	144	450	1.09	0.468187	0.33	G1XVB9 O06941 O07329 P59133 P59388 P72477 Q59938 Q8CWW7 Q8DRS8 Q8DRX2 Q8DS12 Q8DS20 Q8DS23 Q8DS25 Q8DS27 Q8DSD1 Q8DSD7 Q8DSE7 Q8DSF0 Q8DSG1 Q8DSY0 Q8DSY2 Q8DT66 Q8DTL0 Q8DTM7 Q8DU41 Q8DUR5 Q8DV22 Q8DV90 Q8DVD8 Q8DVM2 Q8DVV3 Q8DW98 Q8DWA9 Q8DWN9
Molecular Function	sequence-specific double-stranded DNA binding	7	GO:1990837	4	9	144	450	1.39	0.476131	0.32	O07329 P59388 Q8CWW7 Q8DWN9
Molecular Function	sequence-specific DNA binding	6	GO:0043565	4	9	144	450	1.39	0.476131	0.32	O07329 P59388 Q8CWW7 Q8DWN9
Molecular Function	helicase activity	9	GO:0004386	4	9	144	450	1.39	0.476131	0.32	Q8CWY3 Q8DSF5 Q8DV90 Q8DVM2
Molecular Function	DNA-dependent ATPase activity	9	GO:0008094	4	9	144	450	1.39	0.476131	0.32	Q8CWY3 Q8DSD1 Q8DSF5 Q8DU41
Molecular Function	binding	2	GO:0005488	65	192	144	450	1.06	0.476201	0.32	G1XVB9 I6L8Y1 I6L917 O06941 O06942 O07329 O68575 P59133 P59161 P59388 P72477 P95778 Q59938 Q8CWW6 Q8CWW7 Q8CWX2 Q8CWY0 Q8CWY5 Q8DRR2 Q8DRS8 Q8DRX2 Q8DS11 Q8DS12 Q8DS20 Q8DS23 Q8DS25 Q8DS27 Q8DSC9 Q8DSD1 Q8DSD7 Q8DSE7 Q8DSF0 Q8DSG1 Q8DST7 Q8DSY0 Q8DSY1 Q8DSY2 Q8DT10 Q8DT38 Q8DT66 Q8DTL0 Q8DTM7 Q8DTQ9 Q8DTS9 Q8DTX7 Q8DU41 Q8DUR5 Q8DV06 Q8DV22 Q8DV90 Q8DVB0 Q8DVD3 Q8DVD8 Q8DVI8 Q8DVK1 Q8DVK7 Q8DVM2 …
Molecular Function	metal ion binding	5	GO:0046872	15	40	144	450	1.17	0.478416	0.32	G1XVB9 I6L8Y1 I6L917 P95778 Q8DS11 Q8DS12 Q8DSY1 Q8DT10 Q8DT38 Q8DU41 Q8DV06 Q8DVD3 Q8DW29 Q8DW98 Q8DWA9
Molecular Function	transcription regulator activity	2	GO:0140110	2	10	144	450	0.62	0.513054	0.29	O07329 P59388
Molecular Function	endoribonuclease activity	7	GO:0004521	2	11	144	450	0.57	0.514891	0.29	Q8DT66 Q8DTB3
Molecular Function	purine ribonucleotide binding	7	GO:0032555	7	28	144	450	0.78	0.531595	0.27	P72477 Q8DSF0 Q8DTL0 Q8DU41 Q8DV90 Q8DVM2 Q8DWA9
Molecular Function	cofactor binding	3	GO:0048037	7	27	144	450	0.81	0.532561	0.27	O68575 Q59938 Q8DSG1 Q8DUR5 Q8DVD8 Q8DVV3 Q8DW29
Molecular Function	carbohydrate derivative binding	3	GO:0097367	8	31	144	450	0.81	0.551155	0.26	P72477 Q8DSF0 Q8DTL0 Q8DU41 Q8DV90 Q8DVK1 Q8DVM2 Q8DWA9
Molecular Function	lyase activity	3	GO:0016829	12	32	144	450	1.17	0.55578	0.26	I6L8Y1 P26425 P72478 P95780 Q59938 Q8DRT7 Q8DSN0 Q8DTA7 Q8DTQ9 Q8DTS9 Q8DV10 Q8DVK8
Molecular Function	nucleotidyltransferase activity	5	GO:0016779	3	13	144	450	0.72	0.563685	0.25	P95778 Q8DS36 Q8DSI6
Molecular Function	nucleoside-triphosphatase activity	7	GO:0017111	13	36	144	450	1.13	0.580305	0.24	P95786 P95787 Q8CWY3 Q8DSD1 Q8DSF0 Q8DSF5 Q8DST7 Q8DU41 Q8DV90 Q8DVM2 Q8DWM7 Q8DWN6 Q93D97
Molecular Function	DNA-binding transcription repressor activity	4	GO:0001217	2	4	144	450	1.56	0.596101	0.22	O07329 P59388
Molecular Function	tRNA binding	6	GO:0000049	2	4	144	450	1.56	0.596101	0.22	Q8DS20 Q8DV22
Molecular Function	phosphatase activity	6	GO:0016791	2	4	144	450	1.56	0.596101	0.22	Q8DTQ9 Q8DV06
Molecular Function	ligase activity, forming carbon-nitrogen bonds	4	GO:0016879	6	16	144	450	1.17	0.597247	0.22	Q8CWY4 Q8CWZ0 Q8DSG6 Q8DU81 Q8DUP3 Q8DW14
Molecular Function	cation binding	4	GO:0043169	15	42	144	450	1.12	0.60448	0.22	G1XVB9 I6L8Y1 I6L917 P95778 Q8DS11 Q8DS12 Q8DSY1 Q8DT10 Q8DT38 Q8DU41 Q8DV06 Q8DVD3 Q8DW29 Q8DW98 Q8DWA9
Molecular Function	oxidoreductase activity, acting on NAD(P)H	4	GO:0016651	2	5	144	450	1.25	0.657003	0.18	Q8DUL0 Q8DUR5
Molecular Function	proton transmembrane transporter activity	8	GO:0015078	2	5	144	450	1.25	0.657003	0.18	P95786 P95787
Molecular Function	vitamin B6 binding	5	GO:0070279	2	5	144	450	1.25	0.657003	0.18	Q8DSG1 Q8DVD8
Molecular Function	N-acyltransferase activity	6	GO:0016410	2	5	144	450	1.25	0.657003	0.18	Q8DRZ8 Q8DVY7
Molecular Function	carboxylic ester hydrolase activity	5	GO:0052689	2	5	144	450	1.25	0.657003	0.18	Q8DSJ9 Q8DWN5
Molecular Function	transaminase activity	5	GO:0008483	2	5	144	450	1.25	0.657003	0.18	Q8DSG1 Q8DSV3
Molecular Function	active ion transmembrane transporter activity	5	GO:0022853	2	5	144	450	1.25	0.657003	0.18	P95786 P95787
Molecular Function	pyridoxal phosphate binding	6	GO:0030170	2	5	144	450	1.25	0.657003	0.18	Q8DSG1 Q8DVD8
Molecular Function	purine ribonucleoside triphosphate binding	5	GO:0035639	7	26	144	450	0.84	0.668428	0.17	P72477 Q8DSF0 Q8DTL0 Q8DU41 Q8DV90 Q8DVM2 Q8DWA9
Molecular Function	purine nucleotide binding	6	GO:0017076	8	29	144	450	0.86	0.684373	0.16	O06941 P72477 Q8DSF0 Q8DTL0 Q8DU41 Q8DV90 Q8DVM2 Q8DWA9
Molecular Function	metal cluster binding	3	GO:0051540	3	7	144	450	1.34	0.685124	0.16	O68575 Q59938 Q8DW29
Molecular Function	4 iron, 4 sulfur cluster binding	5	GO:0051539	3	7	144	450	1.34	0.685124	0.16	O68575 Q59938 Q8DW29
Molecular Function	iron-sulfur cluster binding	4	GO:0051536	3	7	144	450	1.34	0.685124	0.16	O68575 Q59938 Q8DW29
Molecular Function	transferase activity, transferring acyl groups	4	GO:0016746	3	7	144	450	1.34	0.685124	0.16	Q8DRZ8 Q8DV81 Q8DVY7
Molecular Function	molecular function regulator	2	GO:0098772	3	7	144	450	1.34	0.685124	0.16	O06941 Q8DS12 Q8DWN6
Molecular Function	ion binding	3	GO:0043167	24	81	144	450	0.93	0.693644	0.16	G1XVB9 I6L8Y1 I6L917 P72477 P95778 Q8CWY0 Q8DS11 Q8DS12 Q8DSF0 Q8DSG1 Q8DSY1 Q8DT10 Q8DT38 Q8DTL0 Q8DU41 Q8DUR5 Q8DV06 Q8DV90 Q8DVD3 Q8DVD8 Q8DVM2 Q8DW29 Q8DW98 Q8DWA9
Molecular Function	oxidoreductase activity	3	GO:0016491	10	36	144	450	0.87	0.710055	0.15	O68575 Q59931 Q8CWY9 Q8DRR2 Q8DUG5 Q8DUL0 Q8DUR5 Q8DVN0 Q8DVV3 Q93D83
Molecular Function	hydrolase activity	3	GO:0016787	29	97	144	450	0.93	0.712529	0.15	I6L8Y7 I6L921 O68579 P50978 P95786 P95787 Q8CWY3 Q8DS07 Q8DSD1 Q8DSF0 Q8DSF5 Q8DSJ9 Q8DSP9 Q8DST7 Q8DT38 Q8DT66 Q8DTB3 Q8DTQ9 Q8DTV8 Q8DU41 Q8DV06 Q8DV61 Q8DV90 Q8DVM2 Q8DWC2 Q8DWM7 Q8DWN5 Q8DWN6 Q93D97
Molecular Function	ribosome binding	5	GO:0043022	3	8	144	450	1.17	0.71474	0.15	Q8DV22 Q8DVI8 Q8DWN6
Molecular Function	carboxy-lyase activity	5	GO:0016831	3	8	144	450	1.17	0.71474	0.15	I6L8Y1 Q8DTA7 Q8DV10
Molecular Function	cation transmembrane transporter activity	5	GO:0008324	2	9	144	450	0.69	0.725066	0.14	P95786 P95787
Molecular Function	hydrolase activity, acting on acid anhydrides	4	GO:0016817	15	43	144	450	1.09	0.731432	0.14	O68579 P95786 P95787 Q8CWY3 Q8DSD1 Q8DSF0 Q8DSF5 Q8DSP9 Q8DST7 Q8DU41 Q8DV90 Q8DVM2 Q8DWM7 Q8DWN6 Q93D97
Molecular Function	catalytic activity	2	GO:0003824	99	314	144	450	0.99	0.742632	0.13	I6L8Y1 I6L8Y7 I6L921 O68575 O68579 P26425 P50978 P59161 P72478 P72484 P95778 P95780 P95786 P95787 Q59931 Q59938 Q8CWX0 Q8CWX1 Q8CWX2 Q8CWY0 Q8CWY3 Q8CWY4 Q8CWY5 Q8CWY9 Q8CWZ0 Q8DRR1 Q8DRR2 Q8DRT7 Q8DRZ8 Q8DS07 Q8DS36 Q8DS44 Q8DS85 Q8DSD1 Q8DSF0 Q8DSF5 Q8DSG1 Q8DSG6 Q8DSI6 Q8DSJ9 Q8DSL1 Q8DSN0 Q8DSP9 Q8DSR0 Q8DST6 Q8DST7 Q8DSV3 Q8DSW8 Q8DSY1 Q8DT10 Q8DT12 Q8DT23 Q8DT38 Q8DT49 Q8DT66 Q8DTA7 Q8DTB3 …
Molecular Function	intramolecular transferase activity	4	GO:0016866	3	12	144	450	0.78	0.759447	0.12	P59161 Q8DSR0 Q8DTU0
Molecular Function	double-stranded DNA binding	6	GO:0003690	5	13	144	450	1.2	0.763597	0.12	O07329 P59388 Q8CWW7 Q8DSD1 Q8DWN9
Molecular Function	protein-containing complex binding	3	GO:0044877	5	13	144	450	1.2	0.763597	0.12	Q8DSY2 Q8DTS9 Q8DV22 Q8DVI8 Q8DWN6
Molecular Function	active transmembrane transporter activity	4	GO:0022804	4	15	144	450	0.83	0.78332	0.11	P95786 P95787 Q8DSF0 Q93D97
Molecular Function	catalytic activity, acting on a protein	3	GO:0140096	5	19	144	450	0.82	0.80218	0.1	Q8DST7 Q8DT38 Q8DV61 Q8DVK1 Q8DWM7
Molecular Function	catalytic activity, acting on DNA	3	GO:0140097	6	21	144	450	0.89	0.815033	0.09	I6L921 Q8CWY3 Q8DSF5 Q8DT49 Q8DTV8 Q8DU41
Molecular Function	adenyl nucleotide binding	7	GO:0030554	8	23	144	450	1.09	0.819528	0.09	O06941 P72477 Q8DSF0 Q8DTL0 Q8DU41 Q8DV90 Q8DVM2 Q8DWA9
Molecular Function	isomerase activity	3	GO:0016853	9	26	144	450	1.08	0.82919	0.08	P59161 P72484 Q8DSN0 Q8DSR0 Q8DTT9 Q8DTU0 Q8DU41 Q8DU62 Q9X670
Molecular Function	pyrophosphatase activity	6	GO:0016462	14	42	144	450	1.04	0.862926	0.06	O68579 P95786 P95787 Q8CWY3 Q8DSD1 Q8DSF0 Q8DSF5 Q8DST7 Q8DU41 Q8DV90 Q8DVM2 Q8DWM7 Q8DWN6 Q93D97
Molecular Function	peptidase activity	4	GO:0008233	4	12	144	450	1.04	1	0	Q8DST7 Q8DT38 Q8DV61 Q8DWM7
Molecular Function	drug binding	3	GO:0008144	9	30	144	450	0.94	1	0	P72477 Q8DSF0 Q8DSG1 Q8DTL0 Q8DU41 Q8DV90 Q8DVD8 Q8DVM2 Q8DWA9
Molecular Function	ATP binding	9	GO:0005524	7	21	144	450	1.04	1	0	P72477 Q8DSF0 Q8DTL0 Q8DU41 Q8DV90 Q8DVM2 Q8DWA9
Molecular Function	mRNA binding	6	GO:0003729	2	7	144	450	0.89	1	0	Q59938 Q8DW98
Molecular Function	DNA-binding transcription factor activity	3	GO:0003700	2	7	144	450	0.89	1	0	O07329 P59388
Molecular Function	DNA binding	5	GO:0003677	6	20	144	450	0.94	1	0	O07329 P59388 Q8CWW7 Q8DRX2 Q8DSD1 Q8DWN9
Molecular Function	protein dimerization activity	4	GO:0046983	2	8	144	450	0.78	1	0	O06941 Q8CWY5
Molecular Function	ribonucleoprotein complex binding	4	GO:0043021	4	12	144	450	1.04	1	0	Q8DSY2 Q8DV22 Q8DVI8 Q8DWN6
Molecular Function	magnesium ion binding	6	GO:0000287	6	18	144	450	1.04	1	0	I6L8Y1 P95778 Q8DSY1 Q8DT10 Q8DU41 Q8DV06
Molecular Function	nucleobase-containing compound kinase activity	6	GO:0019205	2	8	144	450	0.78	1	0	Q8DST6 Q8DSY1
Molecular Function	DNA helicase activity	10	GO:0003678	2	6	144	450	1.04	1	0	Q8CWY3 Q8DSF5
Molecular Function	adenyl ribonucleotide binding	8	GO:0032559	7	22	144	450	0.99	1	0	P72477 Q8DSF0 Q8DTL0 Q8DU41 Q8DV90 Q8DVM2 Q8DWA9
Molecular Function	carbon-carbon lyase activity	4	GO:0016830	4	13	144	450	0.96	1	0	I6L8Y1 P26425 Q8DTA7 Q8DV10
Molecular Function	regulatory region nucleic acid binding	5	GO:0001067	2	8	144	450	0.78	1	0	O07329 P59388
Molecular Function	DNA-binding transcription activator activity	4	GO:0001216	2	6	144	450	1.04	1	0	O07329 P59388
Molecular Function	enzyme regulator activity	3	GO:0030234	2	6	144	450	1.04	1	0	O06941 Q8DWN6
Molecular Function	kinase activity	5	GO:0016301	8	25	144	450	1	1	0	Q8DST6 Q8DSY1 Q8DTX6 Q8DUG4 Q8DVK1 Q8DVN0 Q8DVV2 Q8DWE8
Molecular Function	vitamin binding	4	GO:0019842	2	8	144	450	0.78	1	0	Q8DSG1 Q8DVD8
Biological Process	amino acid activation	8	GO:0043038	16	18	153	477	2.77	5.70285e-07	6.24	Q8CWX1 Q8CWX2 Q8CWY0 Q8CWY5 Q8DRR1 Q8DS44 Q8DS65 Q8DS85 Q8DSG6 Q8DSJ9 Q8DSL1 Q8DSW8 Q8DT12 Q8DTM2 Q8DVD3 Q8DWA9
Biological Process	tRNA aminoacylation	10	GO:0043039	16	18	153	477	2.77	5.70285e-07	6.24	Q8CWX1 Q8CWX2 Q8CWY0 Q8CWY5 Q8DRR1 Q8DS44 Q8DS65 Q8DS85 Q8DSG6 Q8DSJ9 Q8DSL1 Q8DSW8 Q8DT12 Q8DTM2 Q8DVD3 Q8DWA9
Biological Process	tRNA aminoacylation for protein translation	11	GO:0006418	15	17	153	477	2.75	1.69563e-06	5.77	Q8CWX1 Q8CWX2 Q8CWY0 Q8CWY5 Q8DRR1 Q8DS44 Q8DS65 Q8DS85 Q8DSJ9 Q8DSL1 Q8DSW8 Q8DT12 Q8DTM2 Q8DVD3 Q8DWA9
Biological Process	peptide metabolic process	6	GO:0006518	40	76	153	477	1.64	5.03624e-05	4.3	G1XVB9 P59186 Q8CWX1 Q8CWX2 Q8CWY0 Q8CWY5 Q8DRR1 Q8DRS8 Q8DS11 Q8DS12 Q8DS16 Q8DS18 Q8DS19 Q8DS20 Q8DS21 Q8DS22 Q8DS23 Q8DS25 Q8DS26 Q8DS27 Q8DS31 Q8DS35 Q8DS44 Q8DS65 Q8DS85 Q8DSE7 Q8DSJ9 Q8DSL1 Q8DSW8 Q8DSY0 Q8DSY2 Q8DT12 Q8DTM2 Q8DUQ6 Q8DV22 Q8DV61 Q8DVD3 Q8DVQ3 Q8DW98 Q8DWA9
Biological Process	translation	8	GO:0006412	39	73	153	477	1.67	5.93102e-05	4.23	G1XVB9 P59186 Q8CWX1 Q8CWX2 Q8CWY0 Q8CWY5 Q8DRR1 Q8DRS8 Q8DS11 Q8DS12 Q8DS16 Q8DS18 Q8DS19 Q8DS20 Q8DS21 Q8DS22 Q8DS23 Q8DS25 Q8DS26 Q8DS27 Q8DS31 Q8DS35 Q8DS44 Q8DS65 Q8DS85 Q8DSE7 Q8DSJ9 Q8DSL1 Q8DSW8 Q8DSY0 Q8DSY2 Q8DT12 Q8DTM2 Q8DUQ6 Q8DV22 Q8DVD3 Q8DVQ3 Q8DW98 Q8DWA9
Biological Process	peptide biosynthetic process	7	GO:0043043	39	74	153	477	1.64	6.94254e-05	4.16	G1XVB9 P59186 Q8CWX1 Q8CWX2 Q8CWY0 Q8CWY5 Q8DRR1 Q8DRS8 Q8DS11 Q8DS12 Q8DS16 Q8DS18 Q8DS19 Q8DS20 Q8DS21 Q8DS22 Q8DS23 Q8DS25 Q8DS26 Q8DS27 Q8DS31 Q8DS35 Q8DS44 Q8DS65 Q8DS85 Q8DSE7 Q8DSJ9 Q8DSL1 Q8DSW8 Q8DSY0 Q8DSY2 Q8DT12 Q8DTM2 Q8DUQ6 Q8DV22 Q8DVD3 Q8DVQ3 Q8DW98 Q8DWA9
Biological Process	cellular protein metabolic process	6	GO:0044267	46	93	153	477	1.54	0.000108703	3.96	G1XVB9 O68575 P59186 Q8CWX1 Q8CWX2 Q8CWY0 Q8CWY5 Q8DRR1 Q8DRS8 Q8DRZ8 Q8DS11 Q8DS12 Q8DS16 Q8DS18 Q8DS19 Q8DS20 Q8DS21 Q8DS22 Q8DS23 Q8DS25 Q8DS26 Q8DS27 Q8DS31 Q8DS35 Q8DS44 Q8DS65 Q8DS85 Q8DSE7 Q8DSJ9 Q8DSL1 Q8DST7 Q8DSW8 Q8DSY0 Q8DSY2 Q8DT12 Q8DT38 Q8DTM2 Q8DUQ6 Q8DV22 Q8DV61 Q8DVD3 Q8DVK1 Q8DVQ3 Q8DW98 Q8DWA9 Q8DWC2
Biological Process	ncRNA processing	9	GO:0034470	4	47	153	477	0.27	0.000112425	3.95	Q8CWY0 Q8DSR0 Q8DSY0 Q93D95
Biological Process	amide biosynthetic process	6	GO:0043604	42	84	153	477	1.56	0.000170726	3.77	G1XVB9 P59186 Q8CWX1 Q8CWX2 Q8CWY0 Q8CWY5 Q8CWZ0 Q8DRR1 Q8DRS8 Q8DS11 Q8DS12 Q8DS16 Q8DS18 Q8DS19 Q8DS20 Q8DS21 Q8DS22 Q8DS23 Q8DS25 Q8DS26 Q8DS27 Q8DS31 Q8DS35 Q8DS44 Q8DS65 Q8DS85 Q8DSE7 Q8DSJ9 Q8DSL1 Q8DSW8 Q8DSY0 Q8DSY2 Q8DT12 Q8DTM2 Q8DUP3 Q8DUP4 Q8DUQ6 Q8DV22 Q8DVD3 Q8DVQ3 Q8DW98 Q8DWA9
Biological Process	cellular amide metabolic process	5	GO:0043603	43	88	153	477	1.52	0.000350894	3.45	G1XVB9 P59186 Q8CWX1 Q8CWX2 Q8CWY0 Q8CWY5 Q8CWZ0 Q8DRR1 Q8DRS8 Q8DS11 Q8DS12 Q8DS16 Q8DS18 Q8DS19 Q8DS20 Q8DS21 Q8DS22 Q8DS23 Q8DS25 Q8DS26 Q8DS27 Q8DS31 Q8DS35 Q8DS44 Q8DS65 Q8DS85 Q8DSE7 Q8DSJ9 Q8DSL1 Q8DSW8 Q8DSY0 Q8DSY2 Q8DT12 Q8DTM2 Q8DUP3 Q8DUP4 Q8DUQ6 Q8DV22 Q8DV61 Q8DVD3 Q8DVQ3 Q8DW98 Q8DWA9
Biological Process	protein metabolic process	5	GO:0019538	48	102	153	477	1.47	0.00047243	3.33	G1XVB9 O68575 P59186 Q8CWX1 Q8CWX2 Q8CWY0 Q8CWY5 Q8DRR1 Q8DRS8 Q8DRZ8 Q8DS11 Q8DS12 Q8DS16 Q8DS18 Q8DS19 Q8DS20 Q8DS21 Q8DS22 Q8DS23 Q8DS25 Q8DS26 Q8DS27 Q8DS31 Q8DS35 Q8DS44 Q8DS65 Q8DS85 Q8DSE7 Q8DSJ9 Q8DSL1 Q8DST7 Q8DSW8 Q8DSY0 Q8DSY2 Q8DT12 Q8DT38 Q8DTM2 Q8DUQ6 Q8DV22 Q8DV61 Q8DVD3 Q8DVK1 Q8DVQ3 Q8DW29 Q8DW98 Q8DWA9 Q8DWC2 Q8DWM7
Biological Process	cellular macromolecule biosynthetic process	6	GO:0034645	48	104	153	477	1.44	0.000816916	3.09	G1XVB9 P26422 P59186 P95778 P95780 Q8CWW7 Q8CWX1 Q8CWX2 Q8CWY0 Q8CWY3 Q8CWY5 Q8DRR1 Q8DRS8 Q8DS11 Q8DS12 Q8DS16 Q8DS18 Q8DS19 Q8DS20 Q8DS21 Q8DS22 Q8DS23 Q8DS25 Q8DS26 Q8DS27 Q8DS31 Q8DS35 Q8DS36 Q8DS44 Q8DS65 Q8DS85 Q8DSE7 Q8DSJ9 Q8DSL1 Q8DSP7 Q8DSW8 Q8DSY0 Q8DSY2 Q8DT12 Q8DTM2 Q8DUQ6 Q8DV22 Q8DVD3 Q8DVJ5 Q8DVQ3 Q8DW98 Q8DWA9 Q8DWN9
Biological Process	macromolecule biosynthetic process	5	GO:0009059	48	104	153	477	1.44	0.000816916	3.09	G1XVB9 P26422 P59186 P95778 P95780 Q8CWW7 Q8CWX1 Q8CWX2 Q8CWY0 Q8CWY3 Q8CWY5 Q8DRR1 Q8DRS8 Q8DS11 Q8DS12 Q8DS16 Q8DS18 Q8DS19 Q8DS20 Q8DS21 Q8DS22 Q8DS23 Q8DS25 Q8DS26 Q8DS27 Q8DS31 Q8DS35 Q8DS36 Q8DS44 Q8DS65 Q8DS85 Q8DSE7 Q8DSJ9 Q8DSL1 Q8DSP7 Q8DSW8 Q8DSY0 Q8DSY2 Q8DT12 Q8DTM2 Q8DUQ6 Q8DV22 Q8DVD3 Q8DVJ5 Q8DVQ3 Q8DW98 Q8DWA9 Q8DWN9
Biological Process	nicotinamide nucleotide metabolic process	10	GO:0046496	10	13	153	477	2.4	0.00101046	3	P59161 P72484 Q8CWY4 Q8DSI6 Q8DTT9 Q8DTX6 Q8DTX7 Q8DVV2 Q8DVV3 Q9X670
Biological Process	pyridine nucleotide metabolic process	9	GO:0019362	10	13	153	477	2.4	0.00101046	3	P59161 P72484 Q8CWY4 Q8DSI6 Q8DTT9 Q8DTX6 Q8DTX7 Q8DVV2 Q8DVV3 Q9X670
Biological Process	oxidoreduction coenzyme metabolic process	6	GO:0006733	10	13	153	477	2.4	0.00101046	3	P59161 P72484 Q8CWY4 Q8DSI6 Q8DTT9 Q8DTX6 Q8DTX7 Q8DVV2 Q8DVV3 Q9X670
Biological Process	pyridine-containing compound metabolic process	5	GO:0072524	10	13	153	477	2.4	0.00101046	3	P59161 P72484 Q8CWY4 Q8DSI6 Q8DTT9 Q8DTX6 Q8DTX7 Q8DVV2 Q8DVV3 Q9X670
Biological Process	ATP generation from ADP	12	GO:0006757	6	6	153	477	3.12	0.00101777	2.99	P59161 P72484 Q8DTX6 Q8DTX7 Q8DVV2 Q9X670
Biological Process	pyruvate biosynthetic process	9	GO:0042866	6	6	153	477	3.12	0.00101777	2.99	P59161 P72484 Q8DTX6 Q8DTX7 Q8DVV2 Q9X670
Biological Process	glycolytic process	13	GO:0006096	6	6	153	477	3.12	0.00101777	2.99	P59161 P72484 Q8DTX6 Q8DTX7 Q8DVV2 Q9X670
Biological Process	nucleoside diphosphate phosphorylation	9	GO:0006165	6	6	153	477	3.12	0.00101777	2.99	P59161 P72484 Q8DTX6 Q8DTX7 Q8DVV2 Q9X670
Biological Process	pyruvate metabolic process	8	GO:0006090	7	8	153	477	2.73	0.00185047	2.73	P59161 P72484 Q8DSG1 Q8DTX6 Q8DTX7 Q8DVV2 Q9X670
Biological Process	pyridine nucleotide biosynthetic process	10	GO:0019363	8	10	153	477	2.49	0.0023377	2.63	P59161 P72484 Q8CWY4 Q8DSI6 Q8DTX6 Q8DTX7 Q8DVV2 Q9X670
Biological Process	nicotinamide nucleotide biosynthetic process	11	GO:0019359	8	10	153	477	2.49	0.0023377	2.63	P59161 P72484 Q8CWY4 Q8DSI6 Q8DTX6 Q8DTX7 Q8DVV2 Q9X670
Biological Process	RNA processing	8	GO:0006396	7	51	153	477	0.43	0.00236869	2.63	Q8CWY0 Q8DSR0 Q8DSY0 Q8DT66 Q8DTB3 Q8DTM7 Q93D95
Biological Process	ribonucleoside triphosphate biosynthetic process	10	GO:0009201	9	12	153	477	2.34	0.0025434	2.59	P59161 P72484 P95786 P95787 Q8DRR2 Q8DTX6 Q8DTX7 Q8DVV2 Q9X670
Biological Process	RNA modification	8	GO:0009451	3	33	153	477	0.28	0.00306216	2.51	Q8CWY0 Q8DSR0 Q93D95
Biological Process	nucleoside monophosphate biosynthetic process	9	GO:0009124	12	18	153	477	2.08	0.00308475	2.51	P59161 P72478 P72484 P95786 P95787 Q8DST6 Q8DTX6 Q8DTX7 Q8DU81 Q8DVV2 Q8DW14 Q9X670
Biological Process	ribonucleoside monophosphate metabolic process	9	GO:0009161	12	18	153	477	2.08	0.00308475	2.51	P59161 P72478 P72484 P95786 P95787 Q8DST6 Q8DTX6 Q8DTX7 Q8DU81 Q8DVV2 Q8DW14 Q9X670
Biological Process	primary metabolic process	3	GO:0044238	117	322	153	477	1.13	0.00460492	2.34	G1XVB9 I6L8Y1 I6L8Y7 I6L921 O68575 P26422 P27624 P50978 P59161 P59186 P72478 P72484 P95778 P95780 P95786 P95787 P96993 Q59938 Q8CWW7 Q8CWX1 Q8CWX2 Q8CWY0 Q8CWY3 Q8CWY4 Q8CWY5 Q8CWY9 Q8CWZ0 Q8DRR1 Q8DRR2 Q8DRR8 Q8DRS8 Q8DRX2 Q8DRZ8 Q8DS07 Q8DS11 Q8DS12 Q8DS16 Q8DS18 Q8DS19 Q8DS20 Q8DS21 Q8DS22 Q8DS23 Q8DS25 Q8DS26 Q8DS27 Q8DS31 Q8DS35 Q8DS36 Q8DS44 Q8DS65 Q8DS85 Q8DSD1 Q8DSE7 Q8DSF5 Q8DSG1 Q8DSG6 …
Biological Process	cellular nitrogen compound biosynthetic process	5	GO:0044271	64	156	153	477	1.28	0.00466427	2.33	G1XVB9 P26422 P59161 P59186 P72478 P72484 P95778 P95786 P95787 Q8CWX1 Q8CWX2 Q8CWY0 Q8CWY4 Q8CWY5 Q8CWZ0 Q8DRR1 Q8DRR2 Q8DRS8 Q8DS11 Q8DS12 Q8DS16 Q8DS18 Q8DS19 Q8DS20 Q8DS21 Q8DS22 Q8DS23 Q8DS25 Q8DS26 Q8DS27 Q8DS31 Q8DS35 Q8DS36 Q8DS44 Q8DS65 Q8DS85 Q8DSE7 Q8DSI6 Q8DSJ9 Q8DSL1 Q8DSP7 Q8DST6 Q8DSW8 Q8DSY0 Q8DSY1 Q8DSY2 Q8DT12 Q8DTM2 Q8DTX6 Q8DTX7 Q8DU81 Q8DUL0 Q8DUP3 Q8DUP4 Q8DUQ6 Q8DV22 Q8DVD3 …
Biological Process	organic acid metabolic process	4	GO:0006082	43	97	153	477	1.38	0.00495277	2.31	I6L8Y1 P26425 P59161 P72484 Q59938 Q8CWX1 Q8CWX2 Q8CWY0 Q8CWY4 Q8CWY5 Q8CWY9 Q8CWZ0 Q8DRR1 Q8DS44 Q8DS65 Q8DS85 Q8DSG1 Q8DSG6 Q8DSI6 Q8DSJ9 Q8DSL1 Q8DSN0 Q8DSV3 Q8DSW8 Q8DT12 Q8DT38 Q8DTM2 Q8DTQ9 Q8DTX6 Q8DTX7 Q8DUG4 Q8DUG5 Q8DUP3 Q8DUP4 Q8DV10 Q8DVD3 Q8DVK8 Q8DVN0 Q8DVV2 Q8DVY7 Q8DW44 Q8DWA9 Q9X670
Biological Process	purine ribonucleotide biosynthetic process	11	GO:0009152	12	19	153	477	1.97	0.00499338	2.3	P59161 P72478 P72484 P95786 P95787 Q8DRR2 Q8DTX6 Q8DTX7 Q8DU81 Q8DVV2 Q8DW14 Q9X670
Biological Process	purine nucleotide biosynthetic process	10	GO:0006164	12	19	153	477	1.97	0.00499338	2.3	P59161 P72478 P72484 P95786 P95787 Q8DRR2 Q8DTX6 Q8DTX7 Q8DU81 Q8DVV2 Q8DW14 Q9X670
Biological Process	nucleotide phosphorylation	7	GO:0046939	6	7	153	477	2.67	0.00521852	2.28	P59161 P72484 Q8DTX6 Q8DTX7 Q8DVV2 Q9X670
Biological Process	ADP metabolic process	11	GO:0046031	6	7	153	477	2.67	0.00521852	2.28	P59161 P72484 Q8DTX6 Q8DTX7 Q8DVV2 Q9X670
Biological Process	ribonucleoside triphosphate metabolic process	9	GO:0009199	9	13	153	477	2.16	0.00599253	2.22	P59161 P72484 P95786 P95787 Q8DRR2 Q8DTX6 Q8DTX7 Q8DVV2 Q9X670
Biological Process	nucleoside triphosphate biosynthetic process	9	GO:0009142	9	13	153	477	2.16	0.00599253	2.22	P59161 P72484 P95786 P95787 Q8DRR2 Q8DTX6 Q8DTX7 Q8DVV2 Q9X670
Biological Process	ribonucleoside diphosphate metabolic process	9	GO:0009185	7	9	153	477	2.42	0.00607309	2.22	P59161 P72484 Q8DSY1 Q8DTX6 Q8DTX7 Q8DVV2 Q9X670
Biological Process	ATP biosynthetic process	12	GO:0006754	8	11	153	477	2.27	0.0062304	2.21	P59161 P72484 P95786 P95787 Q8DTX6 Q8DTX7 Q8DVV2 Q9X670
Biological Process	carboxylic acid metabolic process	6	GO:0019752	42	95	153	477	1.38	0.00665395	2.18	I6L8Y1 P59161 P72484 Q59938 Q8CWX1 Q8CWX2 Q8CWY0 Q8CWY4 Q8CWY5 Q8CWY9 Q8CWZ0 Q8DRR1 Q8DS44 Q8DS65 Q8DS85 Q8DSG1 Q8DSG6 Q8DSI6 Q8DSJ9 Q8DSL1 Q8DSN0 Q8DSV3 Q8DSW8 Q8DT12 Q8DT38 Q8DTM2 Q8DTQ9 Q8DTX6 Q8DTX7 Q8DUG4 Q8DUG5 Q8DUP3 Q8DUP4 Q8DV10 Q8DVD3 Q8DVK8 Q8DVN0 Q8DVV2 Q8DVY7 Q8DW44 Q8DWA9 Q9X670
Biological Process	oxoacid metabolic process	5	GO:0043436	42	95	153	477	1.38	0.00665395	2.18	I6L8Y1 P59161 P72484 Q59938 Q8CWX1 Q8CWX2 Q8CWY0 Q8CWY4 Q8CWY5 Q8CWY9 Q8CWZ0 Q8DRR1 Q8DS44 Q8DS65 Q8DS85 Q8DSG1 Q8DSG6 Q8DSI6 Q8DSJ9 Q8DSL1 Q8DSN0 Q8DSV3 Q8DSW8 Q8DT12 Q8DT38 Q8DTM2 Q8DTQ9 Q8DTX6 Q8DTX7 Q8DUG4 Q8DUG5 Q8DUP3 Q8DUP4 Q8DV10 Q8DVD3 Q8DVK8 Q8DVN0 Q8DVV2 Q8DVY7 Q8DW44 Q8DWA9 Q9X670
Biological Process	macromolecule modification	5	GO:0043412	8	51	153	477	0.49	0.00690988	2.16	O68575 Q8CWY0 Q8DRZ8 Q8DSR0 Q8DT38 Q8DVK1 Q8DWC2 Q93D95
Biological Process	organic substance transport	5	GO:0071702	2	25	153	477	0.25	0.00714776	2.15	Q8DRU6 Q8DSF0
Biological Process	purine ribonucleotide metabolic process	10	GO:0009150	13	22	153	477	1.84	0.00881051	2.05	P59161 P72478 P72484 P95786 P95787 Q8DRR2 Q8DS07 Q8DTX6 Q8DTX7 Q8DU81 Q8DVV2 Q8DW14 Q9X670
Biological Process	protein maturation	6	GO:0051604	4	4	153	477	3.12	0.010304	1.99	Q8DRZ8 Q8DT38 Q8DV61 Q8DW29
Biological Process	organonitrogen compound metabolic process	4	GO:1901564	83	217	153	477	1.19	0.0103418	1.99	G1XVB9 O68575 P59161 P59186 P72478 P72484 P95778 P95786 P95787 Q8CWX1 Q8CWX2 Q8CWY0 Q8CWY4 Q8CWY5 Q8CWY9 Q8CWZ0 Q8DRR1 Q8DRR2 Q8DRS8 Q8DRZ8 Q8DS07 Q8DS11 Q8DS12 Q8DS16 Q8DS18 Q8DS19 Q8DS20 Q8DS21 Q8DS22 Q8DS23 Q8DS25 Q8DS26 Q8DS27 Q8DS31 Q8DS35 Q8DS44 Q8DS65 Q8DS85 Q8DSE7 Q8DSG1 Q8DSG6 Q8DSI6 Q8DSJ9 Q8DSL1 Q8DST6 Q8DST7 Q8DSV3 Q8DSW8 Q8DSY0 Q8DSY1 Q8DSY2 Q8DT12 Q8DT38 Q8DTM2 Q8DTQ9 Q8DTT9 Q8DTX6 …
Biological Process	cellular amino acid metabolic process	7	GO:0006520	32	71	153	477	1.41	0.0131736	1.88	Q8CWX1 Q8CWX2 Q8CWY0 Q8CWY4 Q8CWY5 Q8CWY9 Q8CWZ0 Q8DRR1 Q8DS44 Q8DS65 Q8DS85 Q8DSG1 Q8DSG6 Q8DSI6 Q8DSJ9 Q8DSL1 Q8DSV3 Q8DSW8 Q8DT12 Q8DT38 Q8DTM2 Q8DTQ9 Q8DUG4 Q8DUG5 Q8DUP3 Q8DUP4 Q8DVD3 Q8DVK8 Q8DVN0 Q8DVY7 Q8DW44 Q8DWA9
Biological Process	response to cold	5	GO:0009409	5	6	153	477	2.6	0.0143864	1.84	Q8DRR0 Q8DV22 Q8DV90 Q8DVE5 Q8DVM2
Biological Process	hexose metabolic process	6	GO:0019318	5	6	153	477	2.6	0.0143864	1.84	P59161 P72484 P95778 P96993 Q9X670
Biological Process	ribose phosphate metabolic process	6	GO:0019693	16	30	153	477	1.66	0.0144018	1.84	P59161 P72478 P72484 P95786 P95787 Q8DRR2 Q8DS07 Q8DST6 Q8DSY1 Q8DTT9 Q8DTX6 Q8DTX7 Q8DU81 Q8DVV2 Q8DW14 Q9X670
Biological Process	gene expression	5	GO:0010467	52	127	153	477	1.28	0.0146278	1.83	G1XVB9 P26422 P59186 Q8CWX1 Q8CWX2 Q8CWY0 Q8CWY5 Q8DRR1 Q8DRS8 Q8DRZ8 Q8DS11 Q8DS12 Q8DS16 Q8DS18 Q8DS19 Q8DS20 Q8DS21 Q8DS22 Q8DS23 Q8DS25 Q8DS26 Q8DS27 Q8DS31 Q8DS35 Q8DS36 Q8DS44 Q8DS65 Q8DS85 Q8DSE7 Q8DSJ9 Q8DSL1 Q8DSP7 Q8DSR0 Q8DSW8 Q8DSY0 Q8DSY2 Q8DT12 Q8DT38 Q8DT66 Q8DTB3 Q8DTM2 Q8DTM7 Q8DUQ6 Q8DV22 Q8DV61 Q8DVD3 Q8DVJ5 Q8DVQ3 Q8DW29 Q8DW98 Q8DWA9 Q93D95
Biological Process	monosaccharide metabolic process	5	GO:0005996	7	10	153	477	2.18	0.014789	1.83	I6L8Y1 P59161 P72484 P95778 P96993 Q8DTT9 Q9X670
Biological Process	nucleoside diphosphate metabolic process	8	GO:0009132	7	10	153	477	2.18	0.014789	1.83	P59161 P72484 Q8DSY1 Q8DTX6 Q8DTX7 Q8DVV2 Q9X670
Biological Process	purine nucleoside diphosphate metabolic process	9	GO:0009135	6	8	153	477	2.34	0.0153226	1.81	P59161 P72484 Q8DTX6 Q8DTX7 Q8DVV2 Q9X670
Biological Process	carbohydrate catabolic process	5	GO:0016052	9	14	153	477	2	0.0162352	1.79	I6L8Y1 I6L8Y7 P50978 P59161 P72484 Q8DTX6 Q8DTX7 Q8DVV2 Q9X670
Biological Process	purine nucleoside triphosphate metabolic process	9	GO:0009144	9	14	153	477	2	0.0162352	1.79	P59161 P72484 P95786 P95787 Q8DRR2 Q8DTX6 Q8DTX7 Q8DVV2 Q9X670
Biological Process	purine-containing compound biosynthetic process	6	GO:0072522	12	21	153	477	1.78	0.0163063	1.79	P59161 P72478 P72484 P95786 P95787 Q8DRR2 Q8DTX6 Q8DTX7 Q8DU81 Q8DVV2 Q8DW14 Q9X670
Biological Process	transport	4	GO:0006810	7	44	153	477	0.5	0.016987	1.77	I6L917 P95786 P95787 Q8DRU6 Q8DSF0 Q8DUS8 Q93D97
Biological Process	localization	2	GO:0051179	7	44	153	477	0.5	0.016987	1.77	I6L917 P95786 P95787 Q8DRU6 Q8DSF0 Q8DUS8 Q93D97
Biological Process	establishment of localization	3	GO:0051234	7	44	153	477	0.5	0.016987	1.77	I6L917 P95786 P95787 Q8DRU6 Q8DSF0 Q8DUS8 Q93D97
Biological Process	cellular macromolecule metabolic process	5	GO:0044260	65	166	153	477	1.22	0.0178882	1.75	G1XVB9 I6L921 O68575 P26422 P27624 P59186 P95778 P95780 Q8CWW7 Q8CWX1 Q8CWX2 Q8CWY0 Q8CWY3 Q8CWY5 Q8DRR1 Q8DRS8 Q8DRX2 Q8DRZ8 Q8DS11 Q8DS12 Q8DS16 Q8DS18 Q8DS19 Q8DS20 Q8DS21 Q8DS22 Q8DS23 Q8DS25 Q8DS26 Q8DS27 Q8DS31 Q8DS35 Q8DS36 Q8DS44 Q8DS65 Q8DS85 Q8DSD1 Q8DSE7 Q8DSJ9 Q8DSL1 Q8DSP7 Q8DST7 Q8DSW8 Q8DSY0 Q8DSY2 Q8DT12 Q8DT38 Q8DT49 Q8DTM2 Q8DTV8 Q8DU41 Q8DUQ6 Q8DV22 Q8DV61 Q8DVB0 Q8DVD3 Q8DVJ5 …
Biological Process	ribose phosphate biosynthetic process	7	GO:0046390	14	26	153	477	1.68	0.0180332	1.74	P59161 P72478 P72484 P95786 P95787 Q8DRR2 Q8DST6 Q8DSY1 Q8DTX6 Q8DTX7 Q8DU81 Q8DVV2 Q8DW14 Q9X670
Biological Process	ribonucleotide biosynthetic process	10	GO:0009260	14	26	153	477	1.68	0.0180332	1.74	P59161 P72478 P72484 P95786 P95787 Q8DRR2 Q8DST6 Q8DSY1 Q8DTX6 Q8DTX7 Q8DU81 Q8DVV2 Q8DW14 Q9X670
Biological Process	cellular process	2	GO:0009987	133	384	153	477	1.08	0.0182523	1.74	G1XVB9 I6L8Y1 I6L8Y7 I6L917 I6L921 O06941 O68575 O68579 P26422 P26425 P27624 P50978 P59161 P59186 P72478 P72484 P95778 P95780 P95786 P95787 Q59938 Q8CWW6 Q8CWW7 Q8CWX1 Q8CWX2 Q8CWY0 Q8CWY3 Q8CWY4 Q8CWY5 Q8CWY9 Q8CWZ0 Q8DRR1 Q8DRR2 Q8DRR8 Q8DRS8 Q8DRX2 Q8DRZ8 Q8DS07 Q8DS11 Q8DS12 Q8DS16 Q8DS18 Q8DS19 Q8DS20 Q8DS21 Q8DS22 Q8DS23 Q8DS25 Q8DS26 Q8DS27 Q8DS31 Q8DS35 Q8DS36 Q8DS44 Q8DS65 Q8DS85 Q8DSC9 …
Biological Process	purine nucleotide metabolic process	9	GO:0006163	13	23	153	477	1.76	0.019542	1.71	P59161 P72478 P72484 P95786 P95787 Q8DRR2 Q8DS07 Q8DTX6 Q8DTX7 Q8DU81 Q8DVV2 Q8DW14 Q9X670
Biological Process	ATP metabolic process	3	GO:0046034	8	12	153	477	2.08	0.0226277	1.65	P59161 P72484 P95786 P95787 Q8DTX6 Q8DTX7 Q8DVV2 Q9X670
Biological Process	transmembrane transport	5	GO:0055085	5	35	153	477	0.45	0.0226786	1.64	P95786 P95787 Q8DSF0 Q8DUS8 Q93D97
Biological Process	nucleoside monophosphate metabolic process	8	GO:0009123	13	24	153	477	1.69	0.023844	1.62	P59161 P72478 P72484 P95786 P95787 Q8DST6 Q8DSY1 Q8DTX6 Q8DTX7 Q8DU81 Q8DVV2 Q8DW14 Q9X670
Biological Process	ribonucleotide metabolic process	9	GO:0009259	15	29	153	477	1.61	0.0240937	1.62	P59161 P72478 P72484 P95786 P95787 Q8DRR2 Q8DS07 Q8DST6 Q8DSY1 Q8DTX6 Q8DTX7 Q8DU81 Q8DVV2 Q8DW14 Q9X670
Biological Process	organonitrogen compound biosynthetic process	5	GO:1901566	69	180	153	477	1.2	0.0260263	1.58	G1XVB9 P59161 P59186 P72478 P72484 P95786 P95787 Q8CWX1 Q8CWX2 Q8CWY0 Q8CWY4 Q8CWY5 Q8CWY9 Q8CWZ0 Q8DRR1 Q8DRR2 Q8DRS8 Q8DS11 Q8DS12 Q8DS16 Q8DS18 Q8DS19 Q8DS20 Q8DS21 Q8DS22 Q8DS23 Q8DS25 Q8DS26 Q8DS27 Q8DS31 Q8DS35 Q8DS44 Q8DS65 Q8DS85 Q8DSE7 Q8DSG1 Q8DSI6 Q8DSJ9 Q8DSL1 Q8DST6 Q8DSV3 Q8DSW8 Q8DSY0 Q8DSY1 Q8DSY2 Q8DT12 Q8DTM2 Q8DTQ9 Q8DTX6 Q8DTX7 Q8DU81 Q8DUG4 Q8DUG5 Q8DUL0 Q8DUP3 Q8DUP4 Q8DUQ6 …
Biological Process	metabolic process	2	GO:0008152	127	366	153	477	1.08	0.0275203	1.56	G1XVB9 I6L8Y1 I6L8Y7 I6L921 O68575 O68579 P26422 P26425 P27624 P50978 P59161 P59186 P72478 P72484 P95778 P95780 P95786 P95787 P96993 Q59931 Q59938 Q8CWW7 Q8CWX1 Q8CWX2 Q8CWY0 Q8CWY3 Q8CWY4 Q8CWY5 Q8CWY9 Q8CWZ0 Q8DRR1 Q8DRR2 Q8DRR8 Q8DRS8 Q8DRX2 Q8DRZ8 Q8DS07 Q8DS11 Q8DS12 Q8DS16 Q8DS18 Q8DS19 Q8DS20 Q8DS21 Q8DS22 Q8DS23 Q8DS25 Q8DS26 Q8DS27 Q8DS31 Q8DS35 Q8DS36 Q8DS44 Q8DS65 Q8DS85 Q8DSD1 Q8DSE7 …
Biological Process	rRNA metabolic process	9	GO:0016072	3	26	153	477	0.36	0.0283991	1.55	Q8DSR0 Q8DSY0 Q93D95
Biological Process	rRNA processing	10	GO:0006364	3	26	153	477	0.36	0.0283991	1.55	Q8DSR0 Q8DSY0 Q93D95
Biological Process	positive regulation of protein metabolic process	7	GO:0051247	3	3	153	477	3.12	0.0325606	1.49	P59133 Q8DV22 Q8DVV2
Biological Process	regulation of multicellular organismal process	4	GO:0051239	3	3	153	477	3.12	0.0325606	1.49	P72483 Q8CWW6 Q8DVV2
Biological Process	tricarboxylic acid metabolic process	7	GO:0072350	3	3	153	477	3.12	0.0325606	1.49	Q59938 Q8CWZ0 Q8DV10
Biological Process	NAD metabolic process	3	GO:0019674	5	7	153	477	2.23	0.037306	1.43	Q8CWY4 Q8DSI6 Q8DTX6 Q8DTX7 Q8DVV3
Biological Process	monosaccharide biosynthetic process	6	GO:0046364	4	5	153	477	2.49	0.0385365	1.41	P59161 P72484 P95778 Q9X670
Biological Process	hexose biosynthetic process	7	GO:0019319	4	5	153	477	2.49	0.0385365	1.41	P59161 P72484 P95778 Q9X670
Biological Process	NADH metabolic process	3	GO:0006734	4	5	153	477	2.49	0.0385365	1.41	Q8CWY4 Q8DTX6 Q8DTX7 Q8DVV3
Biological Process	purine ribonucleoside metabolic process	9	GO:0046128	4	5	153	477	2.49	0.0385365	1.41	Q8DRR2 Q8DS07 Q8DU81 Q8DVK8
Biological Process	cytoplasmic translation	9	GO:0002181	4	5	153	477	2.49	0.0385365	1.41	G1XVB9 P59186 Q8DSY2 Q8DV22
Biological Process	glucose metabolic process	7	GO:0006006	4	5	153	477	2.49	0.0385365	1.41	P59161 P72484 P95778 Q9X670
Biological Process	nucleoside triphosphate metabolic process	8	GO:0009141	10	18	153	477	1.73	0.0388621	1.41	P59161 P72484 P95778 P95786 P95787 Q8DRR2 Q8DTX6 Q8DTX7 Q8DVV2 Q9X670
Biological Process	drug metabolic process	4	GO:0017144	13	25	153	477	1.62	0.0449854	1.35	P59161 P72478 P72484 P95786 P95787 Q59938 Q8DTX6 Q8DTX7 Q8DV10 Q8DVK8 Q8DVV2 Q8DW14 Q9X670
Biological Process	cellular metabolic process	3	GO:0044237	121	348	153	477	1.08	0.0465689	1.33	G1XVB9 I6L8Y1 I6L8Y7 I6L921 O68575 O68579 P26422 P26425 P27624 P50978 P59161 P59186 P72478 P72484 P95778 P95780 P95786 P95787 Q59938 Q8CWW7 Q8CWX1 Q8CWX2 Q8CWY0 Q8CWY3 Q8CWY4 Q8CWY5 Q8CWY9 Q8CWZ0 Q8DRR1 Q8DRR2 Q8DRR8 Q8DRS8 Q8DRX2 Q8DRZ8 Q8DS07 Q8DS11 Q8DS12 Q8DS16 Q8DS18 Q8DS19 Q8DS20 Q8DS21 Q8DS22 Q8DS23 Q8DS25 Q8DS26 Q8DS27 Q8DS31 Q8DS35 Q8DS36 Q8DS44 Q8DS65 Q8DS85 Q8DSD1 Q8DSE7 Q8DSF5 Q8DSG1 …
Biological Process	organic substance metabolic process	3	GO:0071704	120	345	153	477	1.08	0.048223	1.32	G1XVB9 I6L8Y1 I6L8Y7 I6L921 O68575 P26422 P26425 P27624 P50978 P59161 P59186 P72478 P72484 P95778 P95780 P95786 P95787 P96993 Q59938 Q8CWW7 Q8CWX1 Q8CWX2 Q8CWY0 Q8CWY3 Q8CWY4 Q8CWY5 Q8CWY9 Q8CWZ0 Q8DRR1 Q8DRR2 Q8DRR8 Q8DRS8 Q8DRX2 Q8DRZ8 Q8DS07 Q8DS11 Q8DS12 Q8DS16 Q8DS18 Q8DS19 Q8DS20 Q8DS21 Q8DS22 Q8DS23 Q8DS25 Q8DS26 Q8DS27 Q8DS31 Q8DS35 Q8DS36 Q8DS44 Q8DS65 Q8DS85 Q8DSD1 Q8DSE7 Q8DSF5 Q8DSG1 …
Biological Process	response to chemical	3	GO:0042221	5	32	153	477	0.49	0.0485226	1.31	Q8DSG1 Q8DTL0 Q8DTL1 Q8DUR5 Q8DVK1
Biological Process	carbohydrate metabolic process	4	GO:0005975	13	26	153	477	1.56	0.0524626	1.28	I6L8Y1 I6L8Y7 P50978 P59161 P72484 P95778 P95780 P96993 Q8DTT9 Q8DTX6 Q8DTX7 Q8DVV2 Q9X670
Biological Process	response to temperature stimulus	4	GO:0009266	9	16	153	477	1.75	0.0529986	1.28	O06941 Q8DRQ6 Q8DRR0 Q8DSP9 Q8DTX7 Q8DV22 Q8DV90 Q8DVE5 Q8DVM2
Biological Process	purine-containing compound metabolic process	5	GO:0072521	14	28	153	477	1.56	0.0579435	1.24	P59161 P72478 P72484 P95786 P95787 Q8DRR2 Q8DS07 Q8DTX6 Q8DTX7 Q8DU81 Q8DVK8 Q8DVV2 Q8DW14 Q9X670
Biological Process	cellular component assembly	5	GO:0022607	20	44	153	477	1.42	0.061096	1.21	G1XVB9 O06941 P59186 Q8DS11 Q8DS16 Q8DS18 Q8DS19 Q8DS20 Q8DS21 Q8DS25 Q8DS27 Q8DSC9 Q8DSY0 Q8DTL1 Q8DTQ3 Q8DTX7 Q8DV22 Q8DVE5 Q8DVQ3 Q8DW32
Biological Process	ribonucleoside metabolic process	8	GO:0009119	7	12	153	477	1.82	0.061417	1.21	Q8DRR2 Q8DS07 Q8DST6 Q8DSY1 Q8DU81 Q8DUL0 Q8DVK8
Biological Process	organic substance biosynthetic process	4	GO:1901576	82	225	153	477	1.14	0.0618999	1.21	G1XVB9 P26422 P59161 P59186 P72478 P72484 P95778 P95780 P95786 P95787 Q8CWW7 Q8CWX1 Q8CWX2 Q8CWY0 Q8CWY3 Q8CWY4 Q8CWY5 Q8CWY9 Q8CWZ0 Q8DRR1 Q8DRR2 Q8DRR8 Q8DRS8 Q8DS11 Q8DS12 Q8DS16 Q8DS18 Q8DS19 Q8DS20 Q8DS21 Q8DS22 Q8DS23 Q8DS25 Q8DS26 Q8DS27 Q8DS31 Q8DS35 Q8DS36 Q8DS44 Q8DS65 Q8DS85 Q8DSE7 Q8DSG1 Q8DSI6 Q8DSJ9 Q8DSL1 Q8DSN0 Q8DSP7 Q8DST6 Q8DSV3 Q8DSW8 Q8DSY0 Q8DSY1 Q8DSY2 Q8DT10 Q8DT12 Q8DTM2 …
Biological Process	biosynthetic process	3	GO:0009058	82	226	153	477	1.13	0.0630336	1.2	G1XVB9 P26422 P59161 P59186 P72478 P72484 P95778 P95780 P95786 P95787 Q8CWW7 Q8CWX1 Q8CWX2 Q8CWY0 Q8CWY3 Q8CWY4 Q8CWY5 Q8CWY9 Q8CWZ0 Q8DRR1 Q8DRR2 Q8DRR8 Q8DRS8 Q8DS11 Q8DS12 Q8DS16 Q8DS18 Q8DS19 Q8DS20 Q8DS21 Q8DS22 Q8DS23 Q8DS25 Q8DS26 Q8DS27 Q8DS31 Q8DS35 Q8DS36 Q8DS44 Q8DS65 Q8DS85 Q8DSE7 Q8DSG1 Q8DSI6 Q8DSJ9 Q8DSL1 Q8DSN0 Q8DSP7 Q8DST6 Q8DSV3 Q8DSW8 Q8DSY0 Q8DSY1 Q8DSY2 Q8DT10 Q8DT12 Q8DTM2 …
Biological Process	nucleic acid phosphodiester bond hydrolysis	7	GO:0090305	3	23	153	477	0.41	0.0642562	1.19	I6L921 Q8DT66 Q8DTB3
Biological Process	positive regulation of cellular process	5	GO:0048522	10	19	153	477	1.64	0.0757428	1.12	O07329 P59133 P59388 P72483 Q8CWW6 Q8DS16 Q8DTL1 Q8DTQ3 Q8DV22 Q8DVV2
Biological Process	generation of precursor metabolites and energy	4	GO:0006091	8	14	153	477	1.78	0.0759322	1.12	P59161 P72484 Q59938 Q8DTX6 Q8DTX7 Q8DV10 Q8DVV2 Q9X670
Biological Process	nucleotide catabolic process	9	GO:0009166	6	10	153	477	1.87	0.0823508	1.08	P59161 P72484 Q8DTX6 Q8DTX7 Q8DVV2 Q9X670
Biological Process	RNA biosynthetic process	8	GO:0032774	4	6	153	477	2.08	0.0868369	1.06	P26422 Q8DS36 Q8DSP7 Q8DVJ5
Biological Process	transcription, DNA-templated	10	GO:0006351	4	6	153	477	2.08	0.0868369	1.06	P26422 Q8DS36 Q8DSP7 Q8DVJ5
Biological Process	purine nucleoside metabolic process	8	GO:0042278	4	6	153	477	2.08	0.0868369	1.06	Q8DRR2 Q8DS07 Q8DU81 Q8DVK8
Biological Process	nucleic acid-templated transcription	9	GO:0097659	4	6	153	477	2.08	0.0868369	1.06	P26422 Q8DS36 Q8DSP7 Q8DVJ5
Biological Process	glycosyl compound metabolic process	5	GO:1901657	8	15	153	477	1.66	0.0916769	1.04	P50978 Q8DRR2 Q8DS07 Q8DST6 Q8DSY1 Q8DU81 Q8DUL0 Q8DVK8
Biological Process	cellular nitrogen compound metabolic process	4	GO:0034641	91	256	153	477	1.11	0.094421	1.02	G1XVB9 I6L921 P26422 P27624 P59161 P59186 P72478 P72484 P95778 P95786 P95787 Q8CWW7 Q8CWX1 Q8CWX2 Q8CWY0 Q8CWY3 Q8CWY4 Q8CWY5 Q8CWZ0 Q8DRR1 Q8DRR2 Q8DRS8 Q8DRX2 Q8DS07 Q8DS11 Q8DS12 Q8DS16 Q8DS18 Q8DS19 Q8DS20 Q8DS21 Q8DS22 Q8DS23 Q8DS25 Q8DS26 Q8DS27 Q8DS31 Q8DS35 Q8DS36 Q8DS44 Q8DS65 Q8DS85 Q8DSD1 Q8DSE7 Q8DSF5 Q8DSG6 Q8DSI6 Q8DSJ9 Q8DSL1 Q8DSP7 Q8DSR0 Q8DST6 Q8DSW8 Q8DSY0 Q8DSY1 Q8DSY2 Q8DT12 …
Biological Process	cellular biosynthetic process	4	GO:0044249	81	225	153	477	1.12	0.0948831	1.02	G1XVB9 P26422 P59161 P59186 P72478 P72484 P95778 P95780 P95786 P95787 Q8CWW7 Q8CWX1 Q8CWX2 Q8CWY0 Q8CWY3 Q8CWY4 Q8CWY5 Q8CWY9 Q8CWZ0 Q8DRR1 Q8DRR2 Q8DRR8 Q8DRS8 Q8DS11 Q8DS12 Q8DS16 Q8DS18 Q8DS19 Q8DS20 Q8DS21 Q8DS22 Q8DS23 Q8DS25 Q8DS26 Q8DS27 Q8DS31 Q8DS35 Q8DS36 Q8DS44 Q8DS65 Q8DS85 Q8DSE7 Q8DSG1 Q8DSI6 Q8DSJ9 Q8DSL1 Q8DSN0 Q8DSP7 Q8DST6 Q8DSV3 Q8DSW8 Q8DSY0 Q8DSY1 Q8DSY2 Q8DT10 Q8DT12 Q8DTM2 …
Biological Process	cell septum assembly	7	GO:0090529	3	4	153	477	2.34	0.0993306	1	Q8DSC9 Q8DTL1 Q8DTQ3
Biological Process	gluconeogenesis	8	GO:0006094	3	4	153	477	2.34	0.0993306	1	P59161 P72484 Q9X670
Biological Process	RNA secondary structure unwinding	8	GO:0010501	3	4	153	477	2.34	0.0993306	1	Q8DSF5 Q8DV90 Q8DVM2
Biological Process	cytokinetic process	6	GO:0032506	3	4	153	477	2.34	0.0993306	1	Q8DSC9 Q8DTL1 Q8DTQ3
Biological Process	guanosine-containing compound metabolic process	10	GO:1901068	3	4	153	477	2.34	0.0993306	1	Q8DRR2 Q8DS07 Q8DU81
Biological Process	cell cycle	3	GO:0007049	3	4	153	477	2.34	0.0993306	1	Q8DSC9 Q8DTL1 Q8DTQ3
Biological Process	DNA replication initiation	9	GO:0006270	3	4	153	477	2.34	0.0993306	1	Q8CWW7 Q8CWY3 Q8DWN9
Biological Process	phenylalanyl-tRNA aminoacylation	12	GO:0006432	3	4	153	477	2.34	0.0993306	1	Q8CWX1 Q8CWX2 Q8DS65
Biological Process	cytokinesis	5	GO:0000910	3	4	153	477	2.34	0.0993306	1	Q8DSC9 Q8DTL1 Q8DTQ3
Biological Process	base-excision repair	9	GO:0006284	3	4	153	477	2.34	0.0993306	1	I6L921 Q8DT49 Q8DTV8
Biological Process	cell cycle process	4	GO:0022402	3	4	153	477	2.34	0.0993306	1	Q8DSC9 Q8DTL1 Q8DTQ3
Biological Process	septin cytoskeleton organization	7	GO:0032185	2	2	153	477	3.12	0.102426	0.99	Q8DSC9 Q8DTQ3
Biological Process	mitotic cell cycle process	5	GO:1903047	2	2	153	477	3.12	0.102426	0.99	Q8DSC9 Q8DTQ3
Biological Process	regulation of interleukin-8 secretion	10	GO:2000482	2	2	153	477	3.12	0.102426	0.99	P72483 Q8CWW6
Biological Process	septin ring organization	8	GO:0031106	2	2	153	477	3.12	0.102426	0.99	Q8DSC9 Q8DTQ3
Biological Process	'de novo' NAD biosynthetic process	13	GO:0034627	2	2	153	477	3.12	0.102426	0.99	Q8CWY4 Q8DSI6
Biological Process	positive regulation of peptide secretion	8	GO:0002793	2	2	153	477	3.12	0.102426	0.99	P72483 Q8CWW6
Biological Process	positive regulation of cytokine production	8	GO:0001819	2	2	153	477	3.12	0.102426	0.99	P72483 Q8CWW6
Biological Process	glyceraldehyde-3-phosphate metabolic process	6	GO:0019682	2	2	153	477	3.12	0.102426	0.99	P72484 Q8DTT9
Biological Process	positive regulation of cytokine secretion	10	GO:0050715	2	2	153	477	3.12	0.102426	0.99	P72483 Q8CWW6
Biological Process	regulation of cytokine production	7	GO:0001817	2	2	153	477	3.12	0.102426	0.99	P72483 Q8CWW6
Biological Process	positive regulation of protein secretion	9	GO:0050714	2	2	153	477	3.12	0.102426	0.99	P72483 Q8CWW6
Biological Process	septin ring assembly	9	GO:0000921	2	2	153	477	3.12	0.102426	0.99	Q8DSC9 Q8DTQ3
Biological Process	positive regulation of interleukin-8 production	9	GO:0032757	2	2	153	477	3.12	0.102426	0.99	P72483 Q8CWW6
Biological Process	regulation of interleukin-8 production	8	GO:0032677	2	2	153	477	3.12	0.102426	0.99	P72483 Q8CWW6
Biological Process	aspartate metabolic process	10	GO:0006531	2	2	153	477	3.12	0.102426	0.99	Q8CWY4 Q8DSI6
Biological Process	N-terminal protein amino acid modification	8	GO:0031365	2	2	153	477	3.12	0.102426	0.99	Q8DRZ8 Q8DWC2
Biological Process	protein processing	7	GO:0016485	2	2	153	477	3.12	0.102426	0.99	Q8DT38 Q8DV61
Biological Process	division septum assembly	8	GO:0000917	2	2	153	477	3.12	0.102426	0.99	Q8DSC9 Q8DTQ3
Biological Process	cytoskeleton-dependent cytokinesis	6	GO:0061640	2	2	153	477	3.12	0.102426	0.99	Q8DSC9 Q8DTQ3
Biological Process	regulation of cytokine secretion	9	GO:0050707	2	2	153	477	3.12	0.102426	0.99	P72483 Q8CWW6
Biological Process	mitotic cytokinesis	7	GO:0000281	2	2	153	477	3.12	0.102426	0.99	Q8DSC9 Q8DTQ3
Biological Process	positive regulation of secretion by cell	8	GO:1903532	2	2	153	477	3.12	0.102426	0.99	P72483 Q8CWW6
Biological Process	positive regulation of interleukin-8 secretion	11	GO:2000484	2	2	153	477	3.12	0.102426	0.99	P72483 Q8CWW6
Biological Process	mitotic cell cycle	4	GO:0000278	2	2	153	477	3.12	0.102426	0.99	Q8DSC9 Q8DTQ3
Biological Process	disaccharide metabolic process	6	GO:0005984	2	2	153	477	3.12	0.102426	0.99	I6L8Y7 P50978
Biological Process	positive regulation of translation	9	GO:0045727	2	2	153	477	3.12	0.102426	0.99	P59133 Q8DV22
Biological Process	cell aggregation	3	GO:0098743	2	2	153	477	3.12	0.102426	0.99	O06942 Q8CWW6
Biological Process	aerobic respiration	7	GO:0009060	2	2	153	477	3.12	0.102426	0.99	Q59938 Q8DV10
Biological Process	positive regulation of transport	6	GO:0051050	2	2	153	477	3.12	0.102426	0.99	P72483 Q8CWW6
Biological Process	DNA-templated transcription, elongation	11	GO:0006354	2	2	153	477	3.12	0.102426	0.99	Q8DS36 Q8DSP7
Biological Process	cellular respiration	6	GO:0045333	2	2	153	477	3.12	0.102426	0.99	Q59938 Q8DV10
Biological Process	AMP metabolic process	11	GO:0046033	2	2	153	477	3.12	0.102426	0.99	P72478 Q8DW14
Biological Process	threonine biosynthetic process	11	GO:0009088	2	2	153	477	3.12	0.102426	0.99	Q8DUG4 Q8DUG5
Biological Process	cytoskeleton organization	6	GO:0007010	2	2	153	477	3.12	0.102426	0.99	Q8DSC9 Q8DTQ3
Biological Process	purine ribonucleoside biosynthetic process	10	GO:0046129	2	2	153	477	3.12	0.102426	0.99	Q8DRR2 Q8DU81
Biological Process	disaccharide catabolic process	7	GO:0046352	2	2	153	477	3.12	0.102426	0.99	I6L8Y7 P50978
Biological Process	AMP biosynthetic process	12	GO:0006167	2	2	153	477	3.12	0.102426	0.99	P72478 Q8DW14
Biological Process	'de novo' AMP biosynthetic process	13	GO:0044208	2	2	153	477	3.12	0.102426	0.99	P72478 Q8DW14
Biological Process	NADH oxidation	4	GO:0006116	2	2	153	477	3.12	0.102426	0.99	Q8DTX6 Q8DTX7
Biological Process	citrate metabolic process	8	GO:0006101	2	2	153	477	3.12	0.102426	0.99	Q59938 Q8DV10
Biological Process	tricarboxylic acid cycle	8	GO:0006099	2	2	153	477	3.12	0.102426	0.99	Q59938 Q8DV10
Biological Process	purine nucleoside biosynthetic process	9	GO:0042451	2	2	153	477	3.12	0.102426	0.99	Q8DRR2 Q8DU81
Biological Process	regulation of translational initiation	9	GO:0006446	2	2	153	477	3.12	0.102426	0.99	Q8DSY0 Q8DV22
Biological Process	mitotic cytokinetic process	8	GO:1902410	2	2	153	477	3.12	0.102426	0.99	Q8DSC9 Q8DTQ3
Biological Process	aggregation of unicellular organisms	4	GO:0098630	2	2	153	477	3.12	0.102426	0.99	O06942 Q8CWW6
Biological Process	oligosaccharide catabolic process	6	GO:0009313	2	2	153	477	3.12	0.102426	0.99	I6L8Y7 P50978
Biological Process	positive regulation of secretion	7	GO:0051047	2	2	153	477	3.12	0.102426	0.99	P72483 Q8CWW6
Biological Process	positive regulation of protein transport	8	GO:0051222	2	2	153	477	3.12	0.102426	0.99	P72483 Q8CWW6
Biological Process	extracellular polysaccharide metabolic process	7	GO:0046379	2	2	153	477	3.12	0.102426	0.99	P95778 P95780
Biological Process	cellular component organization	4	GO:0016043	25	60	153	477	1.3	0.103608	0.98	G1XVB9 O06941 P59186 Q8CWY3 Q8DS11 Q8DS16 Q8DS18 Q8DS19 Q8DS20 Q8DS21 Q8DS25 Q8DS27 Q8DSC9 Q8DSF5 Q8DSY0 Q8DSY2 Q8DTL1 Q8DTQ3 Q8DTX7 Q8DU41 Q8DUS8 Q8DV22 Q8DVE5 Q8DVQ3 Q8DW32
Biological Process	phosphorus metabolic process	4	GO:0006793	30	74	153	477	1.26	0.103925	0.98	O68579 P26425 P59161 P72478 P72484 P95778 P95786 P95787 Q8CWY4 Q8DRR2 Q8DRR8 Q8DS07 Q8DSI6 Q8DST6 Q8DSY1 Q8DTQ9 Q8DTT9 Q8DTX6 Q8DTX7 Q8DU81 Q8DUG4 Q8DV06 Q8DVK1 Q8DVN0 Q8DVV2 Q8DVV3 Q8DW14 Q8DWE8 Q93D83 Q9X670
Biological Process	nitrogen compound transport	5	GO:0071705	2	16	153	477	0.39	0.105941	0.97	Q8DRU6 Q8DSF0
Biological Process	ion transmembrane transport	6	GO:0034220	2	16	153	477	0.39	0.105941	0.97	P95786 P95787
Biological Process	macromolecule metabolic process	4	GO:0043170	75	208	153	477	1.12	0.113699	0.94	G1XVB9 I6L921 O68575 P26422 P27624 P59186 P95778 P95780 Q8CWW7 Q8CWX1 Q8CWX2 Q8CWY0 Q8CWY3 Q8CWY5 Q8DRR1 Q8DRS8 Q8DRX2 Q8DRZ8 Q8DS11 Q8DS12 Q8DS16 Q8DS18 Q8DS19 Q8DS20 Q8DS21 Q8DS22 Q8DS23 Q8DS25 Q8DS26 Q8DS27 Q8DS31 Q8DS35 Q8DS36 Q8DS44 Q8DS65 Q8DS85 Q8DSD1 Q8DSE7 Q8DSF5 Q8DSG6 Q8DSJ9 Q8DSL1 Q8DSP7 Q8DSR0 Q8DST7 Q8DSW8 Q8DSY0 Q8DSY2 Q8DT12 Q8DT38 Q8DT49 Q8DT66 Q8DTB3 Q8DTM2 Q8DTM7 Q8DTV8 Q8DU41 …
Biological Process	protein-containing complex assembly	6	GO:0065003	18	41	153	477	1.37	0.114192	0.94	G1XVB9 O06941 P59186 Q8DS11 Q8DS16 Q8DS18 Q8DS19 Q8DS20 Q8DS21 Q8DS25 Q8DS27 Q8DSC9 Q8DSY0 Q8DTQ3 Q8DTX7 Q8DV22 Q8DVE5 Q8DVQ3
Biological Process	small molecule metabolic process	3	GO:0044281	57	153	153	477	1.16	0.114785	0.94	I6L8Y1 P26425 P59161 P72478 P72484 P95778 P95786 P95787 P96993 Q59938 Q8CWX1 Q8CWX2 Q8CWY0 Q8CWY4 Q8CWY5 Q8CWY9 Q8CWZ0 Q8DRR1 Q8DRR2 Q8DS07 Q8DS44 Q8DS65 Q8DS85 Q8DSG1 Q8DSG6 Q8DSI6 Q8DSJ9 Q8DSL1 Q8DSN0 Q8DST6 Q8DSV3 Q8DSW8 Q8DSY1 Q8DT12 Q8DT38 Q8DTM2 Q8DTQ9 Q8DTT9 Q8DTX6 Q8DTX7 Q8DU81 Q8DUG4 Q8DUG5 Q8DUL0 Q8DUP3 Q8DUP4 Q8DV10 Q8DVD3 Q8DVK8 Q8DVN0 Q8DVV2 Q8DVV3 Q8DVY7 Q8DW14 Q8DW44 Q8DWA9 Q9X670
Biological Process	regulation of cellular protein metabolic process	7	GO:0032268	6	11	153	477	1.7	0.11493	0.94	P59133 Q8DSY0 Q8DV22 Q8DVI8 Q8DVV2 Q8DW98
Biological Process	regulation of cellular amide metabolic process	6	GO:0034248	6	11	153	477	1.7	0.11493	0.94	P59133 P59161 Q8DSY0 Q8DV22 Q8DVI8 Q8DW98
Biological Process	organophosphate catabolic process	6	GO:0046434	6	11	153	477	1.7	0.11493	0.94	P59161 P72484 Q8DTX6 Q8DTX7 Q8DVV2 Q9X670
Biological Process	nucleoside phosphate catabolic process	8	GO:1901292	6	11	153	477	1.7	0.11493	0.94	P59161 P72484 Q8DTX6 Q8DTX7 Q8DVV2 Q9X670
Biological Process	regulation of protein metabolic process	6	GO:0051246	6	11	153	477	1.7	0.11493	0.94	P59133 Q8DSY0 Q8DV22 Q8DVI8 Q8DVV2 Q8DW98
Biological Process	organophosphate metabolic process	5	GO:0019637	23	55	153	477	1.3	0.123866	0.91	P26425 P59161 P72478 P72484 P95778 P95786 P95787 Q8CWY4 Q8DRR2 Q8DRR8 Q8DS07 Q8DSI6 Q8DST6 Q8DSY1 Q8DTT9 Q8DTX6 Q8DTX7 Q8DU81 Q8DVV2 Q8DVV3 Q8DW14 Q93D83 Q9X670
Biological Process	protein-containing complex subunit organization	5	GO:0043933	19	44	153	477	1.35	0.126001	0.9	G1XVB9 O06941 P59186 Q8DS11 Q8DS16 Q8DS18 Q8DS19 Q8DS20 Q8DS21 Q8DS25 Q8DS27 Q8DSC9 Q8DSY0 Q8DSY2 Q8DTQ3 Q8DTX7 Q8DV22 Q8DVE5 Q8DVQ3
Biological Process	coenzyme metabolic process	5	GO:0006732	12	26	153	477	1.44	0.131352	0.88	I6L8Y1 P59161 P72484 Q8CWY4 Q8DSI6 Q8DTT9 Q8DTX6 Q8DTX7 Q8DVK8 Q8DVV2 Q8DVV3 Q9X670
Biological Process	phosphate-containing compound metabolic process	5	GO:0006796	29	73	153	477	1.24	0.135462	0.87	P26425 P59161 P72478 P72484 P95778 P95786 P95787 Q8CWY4 Q8DRR2 Q8DRR8 Q8DS07 Q8DSI6 Q8DST6 Q8DSY1 Q8DTQ9 Q8DTT9 Q8DTX6 Q8DTX7 Q8DU81 Q8DUG4 Q8DV06 Q8DVK1 Q8DVN0 Q8DVV2 Q8DVV3 Q8DW14 Q8DWE8 Q93D83 Q9X670
Biological Process	nucleotide metabolic process	8	GO:0009117	20	47	153	477	1.33	0.137469	0.86	P59161 P72478 P72484 P95778 P95786 P95787 Q8CWY4 Q8DRR2 Q8DS07 Q8DSI6 Q8DST6 Q8DSY1 Q8DTT9 Q8DTX6 Q8DTX7 Q8DU81 Q8DVV2 Q8DVV3 Q8DW14 Q9X670
Biological Process	cellular protein-containing complex assembly	7	GO:0034622	16	37	153	477	1.35	0.143741	0.84	G1XVB9 P59186 Q8DS11 Q8DS16 Q8DS18 Q8DS19 Q8DS20 Q8DS21 Q8DS25 Q8DS27 Q8DSC9 Q8DSY0 Q8DTQ3 Q8DV22 Q8DVE5 Q8DVQ3
Biological Process	nucleoside phosphate metabolic process	7	GO:0006753	20	48	153	477	1.3	0.143878	0.84	P59161 P72478 P72484 P95778 P95786 P95787 Q8CWY4 Q8DRR2 Q8DS07 Q8DSI6 Q8DST6 Q8DSY1 Q8DTT9 Q8DTX6 Q8DTX7 Q8DU81 Q8DVV2 Q8DVV3 Q8DW14 Q9X670
Biological Process	positive regulation of biological process	4	GO:0048518	10	21	153	477	1.48	0.150232	0.82	O07329 P59133 P59388 P72483 Q8CWW6 Q8DS16 Q8DTL1 Q8DTQ3 Q8DV22 Q8DVV2
Biological Process	response to abiotic stimulus	3	GO:0009628	13	29	153	477	1.4	0.151034	0.82	O06941 Q8DRQ6 Q8DRR0 Q8DRR2 Q8DSF5 Q8DSP9 Q8DTX7 Q8DV22 Q8DV90 Q8DVB0 Q8DVE5 Q8DVM2 Q8DW32
Biological Process	glycosyl compound biosynthetic process	6	GO:1901659	5	9	153	477	1.73	0.153783	0.81	Q8DRR2 Q8DST6 Q8DSY1 Q8DU81 Q8DUL0
Biological Process	nucleoside biosynthetic process	8	GO:0009163	5	9	153	477	1.73	0.153783	0.81	Q8DRR2 Q8DST6 Q8DSY1 Q8DU81 Q8DUL0
Biological Process	ribonucleoside biosynthetic process	9	GO:0042455	5	9	153	477	1.73	0.153783	0.81	Q8DRR2 Q8DST6 Q8DSY1 Q8DU81 Q8DUL0
Biological Process	nucleoside metabolic process	7	GO:0009116	7	14	153	477	1.56	0.15496	0.81	Q8DRR2 Q8DS07 Q8DST6 Q8DSY1 Q8DU81 Q8DUL0 Q8DVK8
Biological Process	monocarboxylic acid biosynthetic process	8	GO:0072330	7	14	153	477	1.56	0.15496	0.81	P59161 P72484 Q8DSN0 Q8DTX6 Q8DTX7 Q8DVV2 Q9X670
Biological Process	rRNA modification	11	GO:0000154	2	15	153	477	0.42	0.160494	0.79	Q8DSR0 Q93D95
Biological Process	nitrogen compound metabolic process	3	GO:0006807	107	312	153	477	1.07	0.180041	0.74	G1XVB9 I6L921 O68575 P26422 P27624 P59161 P59186 P72478 P72484 P95778 P95786 P95787 Q8CWW7 Q8CWX1 Q8CWX2 Q8CWY0 Q8CWY3 Q8CWY4 Q8CWY5 Q8CWY9 Q8CWZ0 Q8DRR1 Q8DRR2 Q8DRS8 Q8DRX2 Q8DRZ8 Q8DS07 Q8DS11 Q8DS12 Q8DS16 Q8DS18 Q8DS19 Q8DS20 Q8DS21 Q8DS22 Q8DS23 Q8DS25 Q8DS26 Q8DS27 Q8DS31 Q8DS35 Q8DS36 Q8DS44 Q8DS65 Q8DS85 Q8DSD1 Q8DSE7 Q8DSF5 Q8DSG1 Q8DSG6 Q8DSI6 Q8DSJ9 Q8DSL1 Q8DSP7 Q8DSR0 Q8DST6 Q8DST7 …
Biological Process	organelle organization	5	GO:0006996	19	46	153	477	1.29	0.183717	0.74	G1XVB9 P59186 Q8CWY3 Q8DS11 Q8DS16 Q8DS18 Q8DS19 Q8DS20 Q8DS21 Q8DS25 Q8DS27 Q8DSC9 Q8DSF5 Q8DSY0 Q8DTQ3 Q8DU41 Q8DV22 Q8DVE5 Q8DVQ3
Biological Process	regulation of RNA biosynthetic process	8	GO:2001141	5	26	153	477	0.6	0.195407	0.71	O07329 P26422 P59388 Q8DST7 Q8DVJ5
Biological Process	regulation of transcription, DNA-templated	10	GO:0006355	5	26	153	477	0.6	0.195407	0.71	O07329 P26422 P59388 Q8DST7 Q8DVJ5
Biological Process	organelle assembly	6	GO:0070925	15	36	153	477	1.3	0.199497	0.7	G1XVB9 P59186 Q8DS11 Q8DS16 Q8DS18 Q8DS19 Q8DS20 Q8DS21 Q8DS25 Q8DS27 Q8DSC9 Q8DSY0 Q8DTQ3 Q8DVE5 Q8DVQ3
Biological Process	positive regulation of gene expression	7	GO:0010628	6	12	153	477	1.56	0.212551	0.67	O07329 P59133 P59388 Q8DS16 Q8DV22 Q8DVV2
Biological Process	monocarboxylic acid metabolic process	7	GO:0032787	9	20	153	477	1.4	0.224995	0.65	P59161 P72484 Q59938 Q8DSG1 Q8DSN0 Q8DTX6 Q8DTX7 Q8DVV2 Q9X670
Biological Process	organophosphate biosynthetic process	6	GO:0090407	18	44	153	477	1.28	0.234694	0.63	P59161 P72478 P72484 P95786 P95787 Q8CWY4 Q8DRR2 Q8DRR8 Q8DSI6 Q8DST6 Q8DSY1 Q8DTX6 Q8DTX7 Q8DU81 Q8DVV2 Q8DW14 Q93D83 Q9X670
Biological Process	cofactor metabolic process	4	GO:0051186	13	31	153	477	1.31	0.236113	0.63	I6L8Y1 P59161 P72484 Q8CWY4 Q8DSI6 Q8DTT9 Q8DTX6 Q8DTX7 Q8DVK8 Q8DVV2 Q8DVV3 Q8DW32 Q9X670
Biological Process	RNA phosphodiester bond hydrolysis	8	GO:0090501	2	13	153	477	0.48	0.24055	0.62	Q8DT66 Q8DTB3
Biological Process	regulation of transport	5	GO:0051049	2	3	153	477	2.08	0.242156	0.62	P72483 Q8CWW6
Biological Process	regulation of localization	4	GO:0032879	2	3	153	477	2.08	0.242156	0.62	P72483 Q8CWW6
Biological Process	biological adhesion	2	GO:0022610	2	3	153	477	2.08	0.242156	0.62	P72483 Q8DVV3
Biological Process	regulation of sporulation	5	GO:0043937	2	3	153	477	2.08	0.242156	0.62	Q59938 Q8DTL1
Biological Process	regulation of peptide transport	6	GO:0090087	2	3	153	477	2.08	0.242156	0.62	P72483 Q8CWW6
Biological Process	cellular response to organic substance	5	GO:0071310	2	3	153	477	2.08	0.242156	0.62	Q8DTL1 Q8DVK1
Biological Process	regulation of protein transport	7	GO:0051223	2	3	153	477	2.08	0.242156	0.62	P72483 Q8CWW6
Biological Process	NAD biosynthetic process	12	GO:0009435	2	3	153	477	2.08	0.242156	0.62	Q8CWY4 Q8DSI6
Biological Process	regulation of protein localization	5	GO:0032880	2	3	153	477	2.08	0.242156	0.62	P72483 Q8CWW6
Biological Process	regulation of secretion	6	GO:0051046	2	3	153	477	2.08	0.242156	0.62	P72483 Q8CWW6
Biological Process	threonine metabolic process	10	GO:0006566	2	3	153	477	2.08	0.242156	0.62	Q8DUG4 Q8DUG5
Biological Process	regulation of protein secretion	8	GO:0050708	2	3	153	477	2.08	0.242156	0.62	P72483 Q8CWW6
Biological Process	regulation of response to stimulus	4	GO:0048583	2	3	153	477	2.08	0.242156	0.62	Q8DTL1 Q8DVV2
Biological Process	adhesion of symbiont to host	4	GO:0044406	2	3	153	477	2.08	0.242156	0.62	P72483 Q8DVV3
Biological Process	adhesion of symbiont to host cell	5	GO:0044650	2	3	153	477	2.08	0.242156	0.62	P72483 Q8DVV3
Biological Process	regulation of cellular catabolic process	6	GO:0031329	2	3	153	477	2.08	0.242156	0.62	P59161 Q8DS27
Biological Process	translational elongation	9	GO:0006414	2	3	153	477	2.08	0.242156	0.62	Q8DS12 Q8DSE7
Biological Process	pyrimidine ribonucleoside metabolic process	9	GO:0046131	2	3	153	477	2.08	0.242156	0.62	Q8DST6 Q8DSY1
Biological Process	protein catabolic process	6	GO:0030163	2	3	153	477	2.08	0.242156	0.62	Q8DST7 Q8DWM7
Biological Process	pyrimidine ribonucleoside biosynthetic process	10	GO:0046132	2	3	153	477	2.08	0.242156	0.62	Q8DST6 Q8DSY1
Biological Process	pyrimidine nucleoside biosynthetic process	9	GO:0046134	2	3	153	477	2.08	0.242156	0.62	Q8DST6 Q8DSY1
Biological Process	regulation of peptide secretion	7	GO:0002791	2	3	153	477	2.08	0.242156	0.62	P72483 Q8CWW6
Biological Process	regulation of secretion by cell	7	GO:1903530	2	3	153	477	2.08	0.242156	0.62	P72483 Q8CWW6
Biological Process	regulation of catabolic process	5	GO:0009894	2	3	153	477	2.08	0.242156	0.62	P59161 Q8DS27
Biological Process	aromatic compound biosynthetic process	5	GO:0019438	23	86	153	477	0.83	0.254148	0.59	P26422 P59161 P72478 P72484 P95778 P95786 P95787 Q8CWY4 Q8DRR2 Q8DS36 Q8DSI6 Q8DSP7 Q8DST6 Q8DSY1 Q8DTQ9 Q8DTX6 Q8DTX7 Q8DU81 Q8DUL0 Q8DVJ5 Q8DVV2 Q8DW14 Q9X670
Biological Process	growth	2	GO:0040007	33	88	153	477	1.17	0.255246	0.59	G1XVB9 O06941 P59186 P95778 P95787 Q54431 Q8CWX2 Q8CWY8 Q8CWY9 Q8DS11 Q8DS16 Q8DS18 Q8DS19 Q8DS20 Q8DS21 Q8DS22 Q8DS23 Q8DS25 Q8DS85 Q8DSG1 Q8DSI6 Q8DSW8 Q8DSY1 Q8DSY2 Q8DTL1 Q8DTQ9 Q8DUG4 Q8DUG5 Q8DUP4 Q8DUQ6 Q8DV22 Q8DW98 Q8DWN5
Biological Process	organic cyclic compound biosynthetic process	5	GO:1901362	24	90	153	477	0.83	0.25957	0.59	P26422 P59161 P72478 P72484 P95778 P95786 P95787 Q8CWY4 Q8DRR2 Q8DS36 Q8DSI6 Q8DSP7 Q8DST6 Q8DSY1 Q8DTQ9 Q8DTX6 Q8DTX7 Q8DU81 Q8DUL0 Q8DVJ5 Q8DVN0 Q8DVV2 Q8DW14 Q9X670
Biological Process	aspartate family amino acid metabolic process	9	GO:0009066	7	15	153	477	1.45	0.261945	0.58	Q8CWY4 Q8DSI6 Q8DT38 Q8DUG4 Q8DUG5 Q8DVK8 Q8DVY7
Biological Process	nucleoside phosphate biosynthetic process	8	GO:1901293	16	40	153	477	1.25	0.289406	0.54	P59161 P72478 P72484 P95786 P95787 Q8CWY4 Q8DRR2 Q8DSI6 Q8DST6 Q8DSY1 Q8DTX6 Q8DTX7 Q8DU81 Q8DVV2 Q8DW14 Q9X670
Biological Process	nucleotide biosynthetic process	9	GO:0009165	16	40	153	477	1.25	0.289406	0.54	P59161 P72478 P72484 P95786 P95787 Q8CWY4 Q8DRR2 Q8DSI6 Q8DST6 Q8DSY1 Q8DTX6 Q8DTX7 Q8DU81 Q8DVV2 Q8DW14 Q9X670
Biological Process	pyrimidine-containing compound metabolic process	5	GO:0072527	3	16	153	477	0.58	0.290019	0.54	P95778 Q8DST6 Q8DSY1
Biological Process	carbohydrate derivative metabolic process	4	GO:1901135	23	60	153	477	1.2	0.300709	0.52	P26425 P50978 P59161 P72478 P72484 P95778 P95786 P95787 Q8DRR2 Q8DS07 Q8DST6 Q8DSY1 Q8DTT9 Q8DTX6 Q8DTX7 Q8DU81 Q8DUL0 Q8DV70 Q8DVK8 Q8DVV2 Q8DW14 Q93D83 Q9X670
Biological Process	carbohydrate biosynthetic process	5	GO:0016051	5	10	153	477	1.56	0.302852	0.52	P59161 P72484 P95778 P95780 Q9X670
Biological Process	regulation of translation	8	GO:0006417	5	10	153	477	1.56	0.302852	0.52	P59133 Q8DSY0 Q8DV22 Q8DVI8 Q8DW98
Biological Process	coenzyme biosynthetic process	6	GO:0009108	8	18	153	477	1.39	0.303495	0.52	P59161 P72484 Q8CWY4 Q8DSI6 Q8DTX6 Q8DTX7 Q8DVV2 Q9X670
Biological Process	nucleobase-containing compound metabolic process	5	GO:0006139	63	180	153	477	1.09	0.312018	0.51	I6L921 P26422 P27624 P59161 P72478 P72484 P95778 P95786 P95787 Q8CWW7 Q8CWX1 Q8CWX2 Q8CWY0 Q8CWY3 Q8CWY4 Q8CWY5 Q8DRR1 Q8DRR2 Q8DRX2 Q8DS07 Q8DS36 Q8DS44 Q8DS65 Q8DS85 Q8DSD1 Q8DSF5 Q8DSG6 Q8DSI6 Q8DSJ9 Q8DSL1 Q8DSP7 Q8DSR0 Q8DST6 Q8DSW8 Q8DSY0 Q8DSY1 Q8DT12 Q8DT49 Q8DT66 Q8DTB3 Q8DTM2 Q8DTM7 Q8DTT9 Q8DTV8 Q8DTX6 Q8DTX7 Q8DU41 Q8DU81 Q8DUL0 Q8DV90 Q8DVB0 Q8DVD3 Q8DVJ5 Q8DVK8 Q8DVL3 Q8DVM2 Q8DVV2 …
Biological Process	urea cycle	7	GO:0000050	3	5	153	477	1.87	0.333675	0.48	Q8CWZ0 Q8DUP3 Q8DUP4
Biological Process	chemical homeostasis	5	GO:0048878	3	5	153	477	1.87	0.333675	0.48	I6L917 Q8DUS8 Q8DW29
Biological Process	serine family amino acid metabolic process	9	GO:0009069	3	5	153	477	1.87	0.333675	0.48	Q8DSV3 Q8DUG4 Q8DVK8
Biological Process	cellular chemical homeostasis	6	GO:0055082	3	5	153	477	1.87	0.333675	0.48	I6L917 Q8DUS8 Q8DW29
Biological Process	nitrogen cycle metabolic process	4	GO:0071941	3	5	153	477	1.87	0.333675	0.48	Q8CWZ0 Q8DUP3 Q8DUP4
Biological Process	urea metabolic process	6	GO:0019627	3	5	153	477	1.87	0.333675	0.48	Q8CWZ0 Q8DUP3 Q8DUP4
Biological Process	multi-organism cellular process	3	GO:0044764	3	5	153	477	1.87	0.333675	0.48	P27624 Q8CWW6 Q8DVK8
Biological Process	signaling	2	GO:0023052	3	5	153	477	1.87	0.333675	0.48	Q8DTL1 Q8DVK1 Q8DVK8
Biological Process	catabolic process	3	GO:0009056	13	33	153	477	1.23	0.341422	0.47	I6L8Y1 I6L8Y7 P26425 P50978 P59161 P72484 Q8DSN0 Q8DST7 Q8DTX6 Q8DTX7 Q8DVV2 Q8DWM7 Q9X670
Biological Process	organic substance catabolic process	4	GO:1901575	13	33	153	477	1.23	0.341422	0.47	I6L8Y1 I6L8Y7 P26425 P50978 P59161 P72484 Q8DSN0 Q8DST7 Q8DTX6 Q8DTX7 Q8DVV2 Q8DWM7 Q9X670
Biological Process	ribonucleoprotein complex assembly	8	GO:0022618	14	35	153	477	1.25	0.346975	0.46	G1XVB9 P59186 Q8DS11 Q8DS16 Q8DS18 Q8DS19 Q8DS20 Q8DS21 Q8DS25 Q8DS27 Q8DSY0 Q8DV22 Q8DVE5 Q8DVQ3
Biological Process	ribonucleoprotein complex subunit organization	6	GO:0071826	14	35	153	477	1.25	0.346975	0.46	G1XVB9 P59186 Q8DS11 Q8DS16 Q8DS18 Q8DS19 Q8DS20 Q8DS21 Q8DS25 Q8DS27 Q8DSY0 Q8DV22 Q8DVE5 Q8DVQ3
Biological Process	organic hydroxy compound metabolic process	4	GO:1901615	2	12	153	477	0.52	0.35347	0.45	P26425 P72484
Biological Process	cellular carbohydrate metabolic process	5	GO:0044262	6	13	153	477	1.44	0.365274	0.44	I6L8Y7 P50978 P72484 P95778 P95780 Q8DTX6
Biological Process	positive regulation of metabolic process	5	GO:0009893	6	13	153	477	1.44	0.365274	0.44	O07329 P59133 P59388 Q8DS16 Q8DV22 Q8DVV2
Biological Process	tRNA metabolic process	9	GO:0006399	16	41	153	477	1.22	0.381419	0.42	Q8CWX1 Q8CWX2 Q8CWY0 Q8CWY5 Q8DRR1 Q8DS44 Q8DS65 Q8DS85 Q8DSG6 Q8DSJ9 Q8DSL1 Q8DSW8 Q8DT12 Q8DTM2 Q8DVD3 Q8DWA9
Biological Process	cellular carbohydrate catabolic process	6	GO:0044275	3	6	153	477	1.56	0.390956	0.41	I6L8Y7 P50978 P72484
Biological Process	methionine metabolic process	10	GO:0006555	3	6	153	477	1.56	0.390956	0.41	Q8DT38 Q8DUG4 Q8DVK8
Biological Process	regulation of RNA metabolic process	7	GO:0051252	7	29	153	477	0.75	0.415473	0.38	O07329 P26422 P59388 Q8DS16 Q8DS27 Q8DST7 Q8DVJ5
Biological Process	phosphorylation	6	GO:0016310	12	31	153	477	1.21	0.429579	0.37	P59161 P72484 Q8DST6 Q8DSY1 Q8DTX6 Q8DTX7 Q8DUG4 Q8DVK1 Q8DVN0 Q8DVV2 Q8DWE8 Q9X670
Biological Process	cellular catabolic process	4	GO:0044248	12	31	153	477	1.21	0.429579	0.37	I6L8Y1 I6L8Y7 P26425 P50978 P59161 P72484 Q8DSN0 Q8DST7 Q8DTX6 Q8DTX7 Q8DVV2 Q9X670
Biological Process	multi-organism process	2	GO:0051704	7	17	153	477	1.28	0.433355	0.36	O06942 P27624 P72483 Q8CWW6 Q8DVK1 Q8DVK8 Q8DVV3
Biological Process	heterocycle biosynthetic process	5	GO:0018130	24	85	153	477	0.88	0.443518	0.35	P26422 P59161 P72478 P72484 P95778 P95786 P95787 Q8CWY4 Q8DRR2 Q8DS36 Q8DSI6 Q8DSP7 Q8DST6 Q8DSY1 Q8DTQ9 Q8DTX6 Q8DTX7 Q8DU81 Q8DUL0 Q8DVJ5 Q8DVN0 Q8DVV2 Q8DW14 Q9X670
Biological Process	ribosome assembly	7	GO:0042255	13	34	153	477	1.19	0.448204	0.35	G1XVB9 P59186 Q8DS11 Q8DS16 Q8DS18 Q8DS19 Q8DS20 Q8DS21 Q8DS25 Q8DS27 Q8DSY0 Q8DVE5 Q8DVQ3
Biological Process	regulation of biosynthetic process	5	GO:0009889	10	38	153	477	0.82	0.474227	0.32	O07329 P26422 P59133 P59388 Q8DST7 Q8DSY0 Q8DV22 Q8DVI8 Q8DVJ5 Q8DW98
Biological Process	cell division	3	GO:0051301	4	9	153	477	1.39	0.47702	0.32	Q8DSC9 Q8DTL0 Q8DTL1 Q8DTQ3
Biological Process	ion transport	5	GO:0006811	5	21	153	477	0.74	0.481266	0.32	I6L917 P95786 P95787 Q8DRU6 Q8DUS8
Biological Process	carbohydrate derivative biosynthetic process	5	GO:1901137	17	46	153	477	1.15	0.506738	0.3	P59161 P72478 P72484 P95778 P95786 P95787 Q8DRR2 Q8DST6 Q8DSY1 Q8DTX6 Q8DTX7 Q8DU81 Q8DUL0 Q8DVV2 Q8DW14 Q93D83 Q9X670
Biological Process	dicarboxylic acid biosynthetic process	8	GO:0043650	2	10	153	477	0.62	0.512913	0.29	Q8CWY9 Q8DVY7
Biological Process	organonitrogen compound catabolic process	5	GO:1901565	2	10	153	477	0.62	0.512913	0.29	Q8DST7 Q8DWM7
Biological Process	pyrimidine nucleotide biosynthetic process	10	GO:0006221	2	11	153	477	0.57	0.515267	0.29	Q8DST6 Q8DSY1
Biological Process	cellular amino acid biosynthetic process	8	GO:0008652	13	48	153	477	0.84	0.515535	0.29	Q8CWY9 Q8CWZ0 Q8DSG1 Q8DSV3 Q8DTQ9 Q8DUG4 Q8DUG5 Q8DUP3 Q8DUP4 Q8DVK8 Q8DVN0 Q8DVY7 Q8DW44
Biological Process	ribosome biogenesis	6	GO:0042254	16	57	153	477	0.88	0.547472	0.26	G1XVB9 P59186 Q8DS11 Q8DS16 Q8DS18 Q8DS19 Q8DS20 Q8DS21 Q8DS25 Q8DS27 Q8DS35 Q8DSR0 Q8DSY0 Q8DVE5 Q8DVQ3 Q93D95
Biological Process	cellular response to external stimulus	4	GO:0071496	3	13	153	477	0.72	0.563572	0.25	O06941 P27624 Q8DVB0
Biological Process	cellular response to extracellular stimulus	5	GO:0031668	3	13	153	477	0.72	0.563572	0.25	O06941 P27624 Q8DVB0
Biological Process	lipid biosynthetic process	5	GO:0008610	3	13	153	477	0.72	0.563572	0.25	Q8DRR8 Q8DSN0 Q8DT10
Biological Process	cellular response to DNA damage stimulus	5	GO:0006974	13	36	153	477	1.13	0.581981	0.24	I6L8Y7 I6L921 O68575 P27624 Q8CWY3 Q8CWY4 Q8DSD1 Q8DSG1 Q8DT49 Q8DTV8 Q8DVB0 Q8DVJ5 Q8DVL3
Biological Process	regulation of cellular biosynthetic process	6	GO:0031326	10	37	153	477	0.84	0.584267	0.23	O07329 P26422 P59133 P59388 Q8DST7 Q8DSY0 Q8DV22 Q8DVI8 Q8DVJ5 Q8DW98
Biological Process	polysaccharide biosynthetic process	6	GO:0000271	2	4	153	477	1.56	0.59658	0.22	P95778 P95780
Biological Process	cation homeostasis	7	GO:0055080	2	4	153	477	1.56	0.59658	0.22	I6L917 Q8DW29
Biological Process	cellular cation homeostasis	8	GO:0030003	2	4	153	477	1.56	0.59658	0.22	I6L917 Q8DW29
Biological Process	metal ion homeostasis	8	GO:0055065	2	4	153	477	1.56	0.59658	0.22	I6L917 Q8DW29
Biological Process	cellular aldehyde metabolic process	4	GO:0006081	2	4	153	477	1.56	0.59658	0.22	P72484 Q8DTT9
Biological Process	cellular carbohydrate biosynthetic process	6	GO:0034637	2	4	153	477	1.56	0.59658	0.22	P95778 P95780
Biological Process	pyrimidine nucleoside metabolic process	8	GO:0006213	2	4	153	477	1.56	0.59658	0.22	Q8DST6 Q8DSY1
Biological Process	signal transduction	5	GO:0007165	2	4	153	477	1.56	0.59658	0.22	Q8DTL1 Q8DVK1
Biological Process	oligosaccharide metabolic process	5	GO:0009311	2	4	153	477	1.56	0.59658	0.22	I6L8Y7 P50978
Biological Process	cellular polysaccharide biosynthetic process	7	GO:0033692	2	4	153	477	1.56	0.59658	0.22	P95778 P95780
Biological Process	methionine biosynthetic process	11	GO:0009086	2	4	153	477	1.56	0.59658	0.22	Q8DUG4 Q8DVK8
Biological Process	regulation of translational fidelity	4	GO:0006450	2	4	153	477	1.56	0.59658	0.22	P59133 Q8DSJ9
Biological Process	protein folding	3	GO:0006457	2	4	153	477	1.56	0.59658	0.22	O06941 Q8CWW6
Biological Process	antibiotic metabolic process	5	GO:0016999	2	4	153	477	1.56	0.59658	0.22	Q59938 Q8DV10
Biological Process	transition metal ion homeostasis	9	GO:0055076	2	4	153	477	1.56	0.59658	0.22	I6L917 Q8DW29
Biological Process	ion homeostasis	6	GO:0050801	2	4	153	477	1.56	0.59658	0.22	I6L917 Q8DW29
Biological Process	cellular transition metal ion homeostasis	10	GO:0046916	2	4	153	477	1.56	0.59658	0.22	I6L917 Q8DW29
Biological Process	inorganic ion homeostasis	7	GO:0098771	2	4	153	477	1.56	0.59658	0.22	I6L917 Q8DW29
Biological Process	cellular ion homeostasis	7	GO:0006873	2	4	153	477	1.56	0.59658	0.22	I6L917 Q8DW29
Biological Process	cellular metal ion homeostasis	9	GO:0006875	2	4	153	477	1.56	0.59658	0.22	I6L917 Q8DW29
Biological Process	nucleobase-containing compound catabolic process	6	GO:0034655	6	16	153	477	1.17	0.598425	0.22	P59161 P72484 Q8DTX6 Q8DTX7 Q8DVV2 Q9X670
Biological Process	negative regulation of gene expression	7	GO:0010629	6	16	153	477	1.17	0.598425	0.22	O07329 P59388 Q8DST7 Q8DSY0 Q8DVI8 Q8DW98
Biological Process	biological regulation	2	GO:0065007	28	80	153	477	1.09	0.599645	0.22	I6L917 O06941 O07329 P26422 P45596 P59133 P59161 P59388 P72483 Q59938 Q8CWW6 Q8DS12 Q8DS16 Q8DS27 Q8DSJ9 Q8DST7 Q8DSY0 Q8DTL1 Q8DTQ3 Q8DUS8 Q8DV22 Q8DVI8 Q8DVJ5 Q8DVK1 Q8DVV2 Q8DW29 Q8DW98 Q8DWN6
Biological Process	RNA metabolic process	7	GO:0016070	29	83	153	477	1.09	0.60492	0.22	P26422 Q8CWX1 Q8CWX2 Q8CWY0 Q8CWY5 Q8DRR1 Q8DS36 Q8DS44 Q8DS65 Q8DS85 Q8DSF5 Q8DSG6 Q8DSJ9 Q8DSL1 Q8DSP7 Q8DSR0 Q8DSW8 Q8DSY0 Q8DT12 Q8DT66 Q8DTB3 Q8DTM2 Q8DTM7 Q8DV90 Q8DVD3 Q8DVJ5 Q8DVM2 Q8DWA9 Q93D95
Biological Process	regulation of biological quality	3	GO:0065008	7	18	153	477	1.21	0.607755	0.22	I6L917 P59133 Q8DS27 Q8DSJ9 Q8DUS8 Q8DVV2 Q8DW29
Biological Process	alpha-amino acid biosynthetic process	9	GO:1901607	13	46	153	477	0.88	0.621076	0.21	Q8CWY9 Q8CWZ0 Q8DSG1 Q8DSV3 Q8DTQ9 Q8DUG4 Q8DUG5 Q8DUP3 Q8DUP4 Q8DVK8 Q8DVN0 Q8DVY7 Q8DW44
Biological Process	ribosomal large subunit assembly	9	GO:0000027	7	19	153	477	1.15	0.624617	0.2	G1XVB9 Q8DS16 Q8DS20 Q8DS21 Q8DS25 Q8DSY0 Q8DVE5
Biological Process	ribosomal large subunit biogenesis	7	GO:0042273	7	19	153	477	1.15	0.624617	0.2	G1XVB9 Q8DS16 Q8DS20 Q8DS21 Q8DS25 Q8DSY0 Q8DVE5
Biological Process	cofactor biosynthetic process	5	GO:0051188	8	22	153	477	1.13	0.646119	0.19	P59161 P72484 Q8CWY4 Q8DSI6 Q8DTX6 Q8DTX7 Q8DVV2 Q9X670
Biological Process	nucleic acid metabolic process	6	GO:0090304	41	121	153	477	1.06	0.652587	0.19	I6L921 P26422 P27624 Q8CWW7 Q8CWX1 Q8CWX2 Q8CWY0 Q8CWY3 Q8CWY5 Q8DRR1 Q8DRX2 Q8DS36 Q8DS44 Q8DS65 Q8DS85 Q8DSD1 Q8DSF5 Q8DSG6 Q8DSJ9 Q8DSL1 Q8DSP7 Q8DSR0 Q8DSW8 Q8DSY0 Q8DT12 Q8DT49 Q8DT66 Q8DTB3 Q8DTM2 Q8DTM7 Q8DTV8 Q8DU41 Q8DV90 Q8DVB0 Q8DVD3 Q8DVJ5 Q8DVL3 Q8DVM2 Q8DWA9 Q8DWN9 Q93D95
Biological Process	cellular component disassembly	5	GO:0022411	2	5	153	477	1.25	0.657775	0.18	Q8DSY2 Q8DV22
Biological Process	dephosphorylation	6	GO:0016311	2	5	153	477	1.25	0.657775	0.18	Q8DTQ9 Q8DV06
Biological Process	ATP synthesis coupled proton transport	13	GO:0015986	2	5	153	477	1.25	0.657775	0.18	P95786 P95787
Biological Process	protein-containing complex disassembly	6	GO:0032984	2	5	153	477	1.25	0.657775	0.18	Q8DSY2 Q8DV22
Biological Process	sulfur amino acid biosynthetic process	9	GO:0000097	2	5	153	477	1.25	0.657775	0.18	Q8DUG4 Q8DVK8
Biological Process	polysaccharide metabolic process	5	GO:0005976	2	5	153	477	1.25	0.657775	0.18	P95778 P95780
Biological Process	response to organic substance	4	GO:0010033	2	5	153	477	1.25	0.657775	0.18	Q8DTL1 Q8DVK1
Biological Process	proton transmembrane transport	9	GO:1902600	2	5	153	477	1.25	0.657775	0.18	P95786 P95787
Biological Process	cellular polysaccharide metabolic process	6	GO:0044264	2	5	153	477	1.25	0.657775	0.18	P95778 P95780
Biological Process	regulation of developmental process	4	GO:0050793	2	5	153	477	1.25	0.657775	0.18	Q59938 Q8DTL1
Biological Process	ncRNA metabolic process	8	GO:0034660	19	65	153	477	0.91	0.66909	0.17	Q8CWX1 Q8CWX2 Q8CWY0 Q8CWY5 Q8DRR1 Q8DS44 Q8DS65 Q8DS85 Q8DSG6 Q8DSJ9 Q8DSL1 Q8DSR0 Q8DSW8 Q8DSY0 Q8DT12 Q8DTM2 Q8DVD3 Q8DWA9 Q93D95
Biological Process	response to stress	3	GO:0006950	23	66	153	477	1.09	0.670161	0.17	I6L8Y7 I6L921 O06941 O68575 P27624 Q8CWY3 Q8CWY4 Q8DRR0 Q8DS07 Q8DSD1 Q8DSG1 Q8DSP9 Q8DT49 Q8DTV8 Q8DTX7 Q8DV22 Q8DV90 Q8DVB0 Q8DVE5 Q8DVJ5 Q8DVL3 Q8DVM2 Q8DWN6
Biological Process	cellular metabolic compound salvage	4	GO:0043094	3	7	153	477	1.34	0.685521	0.16	Q8CWY4 Q8DST6 Q8DVK8
Biological Process	sulfur amino acid metabolic process	8	GO:0000096	3	7	153	477	1.34	0.685521	0.16	Q8DT38 Q8DUG4 Q8DVK8
Biological Process	regulation of macromolecule biosynthetic process	6	GO:0010556	10	36	153	477	0.87	0.710794	0.15	O07329 P26422 P59133 P59388 Q8DST7 Q8DSY0 Q8DV22 Q8DVI8 Q8DVJ5 Q8DW98
Biological Process	negative regulation of translation	9	GO:0017148	3	8	153	477	1.17	0.715408	0.15	Q8DSY0 Q8DVI8 Q8DW98
Biological Process	organic acid catabolic process	5	GO:0016054	3	8	153	477	1.17	0.715408	0.15	I6L8Y1 P26425 Q8DSN0
Biological Process	cellular homeostasis	5	GO:0019725	3	8	153	477	1.17	0.715408	0.15	I6L917 Q8DUS8 Q8DW29
Biological Process	homeostatic process	4	GO:0042592	3	8	153	477	1.17	0.715408	0.15	I6L917 Q8DUS8 Q8DW29
Biological Process	negative regulation of RNA biosynthetic process	9	GO:1902679	3	8	153	477	1.17	0.715408	0.15	O07329 P59388 Q8DST7
Biological Process	negative regulation of RNA metabolic process	8	GO:0051253	3	8	153	477	1.17	0.715408	0.15	O07329 P59388 Q8DST7
Biological Process	negative regulation of protein metabolic process	7	GO:0051248	3	8	153	477	1.17	0.715408	0.15	Q8DSY0 Q8DVI8 Q8DW98
Biological Process	macromolecule catabolic process	5	GO:0009057	2	9	153	477	0.69	0.725117	0.14	Q8DST7 Q8DWM7
Biological Process	cation transmembrane transport	7	GO:0098655	2	9	153	477	0.69	0.725117	0.14	P95786 P95787
Biological Process	interspecies interaction between organisms	2	GO:0044419	2	9	153	477	0.69	0.725117	0.14	P72483 Q8DVV3
Biological Process	regulation of catalytic activity	4	GO:0050790	2	9	153	477	0.69	0.725117	0.14	O06941 Q8DWN6
Biological Process	response to heat	5	GO:0009408	4	10	153	477	1.25	0.733172	0.13	O06941 Q8DSP9 Q8DTX7 Q8DVE5
Biological Process	positive regulation of biosynthetic process	6	GO:0009891	4	10	153	477	1.25	0.733172	0.13	O07329 P59133 P59388 Q8DV22
Biological Process	aspartate family amino acid biosynthetic process	10	GO:0009067	4	10	153	477	1.25	0.733172	0.13	Q8DUG4 Q8DUG5 Q8DVK8 Q8DVY7
Biological Process	oxidation-reduction process	3	GO:0055114	15	44	153	477	1.06	0.738005	0.13	O68575 Q59931 Q59938 Q8CWY9 Q8DRR2 Q8DSN0 Q8DTX6 Q8DTX7 Q8DUG5 Q8DUL0 Q8DUR5 Q8DV10 Q8DVN0 Q8DVV3 Q93D83
Biological Process	response to radiation	4	GO:0009314	4	11	153	477	1.13	0.750956	0.12	Q8DRR2 Q8DSF5 Q8DVB0 Q8DW32
Biological Process	pyrimidine nucleotide metabolic process	9	GO:0006220	3	12	153	477	0.78	0.759507	0.12	P95778 Q8DST6 Q8DSY1
Biological Process	sulfur compound metabolic process	4	GO:0006790	5	13	153	477	1.2	0.763931	0.12	P26425 Q8DT38 Q8DUG4 Q8DVK8 Q8DW32
Biological Process	ribonucleoprotein complex biogenesis	5	GO:0022613	17	58	153	477	0.91	0.764207	0.12	G1XVB9 P59186 Q8DS11 Q8DS16 Q8DS18 Q8DS19 Q8DS20 Q8DS21 Q8DS25 Q8DS27 Q8DS35 Q8DSR0 Q8DSY0 Q8DV22 Q8DVE5 Q8DVQ3 Q93D95
Biological Process	ribosomal small subunit assembly	9	GO:0000028	5	14	153	477	1.11	0.775633	0.11	P59186 Q8DS11 Q8DS18 Q8DS27 Q8DVQ3
Biological Process	glutamine family amino acid metabolic process	9	GO:0009064	5	14	153	477	1.11	0.775633	0.11	Q8CWY9 Q8CWZ0 Q8DUP3 Q8DUP4 Q8DVN0
Biological Process	glutamine family amino acid biosynthetic process	10	GO:0009084	5	14	153	477	1.11	0.775633	0.11	Q8CWY9 Q8CWZ0 Q8DUP3 Q8DUP4 Q8DVN0
Biological Process	carboxylic acid biosynthetic process	7	GO:0046394	20	67	153	477	0.93	0.777978	0.11	P59161 P72484 Q8CWY9 Q8CWZ0 Q8DSG1 Q8DSN0 Q8DSV3 Q8DTQ9 Q8DTX6 Q8DTX7 Q8DUG4 Q8DUG5 Q8DUP3 Q8DUP4 Q8DVK8 Q8DVN0 Q8DVV2 Q8DVY7 Q8DW44 Q9X670
Biological Process	organic acid biosynthetic process	5	GO:0016053	20	67	153	477	0.93	0.777978	0.11	P59161 P72484 Q8CWY9 Q8CWZ0 Q8DSG1 Q8DSN0 Q8DSV3 Q8DTQ9 Q8DTX6 Q8DTX7 Q8DUG4 Q8DUG5 Q8DUP3 Q8DUP4 Q8DVK8 Q8DVN0 Q8DVV2 Q8DVY7 Q8DW44 Q9X670
Biological Process	lipid metabolic process	4	GO:0006629	4	16	153	477	0.78	0.785859	0.1	Q59938 Q8DRR8 Q8DSN0 Q8DT10
Biological Process	cellular lipid metabolic process	5	GO:0044255	4	16	153	477	0.78	0.785859	0.1	Q59938 Q8DRR8 Q8DSN0 Q8DT10
Biological Process	organic cyclic compound catabolic process	5	GO:1901361	6	17	153	477	1.1	0.794026	0.1	P59161 P72484 Q8DTX6 Q8DTX7 Q8DVV2 Q9X670
Biological Process	heterocycle catabolic process	5	GO:0046700	6	17	153	477	1.1	0.794026	0.1	P59161 P72484 Q8DTX6 Q8DTX7 Q8DVV2 Q9X670
Biological Process	aromatic compound catabolic process	5	GO:0019439	6	17	153	477	1.1	0.794026	0.1	P59161 P72484 Q8DTX6 Q8DTX7 Q8DVV2 Q9X670
Biological Process	cellular nitrogen compound catabolic process	5	GO:0044270	6	17	153	477	1.1	0.794026	0.1	P59161 P72484 Q8DTX6 Q8DTX7 Q8DVV2 Q9X670
Biological Process	cellular protein modification process	7	GO:0006464	5	18	153	477	0.87	0.801191	0.1	O68575 Q8DRZ8 Q8DT38 Q8DVK1 Q8DWC2
Biological Process	response to external stimulus	3	GO:0009605	5	18	153	477	0.87	0.801191	0.1	O06941 P27624 Q8DS07 Q8DVB0 Q8DVK1
Biological Process	protein modification process	6	GO:0036211	5	18	153	477	0.87	0.801191	0.1	O68575 Q8DRZ8 Q8DT38 Q8DVK1 Q8DWC2
Biological Process	organic cyclic compound metabolic process	4	GO:1901360	65	207	153	477	0.98	0.843198	0.07	I6L921 P26422 P27624 P59161 P72478 P72484 P95778 P95786 P95787 Q8CWW7 Q8CWX1 Q8CWX2 Q8CWY0 Q8CWY3 Q8CWY4 Q8CWY5 Q8DRR1 Q8DRR2 Q8DRX2 Q8DS07 Q8DS36 Q8DS44 Q8DS65 Q8DS85 Q8DSD1 Q8DSF5 Q8DSG6 Q8DSI6 Q8DSJ9 Q8DSL1 Q8DSP7 Q8DSR0 Q8DST6 Q8DSW8 Q8DSY0 Q8DSY1 Q8DT12 Q8DT49 Q8DT66 Q8DTB3 Q8DTM2 Q8DTM7 Q8DTQ9 Q8DTT9 Q8DTV8 Q8DTX6 Q8DTX7 Q8DU41 Q8DU81 Q8DUL0 Q8DV90 Q8DVB0 Q8DVD3 Q8DVJ5 Q8DVK8 Q8DVL3 Q8DVM2 …
Biological Process	regulation of gene expression	6	GO:0010468	13	39	153	477	1.04	0.859215	0.07	O07329 P26422 P59133 P59388 Q8DS16 Q8DS27 Q8DST7 Q8DSY0 Q8DV22 Q8DVI8 Q8DVJ5 Q8DVV2 Q8DW98
Biological Process	regulation of macromolecule metabolic process	5	GO:0060255	14	42	153	477	1.04	0.86355	0.06	O07329 P26422 P59133 P59161 P59388 Q8DS16 Q8DS27 Q8DST7 Q8DSY0 Q8DV22 Q8DVI8 Q8DVJ5 Q8DVV2 Q8DW98
Biological Process	cellular response to stress	4	GO:0033554	14	46	153	477	0.95	0.869225	0.06	I6L8Y7 I6L921 O06941 O68575 P27624 Q8CWY3 Q8CWY4 Q8DSD1 Q8DSG1 Q8DT49 Q8DTV8 Q8DVB0 Q8DVJ5 Q8DVL3
Biological Process	alpha-amino acid metabolic process	8	GO:1901605	16	52	153	477	0.96	0.876325	0.06	Q8CWY4 Q8CWY9 Q8CWZ0 Q8DSG1 Q8DSI6 Q8DSV3 Q8DT38 Q8DTQ9 Q8DUG4 Q8DUG5 Q8DUP3 Q8DUP4 Q8DVK8 Q8DVN0 Q8DVY7 Q8DW44
Biological Process	cellular response to stimulus	3	GO:0051716	17	55	153	477	0.96	0.879421	0.06	I6L8Y7 I6L921 O06941 O68575 P27624 Q8CWY3 Q8CWY4 Q8DSD1 Q8DSG1 Q8DT49 Q8DTL1 Q8DTV8 Q8DUR5 Q8DVB0 Q8DVJ5 Q8DVK1 Q8DVL3
Biological Process	regulation of biological process	3	GO:0050789	21	64	153	477	1.02	0.886384	0.05	O07329 P26422 P45596 P59133 P59161 P59388 P72483 Q59938 Q8CWW6 Q8DS16 Q8DS27 Q8DST7 Q8DSY0 Q8DTL1 Q8DTQ3 Q8DV22 Q8DVI8 Q8DVJ5 Q8DVK1 Q8DVV2 Q8DW98
Biological Process	cellular component biogenesis	4	GO:0044085	23	75	153	477	0.96	0.892895	0.05	G1XVB9 O06941 P59186 Q8DS11 Q8DS16 Q8DS18 Q8DS19 Q8DS20 Q8DS21 Q8DS25 Q8DS27 Q8DS35 Q8DSC9 Q8DSR0 Q8DSY0 Q8DTL1 Q8DTQ3 Q8DTX7 Q8DV22 Q8DVE5 Q8DVQ3 Q8DW32 Q93D95
Biological Process	small molecule biosynthetic process	4	GO:0044283	26	84	153	477	0.96	0.897695	0.05	P59161 P72484 P95778 Q8CWY9 Q8CWZ0 Q8DRR2 Q8DSG1 Q8DSN0 Q8DST6 Q8DSV3 Q8DSY1 Q8DTQ9 Q8DTX6 Q8DTX7 Q8DU81 Q8DUG4 Q8DUG5 Q8DUL0 Q8DUP3 Q8DUP4 Q8DVK8 Q8DVN0 Q8DVV2 Q8DVY7 Q8DW44 Q9X670
Biological Process	cellular component organization or biogenesis	3	GO:0071840	28	90	153	477	0.97	0.90047	0.05	G1XVB9 O06941 P59186 Q8CWY3 Q8DS11 Q8DS16 Q8DS18 Q8DS19 Q8DS20 Q8DS21 Q8DS25 Q8DS27 Q8DS35 Q8DSC9 Q8DSF5 Q8DSR0 Q8DSY0 Q8DSY2 Q8DTL1 Q8DTQ3 Q8DTX7 Q8DU41 Q8DUS8 Q8DV22 Q8DVE5 Q8DVQ3 Q8DW32 Q93D95
Biological Process	heterocycle metabolic process	4	GO:0046483	65	201	153	477	1.01	0.921204	0.04	I6L921 P26422 P27624 P59161 P72478 P72484 P95778 P95786 P95787 Q8CWW7 Q8CWX1 Q8CWX2 Q8CWY0 Q8CWY3 Q8CWY4 Q8CWY5 Q8DRR1 Q8DRR2 Q8DRX2 Q8DS07 Q8DS36 Q8DS44 Q8DS65 Q8DS85 Q8DSD1 Q8DSF5 Q8DSG6 Q8DSI6 Q8DSJ9 Q8DSL1 Q8DSP7 Q8DSR0 Q8DST6 Q8DSW8 Q8DSY0 Q8DSY1 Q8DT12 Q8DT49 Q8DT66 Q8DTB3 Q8DTM2 Q8DTM7 Q8DTQ9 Q8DTT9 Q8DTV8 Q8DTX6 Q8DTX7 Q8DU41 Q8DU81 Q8DUL0 Q8DV90 Q8DVB0 Q8DVD3 Q8DVJ5 Q8DVK8 Q8DVL3 Q8DVM2 …
Biological Process	cellular aromatic compound metabolic process	4	GO:0006725	65	205	153	477	0.99	0.921213	0.04	I6L921 P26422 P27624 P59161 P72478 P72484 P95778 P95786 P95787 Q8CWW7 Q8CWX1 Q8CWX2 Q8CWY0 Q8CWY3 Q8CWY4 Q8CWY5 Q8DRR1 Q8DRR2 Q8DRX2 Q8DS07 Q8DS36 Q8DS44 Q8DS65 Q8DS85 Q8DSD1 Q8DSF5 Q8DSG6 Q8DSI6 Q8DSJ9 Q8DSL1 Q8DSP7 Q8DSR0 Q8DST6 Q8DSW8 Q8DSY0 Q8DSY1 Q8DT12 Q8DT49 Q8DT66 Q8DTB3 Q8DTM2 Q8DTM7 Q8DTQ9 Q8DTT9 Q8DTV8 Q8DTX6 Q8DTX7 Q8DU41 Q8DU62 Q8DU81 Q8DUL0 Q8DV90 Q8DVB0 Q8DVD3 Q8DVJ5 Q8DVK8 Q8DVL3 …
Biological Process	fatty acid metabolic process	8	GO:0006631	2	7	153	477	0.89	1	0	Q59938 Q8DSN0
Biological Process	DNA recombination	8	GO:0006310	2	7	153	477	0.89	1	0	Q8CWY3 Q8DVB0
Biological Process	positive regulation of RNA biosynthetic process	9	GO:1902680	2	8	153	477	0.78	1	0	O07329 P59388
Biological Process	double-strand break repair	9	GO:0006302	2	8	153	477	0.78	1	0	Q8CWY3 Q8DVB0
Biological Process	DNA repair	8	GO:0006281	8	24	153	477	1.04	1	0	I6L921 P27624 Q8CWY3 Q8DSD1 Q8DT49 Q8DTV8 Q8DVB0 Q8DVL3
Biological Process	inorganic ion transmembrane transport	7	GO:0098660	2	7	153	477	0.89	1	0	P95786 P95787
Biological Process	inorganic cation transmembrane transport	8	GO:0098662	2	7	153	477	0.89	1	0	P95786 P95787
Biological Process	cation transport	6	GO:0006812	4	12	153	477	1.04	1	0	I6L917 P95786 P95787 Q8DRU6
Biological Process	alcohol metabolic process	5	GO:0006066	2	7	153	477	0.89	1	0	P26425 P72484
Biological Process	arginine biosynthetic process	11	GO:0006526	3	10	153	477	0.94	1	0	Q8CWZ0 Q8DUP3 Q8DUP4
Biological Process	DNA metabolic process	7	GO:0006259	12	39	153	477	0.96	1	0	I6L921 P27624 Q8CWW7 Q8CWY3 Q8DRX2 Q8DSD1 Q8DT49 Q8DTV8 Q8DU41 Q8DVB0 Q8DVL3 Q8DWN9
Biological Process	cellular modified amino acid metabolic process	5	GO:0006575	2	8	153	477	0.78	1	0	Q8CWZ0 Q8DVK8
Biological Process	DNA replication	7	GO:0006260	3	11	153	477	0.85	1	0	Q8CWW7 Q8CWY3 Q8DWN9
Biological Process	arginine metabolic process	10	GO:0006525	3	10	153	477	0.94	1	0	Q8CWZ0 Q8DUP3 Q8DUP4
Biological Process	DNA-dependent DNA replication	8	GO:0006261	3	10	153	477	0.94	1	0	Q8CWW7 Q8CWY3 Q8DWN9
Biological Process	proteolysis	6	GO:0006508	4	12	153	477	1.04	1	0	Q8DST7 Q8DT38 Q8DV61 Q8DWM7
Biological Process	DNA conformation change	7	GO:0071103	3	9	153	477	1.04	1	0	Q8CWY3 Q8DSF5 Q8DU41
Biological Process	pyrimidine ribonucleotide metabolic process	10	GO:0009218	2	7	153	477	0.89	1	0	Q8DST6 Q8DSY1
Biological Process	carboxylic acid catabolic process	7	GO:0046395	2	6	153	477	1.04	1	0	I6L8Y1 Q8DSN0
Biological Process	negative regulation of biological process	4	GO:0048519	7	22	153	477	0.99	1	0	O07329 P59388 Q8DST7 Q8DSY0 Q8DVI8 Q8DVV2 Q8DW98
Biological Process	negative regulation of cellular process	5	GO:0048523	6	20	153	477	0.94	1	0	O07329 P59388 Q8DST7 Q8DSY0 Q8DVI8 Q8DW98
Biological Process	symbiotic process	3	GO:0044403	2	8	153	477	0.78	1	0	P72483 Q8DVV3
Biological Process	small molecule catabolic process	4	GO:0044282	4	12	153	477	1.04	1	0	I6L8Y1 P26425 P72484 Q8DSN0
Biological Process	sulfur compound biosynthetic process	5	GO:0044272	2	7	153	477	0.89	1	0	Q8DUG4 Q8DVK8
Biological Process	regulation of cellular process	4	GO:0050794	19	60	153	477	0.99	1	0	O07329 P26422 P59133 P59161 P59388 P72483 Q8CWW6 Q8DS16 Q8DS27 Q8DST7 Q8DSY0 Q8DTL1 Q8DTQ3 Q8DV22 Q8DVI8 Q8DVJ5 Q8DVK1 Q8DVV2 Q8DW98
Biological Process	response to stimulus	2	GO:0050896	31	98	153	477	0.99	1	0	I6L8Y7 I6L921 O06941 O68575 P27624 Q8CWY3 Q8CWY4 Q8DRQ6 Q8DRR0 Q8DRR2 Q8DS07 Q8DSD1 Q8DSF5 Q8DSG1 Q8DSP9 Q8DT49 Q8DTL0 Q8DTL1 Q8DTV8 Q8DTX7 Q8DUR5 Q8DV22 Q8DV90 Q8DVB0 Q8DVE5 Q8DVJ5 Q8DVK1 Q8DVL3 Q8DVM2 Q8DW32 Q8DWN6
Biological Process	regulation of cellular component biogenesis	5	GO:0044087	2	6	153	477	1.04	1	0	Q8DS16 Q8DV22
Biological Process	dicarboxylic acid metabolic process	7	GO:0043648	4	13	153	477	0.96	1	0	Q8CWY4 Q8CWY9 Q8DSI6 Q8DVY7
Biological Process	response to starvation	6	GO:0042594	2	7	153	477	0.89	1	0	O06941 Q8DS07
Biological Process	ribosomal small subunit biogenesis	7	GO:0042274	5	17	153	477	0.92	1	0	P59186 Q8DS11 Q8DS18 Q8DS27 Q8DVQ3
Biological Process	DNA duplex unwinding	9	GO:0032508	2	6	153	477	1.04	1	0	Q8CWY3 Q8DSF5
Biological Process	positive regulation of RNA metabolic process	8	GO:0051254	3	9	153	477	1.04	1	0	O07329 P59388 Q8DS16
Biological Process	chromosome organization	6	GO:0051276	3	9	153	477	1.04	1	0	Q8CWY3 Q8DSF5 Q8DU41
Biological Process	developmental process	2	GO:0032502	2	6	153	477	1.04	1	0	Q8DVK1 Q8DWM7
Biological Process	DNA geometric change	8	GO:0032392	2	6	153	477	1.04	1	0	Q8CWY3 Q8DSF5
Biological Process	regulation of cellular metabolic process	5	GO:0031323	14	43	153	477	1.02	1	0	O07329 P26422 P59133 P59161 P59388 Q8DS16 Q8DS27 Q8DST7 Q8DSY0 Q8DV22 Q8DVI8 Q8DVJ5 Q8DVV2 Q8DW98
Biological Process	regulation of metabolic process	4	GO:0019222	14	45	153	477	0.97	1	0	O07329 P26422 P59133 P59161 P59388 Q8DS16 Q8DS27 Q8DST7 Q8DSY0 Q8DV22 Q8DVI8 Q8DVJ5 Q8DVV2 Q8DW98
Biological Process	regulation of molecular function	3	GO:0065009	3	11	153	477	0.85	1	0	O06941 Q8DS12 Q8DWN6
Biological Process	cellular response to chemical stimulus	4	GO:0070887	3	10	153	477	0.94	1	0	Q8DTL1 Q8DUR5 Q8DVK1
Biological Process	response to antibiotic	4	GO:0046677	2	6	153	477	1.04	1	0	Q8DSG1 Q8DTL0
Biological Process	monovalent inorganic cation transport	7	GO:0015672	2	6	153	477	1.04	1	0	P95786 P95787
Biological Process	response to extracellular stimulus	4	GO:0009991	4	14	153	477	0.89	1	0	O06941 P27624 Q8DS07 Q8DVB0
Biological Process	negative regulation of metabolic process	5	GO:0009892	6	19	153	477	0.98	1	0	O07329 P59388 Q8DST7 Q8DSY0 Q8DVI8 Q8DW98
Biological Process	negative regulation of biosynthetic process	6	GO:0009890	6	18	153	477	1.04	1	0	O07329 P59388 Q8DST7 Q8DSY0 Q8DVI8 Q8DW98
Biological Process	SOS response	6	GO:0009432	2	6	153	477	1.04	1	0	P27624 Q8DVB0
Biological Process	pyrimidine ribonucleotide biosynthetic process	11	GO:0009220	2	7	153	477	0.89	1	0	Q8DST6 Q8DSY1
Biological Process	regulation of primary metabolic process	5	GO:0080090	14	43	153	477	1.02	1	0	O07329 P26422 P59133 P59161 P59388 Q8DS16 Q8DS27 Q8DST7 Q8DSY0 Q8DV22 Q8DVI8 Q8DVJ5 Q8DVV2 Q8DW98
Biological Process	cell communication	3	GO:0007154	6	18	153	477	1.04	1	0	O06941 P27624 Q8DTL1 Q8DVB0 Q8DVK1 Q8DVK8
Biological Process	response to nutrient levels	5	GO:0031667	2	7	153	477	0.89	1	0	O06941 Q8DS07

## Sheet: Kac&Kla_GO_enrich_common
Table S2 GO enrichment analysis of proteins with Kla and Kac sites (Kac&Kla_GO_enrich_common)
GO terms level 1	GO terms description	GO terms level	GO terms ID	Mapping	Background	All mapping	All background	Fold enrichment	Fisher's exact test P value	-Log10 P value	Related proteins
Cellular Component	ribosomal subunit	7	GO:0044391	31	49	89	432	3.07	3.04203e-12	11.52	G1XVB9 G1XVC0 P48853 P59125 P59133 P59186 Q8DRS8 Q8DS11 Q8DS16 Q8DS17 Q8DS18 Q8DS19 Q8DS20 Q8DS21 Q8DS22 Q8DS23 Q8DS24 Q8DS25 Q8DS28 Q8DS29 Q8DS35 Q8DSY0 Q8DTN5 Q8DTP5 Q8DUH2 Q8DUN9 Q8DUQ4 Q8DV21 Q8DVI8 Q8DVV5 Q8DWB3
Cellular Component	cytosolic ribosome	7	GO:0022626	30	47	89	432	3.1	5.54028e-12	11.26	G1XVB9 G1XVC0 P48853 P59125 P59186 Q8DRS8 Q8DS11 Q8DS16 Q8DS17 Q8DS18 Q8DS19 Q8DS20 Q8DS21 Q8DS22 Q8DS23 Q8DS24 Q8DS25 Q8DS28 Q8DS29 Q8DS35 Q8DSY0 Q8DTN5 Q8DTP5 Q8DUH2 Q8DUN9 Q8DUQ4 Q8DV21 Q8DVI8 Q8DVV5 Q8DWB3
Cellular Component	ribosome	6	GO:0005840	31	50	89	432	3.01	6.83689e-12	11.17	G1XVB9 G1XVC0 P48853 P59125 P59133 P59186 Q8DRS8 Q8DS11 Q8DS16 Q8DS17 Q8DS18 Q8DS19 Q8DS20 Q8DS21 Q8DS22 Q8DS23 Q8DS24 Q8DS25 Q8DS28 Q8DS29 Q8DS35 Q8DSY0 Q8DTN5 Q8DTP5 Q8DUH2 Q8DUN9 Q8DUQ4 Q8DV21 Q8DVI8 Q8DVV5 Q8DWB3
Cellular Component	ribonucleoprotein complex	3	GO:1990904	32	53	89	432	2.93	7.90235e-12	11.1	G1XVB9 G1XVC0 P48853 P59125 P59133 P59186 Q8DRS8 Q8DS11 Q8DS16 Q8DS17 Q8DS18 Q8DS19 Q8DS20 Q8DS21 Q8DS22 Q8DS23 Q8DS24 Q8DS25 Q8DS28 Q8DS29 Q8DS35 Q8DSY0 Q8DTN5 Q8DTP5 Q8DUH2 Q8DUN9 Q8DUQ4 Q8DV21 Q8DV22 Q8DVI8 Q8DVV5 Q8DWB3
Cellular Component	organelle	3	GO:0043226	33	60	89	432	2.67	1.28783e-10	9.89	G1XVB9 G1XVC0 P48853 P59125 P59133 P59186 Q8DRS8 Q8DS11 Q8DS16 Q8DS17 Q8DS18 Q8DS19 Q8DS20 Q8DS21 Q8DS22 Q8DS23 Q8DS24 Q8DS25 Q8DS28 Q8DS29 Q8DS35 Q8DSY0 Q8DTF8 Q8DTN5 Q8DTP5 Q8DUH2 Q8DUN9 Q8DUQ4 Q8DV21 Q8DV90 Q8DVI8 Q8DVV5 Q8DWB3
Cellular Component	intracellular organelle	4	GO:0043229	33	60	89	432	2.67	1.28783e-10	9.89	G1XVB9 G1XVC0 P48853 P59125 P59133 P59186 Q8DRS8 Q8DS11 Q8DS16 Q8DS17 Q8DS18 Q8DS19 Q8DS20 Q8DS21 Q8DS22 Q8DS23 Q8DS24 Q8DS25 Q8DS28 Q8DS29 Q8DS35 Q8DSY0 Q8DTF8 Q8DTN5 Q8DTP5 Q8DUH2 Q8DUN9 Q8DUQ4 Q8DV21 Q8DV90 Q8DVI8 Q8DVV5 Q8DWB3
Cellular Component	intracellular non-membrane-bounded organelle	5	GO:0043232	32	58	89	432	2.68	2.50507e-10	9.6	G1XVB9 G1XVC0 P48853 P59125 P59133 P59186 Q8DRS8 Q8DS11 Q8DS16 Q8DS17 Q8DS18 Q8DS19 Q8DS20 Q8DS21 Q8DS22 Q8DS23 Q8DS24 Q8DS25 Q8DS28 Q8DS29 Q8DS35 Q8DSY0 Q8DTN5 Q8DTP5 Q8DUH2 Q8DUN9 Q8DUQ4 Q8DV21 Q8DV90 Q8DVI8 Q8DVV5 Q8DWB3
Cellular Component	non-membrane-bounded organelle	4	GO:0043228	32	58	89	432	2.68	2.50507e-10	9.6	G1XVB9 G1XVC0 P48853 P59125 P59133 P59186 Q8DRS8 Q8DS11 Q8DS16 Q8DS17 Q8DS18 Q8DS19 Q8DS20 Q8DS21 Q8DS22 Q8DS23 Q8DS24 Q8DS25 Q8DS28 Q8DS29 Q8DS35 Q8DSY0 Q8DTN5 Q8DTP5 Q8DUH2 Q8DUN9 Q8DUQ4 Q8DV21 Q8DV90 Q8DVI8 Q8DVV5 Q8DWB3
Cellular Component	protein-containing complex	2	GO:0032991	43	105	89	432	1.99	2.3066e-08	7.64	G1XVB9 G1XVC0 I6L8Y0 O06941 O07329 P45595 P48853 P59125 P59133 P59186 P95790 Q8CWW5 Q8CWW6 Q8DRS8 Q8DS11 Q8DS16 Q8DS17 Q8DS18 Q8DS19 Q8DS20 Q8DS21 Q8DS22 Q8DS23 Q8DS24 Q8DS25 Q8DS28 Q8DS29 Q8DS35 Q8DS46 Q8DS47 Q8DSY0 Q8DTN5 Q8DTP5 Q8DUH2 Q8DUN9 Q8DUQ4 Q8DV21 Q8DV22 Q8DVI8 Q8DVJ2 Q8DVV5 Q8DW44 Q8DWB3
Cellular Component	large ribosomal subunit	8	GO:0015934	19	29	89	432	3.18	5.91554e-08	7.23	G1XVB9 G1XVC0 Q8DRS8 Q8DS16 Q8DS17 Q8DS19 Q8DS20 Q8DS21 Q8DS23 Q8DS24 Q8DS25 Q8DS28 Q8DS29 Q8DSY0 Q8DTN5 Q8DTP5 Q8DUH2 Q8DUQ4 Q8DV21
Cellular Component	cytosolic large ribosomal subunit	9	GO:0022625	19	29	89	432	3.18	5.91554e-08	7.23	G1XVB9 G1XVC0 Q8DRS8 Q8DS16 Q8DS17 Q8DS19 Q8DS20 Q8DS21 Q8DS23 Q8DS24 Q8DS25 Q8DS28 Q8DS29 Q8DSY0 Q8DTN5 Q8DTP5 Q8DUH2 Q8DUQ4 Q8DV21
Cellular Component	cytoplasm	3	GO:0005737	80	292	89	432	1.33	1.04427e-07	6.98	G1XVB9 G1XVC0 I6L8Y0 O06941 P27624 P45595 P45596 P48853 P59125 P59133 P59161 P59186 P72483 P72484 Q8CWW5 Q8CWW6 Q8CWX1 Q8CWY0 Q8CWY6 Q8CWZ6 Q8DRR2 Q8DRS8 Q8DS11 Q8DS12 Q8DS16 Q8DS17 Q8DS18 Q8DS19 Q8DS20 Q8DS21 Q8DS22 Q8DS23 Q8DS24 Q8DS25 Q8DS28 Q8DS29 Q8DS33 Q8DS35 Q8DS36 Q8DS44 Q8DSB7 Q8DSJ4 Q8DSN3 Q8DSV3 Q8DSY0 Q8DSY2 Q8DT12 Q8DTC6 Q8DTF8 Q8DTL0 Q8DTM2 Q8DTN5 Q8DTP5 Q8DTS9 Q8DTX7 Q8DU72 Q8DUH2 …
Cellular Component	intracellular	2	GO:0005622	83	315	89	432	1.28	1.91276e-07	6.72	G1XVB9 G1XVC0 I6L8Y0 O06941 P27624 P45595 P45596 P48853 P59125 P59133 P59161 P59186 P72483 P72484 P95790 Q8CWW5 Q8CWW6 Q8CWX1 Q8CWY0 Q8CWY6 Q8CWZ6 Q8DRR2 Q8DRS8 Q8DS11 Q8DS12 Q8DS16 Q8DS17 Q8DS18 Q8DS19 Q8DS20 Q8DS21 Q8DS22 Q8DS23 Q8DS24 Q8DS25 Q8DS28 Q8DS29 Q8DS33 Q8DS35 Q8DS36 Q8DS44 Q8DS46 Q8DS47 Q8DSB7 Q8DSJ4 Q8DSN3 Q8DSV3 Q8DSY0 Q8DSY2 Q8DT12 Q8DTC6 Q8DTF8 Q8DTL0 Q8DTM2 Q8DTN5 Q8DTP5 Q8DTS9 …
Cellular Component	cytosol	4	GO:0005829	60	199	89	432	1.46	7.97522e-06	5.1	G1XVB9 G1XVC0 I6L8Y0 O06941 P27624 P45595 P48853 P59125 P59161 P59186 P72484 Q8CWW5 Q8CWW6 Q8CWY0 Q8CWY6 Q8DRR2 Q8DRS8 Q8DS11 Q8DS12 Q8DS16 Q8DS17 Q8DS18 Q8DS19 Q8DS20 Q8DS21 Q8DS22 Q8DS23 Q8DS24 Q8DS25 Q8DS28 Q8DS29 Q8DS35 Q8DS44 Q8DSB7 Q8DSJ4 Q8DSN3 Q8DSY0 Q8DSY2 Q8DTC6 Q8DTF8 Q8DTN5 Q8DTP5 Q8DTX7 Q8DU72 Q8DUH2 Q8DUN9 Q8DUQ4 Q8DV06 Q8DV10 Q8DV21 Q8DV22 Q8DVE5 Q8DVI8 Q8DVQ2 Q8DVV4 Q8DVV5 Q8DW32 …
Cellular Component	cell surface	3	GO:0009986	11	15	89	432	3.56	1.09782e-05	4.96	O06941 O06942 P59161 P72483 Q8CWW6 Q8DS12 Q8DTS9 Q8DTX7 Q8DVV2 Q8DVV3 Q8DVX9
Cellular Component	small ribosomal subunit	8	GO:0015935	12	20	89	432	2.91	8.9296e-05	4.05	P48853 P59125 P59133 P59186 Q8DS11 Q8DS18 Q8DS22 Q8DS35 Q8DUN9 Q8DVI8 Q8DVV5 Q8DWB3
Cellular Component	cytosolic small ribosomal subunit	9	GO:0022627	11	18	89	432	2.97	0.000146156	3.84	P48853 P59125 P59186 Q8DS11 Q8DS18 Q8DS22 Q8DS35 Q8DUN9 Q8DVI8 Q8DVV5 Q8DWB3
Cellular Component	external encapsulating structure	4	GO:0030312	20	52	89	432	1.87	0.00155725	2.81	O06941 P59186 P72483 Q8CWW5 Q8DRS8 Q8DS11 Q8DS17 Q8DS19 Q8DS24 Q8DS28 Q8DSY0 Q8DSY2 Q8DTF8 Q8DTS9 Q8DUG5 Q8DUH2 Q8DUQ4 Q8DVV2 Q8DVV4 Q8DVV5
Cellular Component	cell wall	5	GO:0005618	20	52	89	432	1.87	0.00155725	2.81	O06941 P59186 P72483 Q8CWW5 Q8DRS8 Q8DS11 Q8DS17 Q8DS19 Q8DS24 Q8DS28 Q8DSY0 Q8DSY2 Q8DTF8 Q8DTS9 Q8DUG5 Q8DUH2 Q8DUQ4 Q8DVV2 Q8DVV4 Q8DVV5
Cellular Component	GroEL-GroES complex	6	GO:1990220	2	2	89	432	4.85	0.0420641	1.38	Q8CWW5 Q8CWW6
Cellular Component	chaperone complex	3	GO:0101031	2	2	89	432	4.85	0.0420641	1.38	Q8CWW5 Q8CWW6
Cellular Component	polysomal ribosome	7	GO:0042788	2	2	89	432	4.85	0.0420641	1.38	Q8DS17 Q8DS19
Cellular Component	DNA-directed RNA polymerase complex	7	GO:0000428	2	2	89	432	4.85	0.0420641	1.38	Q8DS46 Q8DS47
Cellular Component	chaperonin ATPase complex	5	GO:0016465	2	2	89	432	4.85	0.0420641	1.38	Q8CWW5 Q8CWW6
Cellular Component	polysome	4	GO:0005844	2	2	89	432	4.85	0.0420641	1.38	Q8DS17 Q8DS19
Cellular Component	RNA polymerase complex	6	GO:0030880	2	3	89	432	3.24	0.109171	0.96	Q8DS46 Q8DS47
Cellular Component	transferase complex	4	GO:1990234	3	8	89	432	1.82	0.215004	0.67	Q8DS46 Q8DS47 Q8DW44
Cellular Component	protein-DNA complex	3	GO:0032993	3	8	89	432	1.82	0.215004	0.67	O07329 Q8DS17 Q8DVJ2
Cellular Component	cell periphery	3	GO:0071944	38	170	89	432	1.08	0.468101	0.33	G1XVB9 G1XVC0 O06941 P59125 P59186 P72483 P95790 Q8CWW5 Q8DRS8 Q8DS11 Q8DS16 Q8DS17 Q8DS18 Q8DS19 Q8DS20 Q8DS22 Q8DS23 Q8DS24 Q8DS25 Q8DS28 Q8DS35 Q8DSY0 Q8DSY2 Q8DTF8 Q8DTL0 Q8DTP5 Q8DTQ3 Q8DTS9 Q8DUG5 Q8DUH2 Q8DUQ4 Q8DV22 Q8DV81 Q8DV90 Q8DVV2 Q8DVV4 Q8DVV5 Q8DWB3
Cellular Component	extracellular region	3	GO:0005576	4	15	89	432	1.29	0.522899	0.28	P13470 Q8CWW5 Q8DTF8 Q8DTS9
Cellular Component	cell	2	GO:0005623	87	415	89	432	1.02	0.542865	0.27	G1XVB9 G1XVC0 I6L8Y0 O06941 O06942 P27624 P45595 P45596 P48853 P59125 P59133 P59161 P59186 P72483 P72484 P95790 Q8CWW5 Q8CWW6 Q8CWX1 Q8CWY0 Q8CWY6 Q8CWZ6 Q8DRR2 Q8DRS8 Q8DS11 Q8DS12 Q8DS16 Q8DS17 Q8DS18 Q8DS19 Q8DS20 Q8DS21 Q8DS22 Q8DS23 Q8DS24 Q8DS25 Q8DS28 Q8DS29 Q8DS33 Q8DS35 Q8DS36 Q8DS44 Q8DS46 Q8DS47 Q8DSB7 Q8DSJ4 Q8DSN3 Q8DSV3 Q8DSY0 Q8DSY2 Q8DT12 Q8DTC6 Q8DTF8 Q8DTL0 Q8DTM2 Q8DTN5 Q8DTP5 …
Cellular Component	plasma membrane	4	GO:0005886	33	156	89	432	1.03	0.90151	0.05	G1XVB9 G1XVC0 P59125 P59186 P72483 P95790 Q8CWW5 Q8DRS8 Q8DS11 Q8DS16 Q8DS17 Q8DS18 Q8DS20 Q8DS22 Q8DS23 Q8DS25 Q8DS28 Q8DS35 Q8DSY0 Q8DSY2 Q8DTF8 Q8DTL0 Q8DTP5 Q8DTQ3 Q8DUG5 Q8DUH2 Q8DUQ4 Q8DV22 Q8DV81 Q8DV90 Q8DVV4 Q8DVV5 Q8DWB3
Cellular Component	membrane	3	GO:0016020	33	160	89	432	1	1	0	G1XVB9 G1XVC0 P59125 P59186 P72483 P95790 Q8CWW5 Q8DRS8 Q8DS11 Q8DS16 Q8DS17 Q8DS18 Q8DS20 Q8DS22 Q8DS23 Q8DS25 Q8DS28 Q8DS35 Q8DSY0 Q8DSY2 Q8DTF8 Q8DTL0 Q8DTP5 Q8DTQ3 Q8DUG5 Q8DUH2 Q8DUQ4 Q8DV22 Q8DV81 Q8DV90 Q8DVV4 Q8DVV5 Q8DWB3
Cellular Component	catalytic complex	3	GO:1902494	4	21	89	432	0.92	1	0	I6L8Y0 Q8DS46 Q8DS47 Q8DW44
Molecular Function	structural molecule activity	2	GO:0005198	30	49	83	450	3.32	9.46207e-13	12.02	G1XVB9 G1XVC0 P48853 P59125 P59133 P59186 Q8DRS8 Q8DS11 Q8DS16 Q8DS17 Q8DS18 Q8DS19 Q8DS20 Q8DS21 Q8DS22 Q8DS23 Q8DS24 Q8DS25 Q8DS28 Q8DS29 Q8DS35 Q8DSY0 Q8DTN5 Q8DTP5 Q8DUH2 Q8DUN9 Q8DUQ4 Q8DV21 Q8DVV5 Q8DWB3
Molecular Function	structural constituent of ribosome	3	GO:0003735	30	49	83	450	3.32	9.46207e-13	12.02	G1XVB9 G1XVC0 P48853 P59125 P59133 P59186 Q8DRS8 Q8DS11 Q8DS16 Q8DS17 Q8DS18 Q8DS19 Q8DS20 Q8DS21 Q8DS22 Q8DS23 Q8DS24 Q8DS25 Q8DS28 Q8DS29 Q8DS35 Q8DSY0 Q8DTN5 Q8DTP5 Q8DUH2 Q8DUN9 Q8DUQ4 Q8DV21 Q8DVV5 Q8DWB3
Molecular Function	RNA binding	5	GO:0003723	20	42	83	450	2.58	4.63257e-06	5.33	G1XVB9 G1XVC0 P59133 Q8DRS8 Q8DS12 Q8DS17 Q8DS20 Q8DS23 Q8DS25 Q8DS28 Q8DS29 Q8DSY0 Q8DSY2 Q8DTF8 Q8DTP5 Q8DV22 Q8DV90 Q8DVV4 Q8DVV5 Q8DWB3
Molecular Function	catalytic activity	2	GO:0003824	40	314	83	450	0.69	5.05047e-06	5.3	I6L8Y0 P45595 P59161 P72478 P72484 P95790 Q53526 Q59931 Q8CWX1 Q8CWY0 Q8CWY6 Q8DRR2 Q8DRT7 Q8DS33 Q8DS36 Q8DS44 Q8DSB7 Q8DSN0 Q8DST7 Q8DSV3 Q8DT12 Q8DTC6 Q8DTF8 Q8DTM2 Q8DTS9 Q8DTX6 Q8DTX7 Q8DUG5 Q8DUN9 Q8DV06 Q8DV10 Q8DV81 Q8DV90 Q8DVJ2 Q8DVV2 Q8DVV3 Q8DW44 Q8DWJ5 Q93D83 Q9X670
Molecular Function	carbohydrate binding	3	GO:0030246	8	10	83	450	4.34	3.26728e-05	4.49	O06941 O06942 P59161 Q8CWW6 Q8DS12 Q8DTX7 Q8DVV2 Q8DVX9
Molecular Function	polysaccharide binding	4	GO:0030247	8	10	83	450	4.34	3.26728e-05	4.49	O06941 O06942 P59161 Q8CWW6 Q8DS12 Q8DTX7 Q8DVV2 Q8DVX9
Molecular Function	mannan binding	5	GO:2001065	8	10	83	450	4.34	3.26728e-05	4.49	O06941 O06942 P59161 Q8CWW6 Q8DS12 Q8DTX7 Q8DVV2 Q8DVX9
Molecular Function	hydrolase activity	3	GO:0016787	5	97	83	450	0.28	4.85412e-05	4.31	P95790 Q8DST7 Q8DUN9 Q8DV06 Q8DV90
Molecular Function	rRNA binding	6	GO:0019843	10	17	83	450	3.19	0.000177196	3.75	P59133 Q8DRS8 Q8DS20 Q8DS23 Q8DS25 Q8DS28 Q8DS29 Q8DTP5 Q8DVV5 Q8DWB3
Molecular Function	binding	2	GO:0005488	50	192	83	450	1.41	0.000525221	3.28	G1XVB9 G1XVC0 I6L8Y0 O06941 O06942 O07329 P45595 P59133 P59161 Q53526 Q8CWW5 Q8CWW6 Q8CWY0 Q8CWY6 Q8DRR2 Q8DRS8 Q8DS11 Q8DS12 Q8DS17 Q8DS20 Q8DS23 Q8DS25 Q8DS28 Q8DS29 Q8DSB7 Q8DSN3 Q8DST7 Q8DSY0 Q8DSY2 Q8DTF8 Q8DTL0 Q8DTP5 Q8DTS9 Q8DTX7 Q8DUH2 Q8DUN9 Q8DUQ4 Q8DV06 Q8DV22 Q8DV90 Q8DVI8 Q8DVJ2 Q8DVK7 Q8DVV2 Q8DVV3 Q8DVV4 Q8DVV5 Q8DVX9 Q8DWB3 Q8DWJ5
Molecular Function	nucleic acid binding	4	GO:0003676	22	61	83	450	1.96	0.000537039	3.27	G1XVB9 G1XVC0 O07329 P59133 Q8DRS8 Q8DS12 Q8DS17 Q8DS20 Q8DS23 Q8DS25 Q8DS28 Q8DS29 Q8DSY0 Q8DSY2 Q8DTF8 Q8DTP5 Q8DUN9 Q8DV22 Q8DV90 Q8DVV4 Q8DVV5 Q8DWB3
Molecular Function	transferase activity	3	GO:0016740	11	113	83	450	0.53	0.00498693	2.3	P45595 Q8DS33 Q8DS36 Q8DSV3 Q8DTF8 Q8DTX6 Q8DTX7 Q8DV81 Q8DVJ2 Q8DVV2 Q8DW44
Molecular Function	unfolded protein binding	4	GO:0051082	3	3	83	450	5.42	0.00609032	2.22	O06941 Q8CWW5 Q8CWW6
Molecular Function	enzyme binding	4	GO:0019899	5	8	83	450	3.39	0.00674314	2.17	Q8CWW5 Q8DS12 Q8DTS9 Q8DVV2 Q8DVV3
Molecular Function	large ribosomal subunit rRNA binding	7	GO:0070180	4	6	83	450	3.61	0.0120546	1.92	Q8DRS8 Q8DS23 Q8DS28 Q8DTP5
Molecular Function	organic cyclic compound binding	3	GO:0097159	27	100	83	450	1.46	0.0186224	1.73	G1XVB9 G1XVC0 O06941 O07329 P59133 Q53526 Q8DRS8 Q8DS12 Q8DS17 Q8DS20 Q8DS23 Q8DS25 Q8DS28 Q8DS29 Q8DSY0 Q8DSY2 Q8DTF8 Q8DTL0 Q8DTP5 Q8DUN9 Q8DV22 Q8DV90 Q8DVJ2 Q8DVV3 Q8DVV4 Q8DVV5 Q8DWB3
Molecular Function	heterocyclic compound binding	3	GO:1901363	27	100	83	450	1.46	0.0186224	1.73	G1XVB9 G1XVC0 O06941 O07329 P59133 Q53526 Q8DRS8 Q8DS12 Q8DS17 Q8DS20 Q8DS23 Q8DS25 Q8DS28 Q8DS29 Q8DSY0 Q8DSY2 Q8DTF8 Q8DTL0 Q8DTP5 Q8DUN9 Q8DV22 Q8DV90 Q8DVJ2 Q8DVV3 Q8DVV4 Q8DVV5 Q8DWB3
Molecular Function	protein-containing complex binding	3	GO:0044877	6	13	83	450	2.5	0.0189615	1.72	Q8DSY2 Q8DTS9 Q8DUH2 Q8DUQ4 Q8DV22 Q8DVI8
Molecular Function	ligase activity, forming carbon-oxygen bonds	4	GO:0016875	7	17	83	450	2.23	0.0226476	1.64	Q8CWX1 Q8CWY0 Q8CWY6 Q8DS44 Q8DSB7 Q8DT12 Q8DTM2
Molecular Function	aminoacyl-tRNA ligase activity	5	GO:0004812	7	17	83	450	2.23	0.0226476	1.64	Q8CWX1 Q8CWY0 Q8CWY6 Q8DS44 Q8DSB7 Q8DT12 Q8DTM2
Molecular Function	translation factor activity, RNA binding	6	GO:0008135	4	7	83	450	3.1	0.0241833	1.62	Q8DS12 Q8DSY2 Q8DV22 Q8DVV4
Molecular Function	transporter activity	2	GO:0005215	2	38	83	450	0.29	0.027693	1.56	P95790 Q53526
Molecular Function	5S rRNA binding	7	GO:0008097	2	2	83	450	5.42	0.0336847	1.47	Q8DS25 Q8DS29
Molecular Function	zymogen binding	5	GO:0035375	2	2	83	450	5.42	0.0336847	1.47	Q8CWW5 Q8DTS9
Molecular Function	phosphoenolpyruvate carboxykinase activity	6	GO:0004611	2	2	83	450	5.42	0.0336847	1.47	Q8DTF8 Q8DV10
Molecular Function	hydrolase activity, acting on acid anhydrides	4	GO:0016817	3	43	83	450	0.38	0.0396671	1.4	P95790 Q8DST7 Q8DV90
Molecular Function	ribosome binding	5	GO:0043022	4	8	83	450	2.71	0.0416235	1.38	Q8DUH2 Q8DUQ4 Q8DV22 Q8DVI8
Molecular Function	hydrolase activity, acting on ester bonds	4	GO:0016788	2	36	83	450	0.3	0.0418292	1.38	Q8DUN9 Q8DV06
Molecular Function	protein binding	3	GO:0005515	17	61	83	450	1.51	0.0504149	1.3	I6L8Y0 O06941 P45595 Q8CWW5 Q8CWW6 Q8CWY6 Q8DRR2 Q8DS12 Q8DSB7 Q8DST7 Q8DTS9 Q8DTX7 Q8DVJ2 Q8DVK7 Q8DVV2 Q8DVV3 Q8DWJ5
Molecular Function	ribonucleoprotein complex binding	4	GO:0043021	5	12	83	450	2.26	0.051247	1.29	Q8DSY2 Q8DUH2 Q8DUQ4 Q8DV22 Q8DVI8
Molecular Function	pyrophosphatase activity	6	GO:0016462	3	42	83	450	0.39	0.057972	1.24	P95790 Q8DST7 Q8DV90
Molecular Function	transmembrane transporter activity	3	GO:0022857	2	33	83	450	0.33	0.0621454	1.21	P95790 Q53526
Molecular Function	intramolecular oxidoreductase activity	4	GO:0016860	3	6	83	450	2.71	0.0793689	1.1	P72484 Q8DSN0 Q9X670
Molecular Function	protease binding	5	GO:0002020	2	3	83	450	3.61	0.0888736	1.05	Q8DVV2 Q8DVV3
Molecular Function	ribosomal small subunit binding	5	GO:0043024	2	3	83	450	3.61	0.0888736	1.05	Q8DV22 Q8DVI8
Molecular Function	translation elongation factor activity	7	GO:0003746	2	3	83	450	3.61	0.0888736	1.05	Q8DS12 Q8DVV4
Molecular Function	nucleoside-triphosphatase activity	7	GO:0017111	3	36	83	450	0.45	0.119459	0.92	P95790 Q8DST7 Q8DV90
Molecular Function	molecular function regulator	2	GO:0098772	3	7	83	450	2.32	0.120758	0.92	O06941 Q8DS12 Q8DS17
Molecular Function	hydro-lyase activity	5	GO:0016836	4	11	83	450	1.97	0.125831	0.9	Q8DRT7 Q8DSN0 Q8DTS9 Q8DVJ2
Molecular Function	tRNA binding	6	GO:0000049	2	4	83	450	2.71	0.156656	0.81	Q8DS20 Q8DV22
Molecular Function	DNA-binding transcription repressor activity	4	GO:0001217	2	4	83	450	2.71	0.156656	0.81	O07329 Q8DS17
Molecular Function	protein dimerization activity	4	GO:0046983	3	8	83	450	2.03	0.168239	0.77	O06941 Q8CWY6 Q8DVJ2
Molecular Function	carboxy-lyase activity	5	GO:0016831	3	8	83	450	2.03	0.168239	0.77	Q8DTF8 Q8DV10 Q8DWJ5
Molecular Function	purine ribonucleoside triphosphate binding	5	GO:0035639	2	26	83	450	0.42	0.194588	0.71	Q8DTL0 Q8DV90
Molecular Function	carbohydrate derivative binding	3	GO:0097367	3	31	83	450	0.52	0.236474	0.63	Q53526 Q8DTL0 Q8DV90
Molecular Function	carbon-oxygen lyase activity	4	GO:0016835	4	12	83	450	1.81	0.246829	0.61	Q8DRT7 Q8DSN0 Q8DTS9 Q8DVJ2
Molecular Function	protein homodimerization activity	5	GO:0042803	2	6	83	450	1.81	0.306243	0.51	O06941 Q8DVJ2
Molecular Function	enzyme regulator activity	3	GO:0030234	2	6	83	450	1.81	0.306243	0.51	O06941 Q8DS17
Molecular Function	ATPase activity	8	GO:0016887	3	29	83	450	0.56	0.325866	0.49	P95790 Q8DST7 Q8DV90
Molecular Function	ribonucleotide binding	6	GO:0032553	3	30	83	450	0.54	0.328128	0.48	Q53526 Q8DTL0 Q8DV90
Molecular Function	lyase activity	3	GO:0016829	8	32	83	450	1.36	0.343649	0.46	P72478 Q8DRT7 Q8DSN0 Q8DTF8 Q8DTS9 Q8DV10 Q8DVJ2 Q8DWJ5
Molecular Function	ATP binding	9	GO:0005524	2	21	83	450	0.52	0.393047	0.41	Q8DTL0 Q8DV90
Molecular Function	nucleoside phosphate binding	4	GO:1901265	5	40	83	450	0.68	0.395704	0.4	O06941 Q53526 Q8DTL0 Q8DV90 Q8DVV3
Molecular Function	nucleotide binding	5	GO:0000166	5	40	83	450	0.68	0.395704	0.4	O06941 Q53526 Q8DTL0 Q8DV90 Q8DVV3
Molecular Function	transcription regulator activity	2	GO:0140110	3	10	83	450	1.63	0.401879	0.4	O07329 P48853 Q8DS17
Molecular Function	anion binding	4	GO:0043168	6	47	83	450	0.69	0.425448	0.37	Q53526 Q8CWY0 Q8DSN3 Q8DTL0 Q8DV90 Q8DVJ2
Molecular Function	zinc ion binding	7	GO:0008270	3	11	83	450	1.48	0.433691	0.36	G1XVB9 Q8DS11 Q8DS12
Molecular Function	cofactor binding	3	GO:0048037	3	27	83	450	0.6	0.443837	0.35	Q8DSN3 Q8DVJ2 Q8DVV3
Molecular Function	purine ribonucleotide binding	7	GO:0032555	3	28	83	450	0.58	0.448202	0.35	Q53526 Q8DTL0 Q8DV90
Molecular Function	intramolecular transferase activity	4	GO:0016866	3	12	83	450	1.36	0.469958	0.33	P59161 Q8DTC6 Q8DWJ5
Molecular Function	ligase activity	3	GO:0016874	8	34	83	450	1.28	0.488663	0.31	Q53526 Q8CWX1 Q8CWY0 Q8CWY6 Q8DS44 Q8DSB7 Q8DT12 Q8DTM2
Molecular Function	coenzyme binding	4	GO:0050662	2	19	83	450	0.57	0.547684	0.26	Q8DVJ2 Q8DVV3
Molecular Function	DNA binding	5	GO:0003677	2	20	83	450	0.54	0.553114	0.26	O07329 Q8DUN9
Molecular Function	identical protein binding	4	GO:0042802	11	50	83	450	1.19	0.561106	0.25	I6L8Y0 O06941 P45595 Q8CWW5 Q8DRR2 Q8DSB7 Q8DST7 Q8DTX7 Q8DVJ2 Q8DVK7 Q8DWJ5
Molecular Function	catalytic activity, acting on RNA	3	GO:0140098	9	60	83	450	0.81	0.591791	0.23	Q8CWX1 Q8CWY0 Q8CWY6 Q8DS36 Q8DS44 Q8DSB7 Q8DT12 Q8DTM2 Q8DV90
Molecular Function	isomerase activity	3	GO:0016853	6	26	83	450	1.25	0.600821	0.22	P59161 P72484 Q8DSN0 Q8DTC6 Q8DWJ5 Q9X670
Molecular Function	mRNA binding	6	GO:0003729	2	7	83	450	1.55	0.617871	0.21	Q8DTF8 Q8DVV5
Molecular Function	DNA-binding transcription factor activity	3	GO:0003700	2	7	83	450	1.55	0.617871	0.21	O07329 Q8DS17
Molecular Function	purine nucleotide binding	6	GO:0017076	4	29	83	450	0.75	0.62634	0.2	O06941 Q53526 Q8DTL0 Q8DV90
Molecular Function	drug binding	3	GO:0008144	4	30	83	450	0.72	0.626916	0.2	Q53526 Q8DTL0 Q8DV90 Q8DVJ2
Molecular Function	catalytic activity, acting on a tRNA	4	GO:0140101	7	32	83	450	1.19	0.635944	0.2	Q8CWX1 Q8CWY0 Q8CWY6 Q8DS44 Q8DSB7 Q8DT12 Q8DTM2
Molecular Function	vitamin binding	4	GO:0019842	2	8	83	450	1.36	0.644118	0.19	Q8DSN3 Q8DVJ2
Molecular Function	cation binding	4	GO:0043169	9	42	83	450	1.16	0.675464	0.17	G1XVB9 P45595 Q53526 Q8CWW5 Q8DS11 Q8DS12 Q8DSB7 Q8DTF8 Q8DV06
Molecular Function	carbon-carbon lyase activity	4	GO:0016830	3	13	83	450	1.25	0.715016	0.15	Q8DTF8 Q8DV10 Q8DWJ5
Molecular Function	adenyl ribonucleotide binding	8	GO:0032559	3	22	83	450	0.74	0.778911	0.11	Q53526 Q8DTL0 Q8DV90
Molecular Function	oxidoreductase activity	3	GO:0016491	7	36	83	450	1.05	0.824779	0.08	I6L8Y0 Q59931 Q8DRR2 Q8DTF8 Q8DUG5 Q8DVV3 Q93D83
Molecular Function	metal ion binding	5	GO:0046872	8	40	83	450	1.08	0.830804	0.08	G1XVB9 P45595 Q8CWW5 Q8DS11 Q8DS12 Q8DSB7 Q8DTF8 Q8DV06
Molecular Function	small molecule binding	3	GO:0036094	8	50	83	450	0.87	0.846501	0.07	O06941 Q53526 Q8CWY0 Q8DSN3 Q8DTL0 Q8DV90 Q8DVJ2 Q8DVV3
Molecular Function	ion binding	3	GO:0043167	14	81	83	450	0.94	0.874719	0.06	G1XVB9 P45595 Q53526 Q8CWW5 Q8CWY0 Q8DS11 Q8DS12 Q8DSB7 Q8DSN3 Q8DTF8 Q8DTL0 Q8DV06 Q8DV90 Q8DVJ2
Molecular Function	transition metal ion binding	6	GO:0046914	4	21	83	450	1.03	1	0	G1XVB9 Q8DS11 Q8DS12 Q8DTF8
Molecular Function	adenyl nucleotide binding	7	GO:0030554	4	23	83	450	0.94	1	0	O06941 Q53526 Q8DTL0 Q8DV90
Molecular Function	magnesium ion binding	6	GO:0000287	3	18	83	450	0.9	1	0	P45595 Q8DSB7 Q8DV06
Molecular Function	kinase activity	5	GO:0016301	4	25	83	450	0.87	1	0	Q8DS33 Q8DTF8 Q8DTX6 Q8DVV2
Biological Process	translation	8	GO:0006412	38	73	84	477	2.96	7.38289e-14	13.13	G1XVB9 G1XVC0 P48853 P59125 P59186 Q8CWX1 Q8CWY0 Q8DRS8 Q8DS11 Q8DS12 Q8DS16 Q8DS17 Q8DS18 Q8DS19 Q8DS20 Q8DS21 Q8DS22 Q8DS23 Q8DS24 Q8DS25 Q8DS28 Q8DS29 Q8DS35 Q8DS44 Q8DSB7 Q8DSY0 Q8DSY2 Q8DT12 Q8DTM2 Q8DTN5 Q8DTP5 Q8DUH2 Q8DUN9 Q8DUQ4 Q8DV22 Q8DVV4 Q8DVV5 Q8DWB3
Biological Process	peptide biosynthetic process	7	GO:0043043	38	74	84	477	2.92	1.35021e-13	12.87	G1XVB9 G1XVC0 P48853 P59125 P59186 Q8CWX1 Q8CWY0 Q8DRS8 Q8DS11 Q8DS12 Q8DS16 Q8DS17 Q8DS18 Q8DS19 Q8DS20 Q8DS21 Q8DS22 Q8DS23 Q8DS24 Q8DS25 Q8DS28 Q8DS29 Q8DS35 Q8DS44 Q8DSB7 Q8DSY0 Q8DSY2 Q8DT12 Q8DTM2 Q8DTN5 Q8DTP5 Q8DUH2 Q8DUN9 Q8DUQ4 Q8DV22 Q8DVV4 Q8DVV5 Q8DWB3
Biological Process	peptide metabolic process	6	GO:0006518	38	76	84	477	2.84	4.32929e-13	12.36	G1XVB9 G1XVC0 P48853 P59125 P59186 Q8CWX1 Q8CWY0 Q8DRS8 Q8DS11 Q8DS12 Q8DS16 Q8DS17 Q8DS18 Q8DS19 Q8DS20 Q8DS21 Q8DS22 Q8DS23 Q8DS24 Q8DS25 Q8DS28 Q8DS29 Q8DS35 Q8DS44 Q8DSB7 Q8DSY0 Q8DSY2 Q8DT12 Q8DTM2 Q8DTN5 Q8DTP5 Q8DUH2 Q8DUN9 Q8DUQ4 Q8DV22 Q8DVV4 Q8DVV5 Q8DWB3
Biological Process	protein-containing complex assembly	6	GO:0065003	26	41	84	477	3.6	5.46375e-12	11.26	G1XVB9 G1XVC0 O06941 P59125 P59186 Q8DS11 Q8DS16 Q8DS17 Q8DS18 Q8DS19 Q8DS20 Q8DS21 Q8DS24 Q8DS25 Q8DS28 Q8DSY0 Q8DTP5 Q8DTQ3 Q8DTX7 Q8DUN9 Q8DUQ4 Q8DV22 Q8DVE5 Q8DVJ2 Q8DVV5 Q8DWB3
Biological Process	protein-containing complex subunit organization	5	GO:0043933	27	44	84	477	3.48	5.98013e-12	11.22	G1XVB9 G1XVC0 O06941 P59125 P59186 Q8DS11 Q8DS16 Q8DS17 Q8DS18 Q8DS19 Q8DS20 Q8DS21 Q8DS24 Q8DS25 Q8DS28 Q8DSY0 Q8DSY2 Q8DTP5 Q8DTQ3 Q8DTX7 Q8DUN9 Q8DUQ4 Q8DV22 Q8DVE5 Q8DVJ2 Q8DVV5 Q8DWB3
Biological Process	cellular component assembly	5	GO:0022607	27	44	84	477	3.48	5.98013e-12	11.22	G1XVB9 G1XVC0 O06941 P59125 P59186 Q8DS11 Q8DS16 Q8DS17 Q8DS18 Q8DS19 Q8DS20 Q8DS21 Q8DS24 Q8DS25 Q8DS28 Q8DSY0 Q8DTP5 Q8DTQ3 Q8DTX7 Q8DUN9 Q8DUQ4 Q8DV22 Q8DVE5 Q8DVJ2 Q8DVV5 Q8DW32 Q8DWB3
Biological Process	cellular protein metabolic process	6	GO:0044267	41	93	84	477	2.5	7.77496e-12	11.11	G1XVB9 G1XVC0 P48853 P59125 P59186 Q8CWX1 Q8CWY0 Q8DRS8 Q8DS11 Q8DS12 Q8DS16 Q8DS17 Q8DS18 Q8DS19 Q8DS20 Q8DS21 Q8DS22 Q8DS23 Q8DS24 Q8DS25 Q8DS28 Q8DS29 Q8DS35 Q8DS44 Q8DSB7 Q8DST7 Q8DSY0 Q8DSY2 Q8DT12 Q8DTC6 Q8DTF8 Q8DTM2 Q8DTN5 Q8DTP5 Q8DUH2 Q8DUN9 Q8DUQ4 Q8DV22 Q8DVV4 Q8DVV5 Q8DWB3
Biological Process	amide biosynthetic process	6	GO:0043604	38	84	84	477	2.57	2.79796e-11	10.55	G1XVB9 G1XVC0 P48853 P59125 P59186 Q8CWX1 Q8CWY0 Q8DRS8 Q8DS11 Q8DS12 Q8DS16 Q8DS17 Q8DS18 Q8DS19 Q8DS20 Q8DS21 Q8DS22 Q8DS23 Q8DS24 Q8DS25 Q8DS28 Q8DS29 Q8DS35 Q8DS44 Q8DSB7 Q8DSY0 Q8DSY2 Q8DT12 Q8DTM2 Q8DTN5 Q8DTP5 Q8DUH2 Q8DUN9 Q8DUQ4 Q8DV22 Q8DVV4 Q8DVV5 Q8DWB3
Biological Process	cellular amide metabolic process	5	GO:0043603	38	88	84	477	2.45	1.7497e-10	9.76	G1XVB9 G1XVC0 P48853 P59125 P59186 Q8CWX1 Q8CWY0 Q8DRS8 Q8DS11 Q8DS12 Q8DS16 Q8DS17 Q8DS18 Q8DS19 Q8DS20 Q8DS21 Q8DS22 Q8DS23 Q8DS24 Q8DS25 Q8DS28 Q8DS29 Q8DS35 Q8DS44 Q8DSB7 Q8DSY0 Q8DSY2 Q8DT12 Q8DTM2 Q8DTN5 Q8DTP5 Q8DUH2 Q8DUN9 Q8DUQ4 Q8DV22 Q8DVV4 Q8DVV5 Q8DWB3
Biological Process	cellular protein-containing complex assembly	7	GO:0034622	23	37	84	477	3.53	2.39825e-10	9.62	G1XVB9 G1XVC0 P59125 P59186 Q8DS11 Q8DS16 Q8DS17 Q8DS18 Q8DS19 Q8DS20 Q8DS21 Q8DS24 Q8DS25 Q8DS28 Q8DSY0 Q8DTP5 Q8DTQ3 Q8DUN9 Q8DUQ4 Q8DV22 Q8DVE5 Q8DVV5 Q8DWB3
Biological Process	ribonucleoprotein complex assembly	8	GO:0022618	22	35	84	477	3.57	4.78773e-10	9.32	G1XVB9 G1XVC0 P59125 P59186 Q8DS11 Q8DS16 Q8DS17 Q8DS18 Q8DS19 Q8DS20 Q8DS21 Q8DS24 Q8DS25 Q8DS28 Q8DSY0 Q8DTP5 Q8DUN9 Q8DUQ4 Q8DV22 Q8DVE5 Q8DVV5 Q8DWB3
Biological Process	ribonucleoprotein complex subunit organization	6	GO:0071826	22	35	84	477	3.57	4.78773e-10	9.32	G1XVB9 G1XVC0 P59125 P59186 Q8DS11 Q8DS16 Q8DS17 Q8DS18 Q8DS19 Q8DS20 Q8DS21 Q8DS24 Q8DS25 Q8DS28 Q8DSY0 Q8DTP5 Q8DUN9 Q8DUQ4 Q8DV22 Q8DVE5 Q8DVV5 Q8DWB3
Biological Process	protein metabolic process	5	GO:0019538	41	102	84	477	2.28	5.29536e-10	9.28	G1XVB9 G1XVC0 P48853 P59125 P59186 Q8CWX1 Q8CWY0 Q8DRS8 Q8DS11 Q8DS12 Q8DS16 Q8DS17 Q8DS18 Q8DS19 Q8DS20 Q8DS21 Q8DS22 Q8DS23 Q8DS24 Q8DS25 Q8DS28 Q8DS29 Q8DS35 Q8DS44 Q8DSB7 Q8DST7 Q8DSY0 Q8DSY2 Q8DT12 Q8DTC6 Q8DTF8 Q8DTM2 Q8DTN5 Q8DTP5 Q8DUH2 Q8DUN9 Q8DUQ4 Q8DV22 Q8DVV4 Q8DVV5 Q8DWB3
Biological Process	organelle assembly	6	GO:0070925	22	36	84	477	3.47	1.06687e-09	8.97	G1XVB9 G1XVC0 P59125 P59186 Q8DS11 Q8DS16 Q8DS17 Q8DS18 Q8DS19 Q8DS20 Q8DS21 Q8DS24 Q8DS25 Q8DS28 Q8DSY0 Q8DTP5 Q8DTQ3 Q8DUN9 Q8DUQ4 Q8DVE5 Q8DVV5 Q8DWB3
Biological Process	cellular nitrogen compound biosynthetic process	5	GO:0044271	52	156	84	477	1.89	1.33632e-09	8.87	G1XVB9 G1XVC0 P48853 P59125 P59161 P59186 P72478 P72484 P95790 Q8CWX1 Q8CWY0 Q8DRR2 Q8DRS8 Q8DS11 Q8DS12 Q8DS16 Q8DS17 Q8DS18 Q8DS19 Q8DS20 Q8DS21 Q8DS22 Q8DS23 Q8DS24 Q8DS25 Q8DS28 Q8DS29 Q8DS33 Q8DS35 Q8DS36 Q8DS44 Q8DSB7 Q8DSY0 Q8DSY2 Q8DT12 Q8DTC6 Q8DTF8 Q8DTM2 Q8DTN5 Q8DTP5 Q8DTX6 Q8DTX7 Q8DUH2 Q8DUN9 Q8DUQ4 Q8DV22 Q8DVV2 Q8DVV4 Q8DVV5 Q8DWB3 Q8DWJ5 Q9X670
Biological Process	ribosome assembly	7	GO:0042255	21	34	84	477	3.51	2.12918e-09	8.67	G1XVB9 G1XVC0 P59125 P59186 Q8DS11 Q8DS16 Q8DS17 Q8DS18 Q8DS19 Q8DS20 Q8DS21 Q8DS24 Q8DS25 Q8DS28 Q8DSY0 Q8DTP5 Q8DUN9 Q8DUQ4 Q8DVE5 Q8DVV5 Q8DWB3
Biological Process	cellular component organization	4	GO:0016043	29	60	84	477	2.74	2.62128e-09	8.58	G1XVB9 G1XVC0 O06941 P59125 P59186 Q8DS11 Q8DS16 Q8DS17 Q8DS18 Q8DS19 Q8DS20 Q8DS21 Q8DS24 Q8DS25 Q8DS28 Q8DSY0 Q8DSY2 Q8DTF8 Q8DTP5 Q8DTQ3 Q8DTX7 Q8DUN9 Q8DUQ4 Q8DV22 Q8DVE5 Q8DVJ2 Q8DVV5 Q8DW32 Q8DWB3
Biological Process	macromolecule biosynthetic process	5	GO:0009059	40	104	84	477	2.18	6.97113e-09	8.16	G1XVB9 G1XVC0 P48853 P59125 P59186 Q53526 Q8CWX1 Q8CWY0 Q8DRS8 Q8DS11 Q8DS12 Q8DS16 Q8DS17 Q8DS18 Q8DS19 Q8DS20 Q8DS21 Q8DS22 Q8DS23 Q8DS24 Q8DS25 Q8DS28 Q8DS29 Q8DS35 Q8DS36 Q8DS44 Q8DSB7 Q8DSY0 Q8DSY2 Q8DT12 Q8DTM2 Q8DTN5 Q8DTP5 Q8DUH2 Q8DUN9 Q8DUQ4 Q8DV22 Q8DVV4 Q8DVV5 Q8DWB3
Biological Process	cellular macromolecule biosynthetic process	6	GO:0034645	40	104	84	477	2.18	6.97113e-09	8.16	G1XVB9 G1XVC0 P48853 P59125 P59186 Q53526 Q8CWX1 Q8CWY0 Q8DRS8 Q8DS11 Q8DS12 Q8DS16 Q8DS17 Q8DS18 Q8DS19 Q8DS20 Q8DS21 Q8DS22 Q8DS23 Q8DS24 Q8DS25 Q8DS28 Q8DS29 Q8DS35 Q8DS36 Q8DS44 Q8DSB7 Q8DSY0 Q8DSY2 Q8DT12 Q8DTM2 Q8DTN5 Q8DTP5 Q8DUH2 Q8DUN9 Q8DUQ4 Q8DV22 Q8DVV4 Q8DVV5 Q8DWB3
Biological Process	organelle organization	5	GO:0006996	23	46	84	477	2.84	8.94178e-08	7.05	G1XVB9 G1XVC0 P59125 P59186 Q8DS11 Q8DS16 Q8DS17 Q8DS18 Q8DS19 Q8DS20 Q8DS21 Q8DS24 Q8DS25 Q8DS28 Q8DSY0 Q8DTP5 Q8DTQ3 Q8DUN9 Q8DUQ4 Q8DV22 Q8DVE5 Q8DVV5 Q8DWB3
Biological Process	organonitrogen compound biosynthetic process	5	GO:1901566	53	180	84	477	1.67	2.37782e-07	6.62	G1XVB9 G1XVC0 P48853 P59125 P59161 P59186 P72478 P72484 P95790 Q53526 Q8CWX1 Q8CWY0 Q8DRR2 Q8DRS8 Q8DS11 Q8DS12 Q8DS16 Q8DS17 Q8DS18 Q8DS19 Q8DS20 Q8DS21 Q8DS22 Q8DS23 Q8DS24 Q8DS25 Q8DS28 Q8DS29 Q8DS35 Q8DS44 Q8DSB7 Q8DSV3 Q8DSY0 Q8DSY2 Q8DT12 Q8DTM2 Q8DTN5 Q8DTP5 Q8DTX6 Q8DTX7 Q8DUG5 Q8DUH2 Q8DUN9 Q8DUQ4 Q8DV22 Q8DVJ2 Q8DVV2 Q8DVV4 Q8DVV5 Q8DW44 Q8DWB3 Q8DWJ5 Q9X670
Biological Process	organic substance biosynthetic process	4	GO:1901576	60	225	84	477	1.51	1.03061e-06	5.99	G1XVB9 G1XVC0 P48853 P59125 P59161 P59186 P72478 P72484 P95790 Q53526 Q8CWX1 Q8CWY0 Q8DRR2 Q8DRS8 Q8DS11 Q8DS12 Q8DS16 Q8DS17 Q8DS18 Q8DS19 Q8DS20 Q8DS21 Q8DS22 Q8DS23 Q8DS24 Q8DS25 Q8DS28 Q8DS29 Q8DS33 Q8DS35 Q8DS36 Q8DS44 Q8DSB7 Q8DSN0 Q8DSN3 Q8DSV3 Q8DSY0 Q8DSY2 Q8DT12 Q8DTC6 Q8DTF8 Q8DTM2 Q8DTN5 Q8DTP5 Q8DTX6 Q8DTX7 Q8DUG5 Q8DUH2 Q8DUN9 Q8DUQ4 Q8DV22 Q8DVJ2 Q8DVV2 Q8DVV4 Q8DVV5 Q8DW44 Q8DWB3 …
Biological Process	biosynthetic process	3	GO:0009058	60	226	84	477	1.51	1.12775e-06	5.95	G1XVB9 G1XVC0 P48853 P59125 P59161 P59186 P72478 P72484 P95790 Q53526 Q8CWX1 Q8CWY0 Q8DRR2 Q8DRS8 Q8DS11 Q8DS12 Q8DS16 Q8DS17 Q8DS18 Q8DS19 Q8DS20 Q8DS21 Q8DS22 Q8DS23 Q8DS24 Q8DS25 Q8DS28 Q8DS29 Q8DS33 Q8DS35 Q8DS36 Q8DS44 Q8DSB7 Q8DSN0 Q8DSN3 Q8DSV3 Q8DSY0 Q8DSY2 Q8DT12 Q8DTC6 Q8DTF8 Q8DTM2 Q8DTN5 Q8DTP5 Q8DTX6 Q8DTX7 Q8DUG5 Q8DUH2 Q8DUN9 Q8DUQ4 Q8DV22 Q8DVJ2 Q8DVV2 Q8DVV4 Q8DVV5 Q8DW44 Q8DWB3 …
Biological Process	cellular component biogenesis	4	GO:0044085	29	75	84	477	2.2	1.6117e-06	5.79	G1XVB9 G1XVC0 O06941 P59125 P59186 Q53526 Q8DS11 Q8DS16 Q8DS17 Q8DS18 Q8DS19 Q8DS20 Q8DS21 Q8DS24 Q8DS25 Q8DS28 Q8DS35 Q8DSY0 Q8DTP5 Q8DTQ3 Q8DTX7 Q8DUN9 Q8DUQ4 Q8DV22 Q8DVE5 Q8DVJ2 Q8DVV5 Q8DW32 Q8DWB3
Biological Process	organonitrogen compound metabolic process	4	GO:1901564	58	217	84	477	1.52	1.96761e-06	5.71	G1XVB9 G1XVC0 P48853 P59125 P59161 P59186 P72478 P72484 P95790 Q53526 Q8CWX1 Q8CWY0 Q8DRR2 Q8DRS8 Q8DS11 Q8DS12 Q8DS16 Q8DS17 Q8DS18 Q8DS19 Q8DS20 Q8DS21 Q8DS22 Q8DS23 Q8DS24 Q8DS25 Q8DS28 Q8DS29 Q8DS35 Q8DS44 Q8DSB7 Q8DST7 Q8DSV3 Q8DSY0 Q8DSY2 Q8DT12 Q8DTC6 Q8DTF8 Q8DTM2 Q8DTN5 Q8DTP5 Q8DTX6 Q8DTX7 Q8DUG5 Q8DUH2 Q8DUN9 Q8DUQ4 Q8DV22 Q8DVJ2 Q8DVV2 Q8DVV3 Q8DVV4 Q8DVV5 Q8DW42 Q8DW44 Q8DWB3 Q8DWJ5 …
Biological Process	cellular biosynthetic process	4	GO:0044249	59	225	84	477	1.49	3.58171e-06	5.45	G1XVB9 G1XVC0 P48853 P59125 P59161 P59186 P72478 P72484 P95790 Q53526 Q8CWX1 Q8CWY0 Q8DRR2 Q8DRS8 Q8DS11 Q8DS12 Q8DS16 Q8DS17 Q8DS18 Q8DS19 Q8DS20 Q8DS21 Q8DS22 Q8DS23 Q8DS24 Q8DS25 Q8DS28 Q8DS29 Q8DS33 Q8DS35 Q8DS36 Q8DS44 Q8DSB7 Q8DSN0 Q8DSN3 Q8DSV3 Q8DSY0 Q8DSY2 Q8DT12 Q8DTC6 Q8DTF8 Q8DTM2 Q8DTN5 Q8DTP5 Q8DTX6 Q8DTX7 Q8DUG5 Q8DUH2 Q8DUN9 Q8DUQ4 Q8DV22 Q8DVJ2 Q8DVV2 Q8DVV4 Q8DVV5 Q8DW44 Q8DWB3 …
Biological Process	ADP metabolic process	11	GO:0046031	7	7	84	477	5.68	4.24665e-06	5.37	P59161 P72484 Q8DTF8 Q8DTX6 Q8DTX7 Q8DVV2 Q9X670
Biological Process	ribosomal large subunit assembly	9	GO:0000027	12	19	84	477	3.59	7.65188e-06	5.12	G1XVB9 G1XVC0 Q8DS16 Q8DS20 Q8DS21 Q8DS24 Q8DS25 Q8DS28 Q8DSY0 Q8DTP5 Q8DUQ4 Q8DVE5
Biological Process	ribosomal large subunit biogenesis	7	GO:0042273	12	19	84	477	3.59	7.65188e-06	5.12	G1XVB9 G1XVC0 Q8DS16 Q8DS20 Q8DS21 Q8DS24 Q8DS25 Q8DS28 Q8DSY0 Q8DTP5 Q8DUQ4 Q8DVE5
Biological Process	gene expression	5	GO:0010467	39	127	84	477	1.74	1.78902e-05	4.75	G1XVB9 G1XVC0 P48853 P59125 P59186 Q8CWX1 Q8CWY0 Q8DRS8 Q8DS11 Q8DS12 Q8DS16 Q8DS17 Q8DS18 Q8DS19 Q8DS20 Q8DS21 Q8DS22 Q8DS23 Q8DS24 Q8DS25 Q8DS28 Q8DS29 Q8DS35 Q8DS36 Q8DS44 Q8DSB7 Q8DSY0 Q8DSY2 Q8DT12 Q8DTM2 Q8DTN5 Q8DTP5 Q8DUH2 Q8DUN9 Q8DUQ4 Q8DV22 Q8DVV4 Q8DVV5 Q8DWB3
Biological Process	cellular component organization or biogenesis	3	GO:0071840	31	90	84	477	1.96	2.03861e-05	4.69	G1XVB9 G1XVC0 O06941 P59125 P59186 Q53526 Q8DS11 Q8DS16 Q8DS17 Q8DS18 Q8DS19 Q8DS20 Q8DS21 Q8DS24 Q8DS25 Q8DS28 Q8DS35 Q8DSY0 Q8DSY2 Q8DTF8 Q8DTP5 Q8DTQ3 Q8DTX7 Q8DUN9 Q8DUQ4 Q8DV22 Q8DVE5 Q8DVJ2 Q8DVV5 Q8DW32 Q8DWB3
Biological Process	ribonucleoprotein complex biogenesis	5	GO:0022613	23	58	84	477	2.25	2.24756e-05	4.65	G1XVB9 G1XVC0 P59125 P59186 Q8DS11 Q8DS16 Q8DS17 Q8DS18 Q8DS19 Q8DS20 Q8DS21 Q8DS24 Q8DS25 Q8DS28 Q8DS35 Q8DSY0 Q8DTP5 Q8DUN9 Q8DUQ4 Q8DV22 Q8DVE5 Q8DVV5 Q8DWB3
Biological Process	pyruvate biosynthetic process	9	GO:0042866	6	6	84	477	5.68	2.56432e-05	4.59	P59161 P72484 Q8DTX6 Q8DTX7 Q8DVV2 Q9X670
Biological Process	nucleoside diphosphate phosphorylation	9	GO:0006165	6	6	84	477	5.68	2.56432e-05	4.59	P59161 P72484 Q8DTX6 Q8DTX7 Q8DVV2 Q9X670
Biological Process	glycolytic process	13	GO:0006096	6	6	84	477	5.68	2.56432e-05	4.59	P59161 P72484 Q8DTX6 Q8DTX7 Q8DVV2 Q9X670
Biological Process	ATP generation from ADP	12	GO:0006757	6	6	84	477	5.68	2.56432e-05	4.59	P59161 P72484 Q8DTX6 Q8DTX7 Q8DVV2 Q9X670
Biological Process	purine nucleoside diphosphate metabolic process	9	GO:0009135	7	8	84	477	4.97	2.91031e-05	4.54	P59161 P72484 Q8DTF8 Q8DTX6 Q8DTX7 Q8DVV2 Q9X670
Biological Process	pyruvate metabolic process	8	GO:0006090	7	8	84	477	4.97	2.91031e-05	4.54	P59161 P72484 Q8DTF8 Q8DTX6 Q8DTX7 Q8DVV2 Q9X670
Biological Process	ribonucleoside triphosphate metabolic process	9	GO:0009199	9	13	84	477	3.93	4.32253e-05	4.36	P59161 P72484 P95790 Q8DRR2 Q8DTF8 Q8DTX6 Q8DTX7 Q8DVV2 Q9X670
Biological Process	ribosome biogenesis	6	GO:0042254	22	57	84	477	2.19	5.28151e-05	4.28	G1XVB9 G1XVC0 P59125 P59186 Q8DS11 Q8DS16 Q8DS17 Q8DS18 Q8DS19 Q8DS20 Q8DS21 Q8DS24 Q8DS25 Q8DS28 Q8DS35 Q8DSY0 Q8DTP5 Q8DUN9 Q8DUQ4 Q8DVE5 Q8DVV5 Q8DWB3
Biological Process	regulation of protein metabolic process	6	GO:0051246	8	11	84	477	4.13	7.20004e-05	4.14	P59133 Q8DS17 Q8DSY0 Q8DUH2 Q8DV22 Q8DVI8 Q8DVV2 Q8DVV5
Biological Process	regulation of cellular protein metabolic process	7	GO:0032268	8	11	84	477	4.13	7.20004e-05	4.14	P59133 Q8DS17 Q8DSY0 Q8DUH2 Q8DV22 Q8DVI8 Q8DVV2 Q8DVV5
Biological Process	regulation of cellular amide metabolic process	6	GO:0034248	8	11	84	477	4.13	7.20004e-05	4.14	P59133 P59161 Q8DS17 Q8DSY0 Q8DUH2 Q8DV22 Q8DVI8 Q8DVV5
Biological Process	purine nucleoside triphosphate metabolic process	9	GO:0009144	9	14	84	477	3.65	0.000103566	3.98	P59161 P72484 P95790 Q8DRR2 Q8DTF8 Q8DTX6 Q8DTX7 Q8DVV2 Q9X670
Biological Process	monocarboxylic acid biosynthetic process	8	GO:0072330	9	14	84	477	3.65	0.000103566	3.98	P59161 P72484 Q8DSN0 Q8DSN3 Q8DTF8 Q8DTX6 Q8DTX7 Q8DVV2 Q9X670
Biological Process	ribonucleoside diphosphate metabolic process	9	GO:0009185	7	9	84	477	4.42	0.000112205	3.95	P59161 P72484 Q8DTF8 Q8DTX6 Q8DTX7 Q8DVV2 Q9X670
Biological Process	cytoplasmic translation	9	GO:0002181	5	5	84	477	5.68	0.00015321	3.81	G1XVB9 P59186 Q8DS28 Q8DSY2 Q8DV22
Biological Process	nucleotide phosphorylation	7	GO:0046939	6	7	84	477	4.87	0.000154023	3.81	P59161 P72484 Q8DTX6 Q8DTX7 Q8DVV2 Q9X670
Biological Process	ribonucleoside triphosphate biosynthetic process	10	GO:0009201	8	12	84	477	3.79	0.000184915	3.73	P59161 P72484 P95790 Q8DRR2 Q8DTX6 Q8DTX7 Q8DVV2 Q9X670
Biological Process	ATP metabolic process	3	GO:0046034	8	12	84	477	3.79	0.000184915	3.73	P59161 P72484 P95790 Q8DTF8 Q8DTX6 Q8DTX7 Q8DVV2 Q9X670
Biological Process	positive regulation of biological process	4	GO:0048518	11	21	84	477	2.97	0.000213181	3.67	O07329 P59133 P72483 Q8CWW6 Q8DS16 Q8DTF8 Q8DTQ3 Q8DUQ4 Q8DV22 Q8DVJ2 Q8DVV2
Biological Process	nucleoside diphosphate metabolic process	8	GO:0009132	7	10	84	477	3.98	0.000320494	3.49	P59161 P72484 Q8DTF8 Q8DTX6 Q8DTX7 Q8DVV2 Q9X670
Biological Process	nucleotide catabolic process	9	GO:0009166	7	10	84	477	3.98	0.000320494	3.49	P59161 P72484 Q8DTF8 Q8DTX6 Q8DTX7 Q8DVV2 Q9X670
Biological Process	regulation of translation	8	GO:0006417	7	10	84	477	3.98	0.000320494	3.49	P59133 Q8DS17 Q8DSY0 Q8DUH2 Q8DV22 Q8DVI8 Q8DVV5
Biological Process	cellular macromolecule metabolic process	5	GO:0044260	44	166	84	477	1.51	0.000360865	3.44	G1XVB9 G1XVC0 P27624 P48853 P59125 P59186 Q53526 Q8CWX1 Q8CWY0 Q8DRS8 Q8DS11 Q8DS12 Q8DS16 Q8DS17 Q8DS18 Q8DS19 Q8DS20 Q8DS21 Q8DS22 Q8DS23 Q8DS24 Q8DS25 Q8DS28 Q8DS29 Q8DS35 Q8DS36 Q8DS44 Q8DSB7 Q8DST7 Q8DSY0 Q8DSY2 Q8DT12 Q8DTC6 Q8DTF8 Q8DTM2 Q8DTN5 Q8DTP5 Q8DUH2 Q8DUN9 Q8DUQ4 Q8DV22 Q8DVV4 Q8DVV5 Q8DWB3
Biological Process	purine ribonucleotide metabolic process	10	GO:0009150	11	22	84	477	2.84	0.000364756	3.44	P59161 P72478 P72484 P95790 Q8DRR2 Q8DTF8 Q8DTX6 Q8DTX7 Q8DVV2 Q8DWJ5 Q9X670
Biological Process	purine ribonucleotide biosynthetic process	11	GO:0009152	10	19	84	477	2.99	0.000410543	3.39	P59161 P72478 P72484 P95790 Q8DRR2 Q8DTX6 Q8DTX7 Q8DVV2 Q8DWJ5 Q9X670
Biological Process	positive regulation of cellular process	5	GO:0048522	10	19	84	477	2.99	0.000410543	3.39	O07329 P59133 P72483 Q8CWW6 Q8DS16 Q8DTF8 Q8DTQ3 Q8DV22 Q8DVJ2 Q8DVV2
Biological Process	purine nucleotide biosynthetic process	10	GO:0006164	10	19	84	477	2.99	0.000410543	3.39	P59161 P72478 P72484 P95790 Q8DRR2 Q8DTX6 Q8DTX7 Q8DVV2 Q8DWJ5 Q9X670
Biological Process	pyridine nucleotide metabolic process	9	GO:0019362	8	13	84	477	3.49	0.00041162	3.39	P59161 P72484 Q8DTF8 Q8DTX6 Q8DTX7 Q8DVV2 Q8DVV3 Q9X670
Biological Process	nucleoside triphosphate biosynthetic process	9	GO:0009142	8	13	84	477	3.49	0.00041162	3.39	P59161 P72484 P95790 Q8DRR2 Q8DTX6 Q8DTX7 Q8DVV2 Q9X670
Biological Process	oxidoreduction coenzyme metabolic process	6	GO:0006733	8	13	84	477	3.49	0.00041162	3.39	P59161 P72484 Q8DTF8 Q8DTX6 Q8DTX7 Q8DVV2 Q8DVV3 Q9X670
Biological Process	nicotinamide nucleotide metabolic process	10	GO:0046496	8	13	84	477	3.49	0.00041162	3.39	P59161 P72484 Q8DTF8 Q8DTX6 Q8DTX7 Q8DVV2 Q8DVV3 Q9X670
Biological Process	pyridine-containing compound metabolic process	5	GO:0072524	8	13	84	477	3.49	0.00041162	3.39	P59161 P72484 Q8DTF8 Q8DTX6 Q8DTX7 Q8DVV2 Q8DVV3 Q9X670
Biological Process	regulation of cellular process	4	GO:0050794	21	60	84	477	1.99	0.000448211	3.35	O07329 P48853 P59133 P59161 P72483 Q8CWW5 Q8CWW6 Q8DS16 Q8DS17 Q8DST7 Q8DSY0 Q8DTF8 Q8DTQ3 Q8DUH2 Q8DUQ4 Q8DV22 Q8DVI8 Q8DVJ2 Q8DVQ2 Q8DVV2 Q8DVV5
Biological Process	regulation of biological process	3	GO:0050789	22	64	84	477	1.95	0.000587768	3.23	O07329 P45596 P48853 P59133 P59161 P72483 Q8CWW5 Q8CWW6 Q8DS16 Q8DS17 Q8DST7 Q8DSY0 Q8DTF8 Q8DTQ3 Q8DUH2 Q8DUQ4 Q8DV22 Q8DVI8 Q8DVJ2 Q8DVQ2 Q8DVV2 Q8DVV5
Biological Process	purine nucleotide metabolic process	9	GO:0006163	11	23	84	477	2.72	0.000598059	3.22	P59161 P72478 P72484 P95790 Q8DRR2 Q8DTF8 Q8DTX6 Q8DTX7 Q8DVV2 Q8DWJ5 Q9X670
Biological Process	organophosphate catabolic process	6	GO:0046434	7	11	84	477	3.61	0.000755357	3.12	P59161 P72484 Q8DTF8 Q8DTX6 Q8DTX7 Q8DVV2 Q9X670
Biological Process	ATP biosynthetic process	12	GO:0006754	7	11	84	477	3.61	0.000755357	3.12	P59161 P72484 P95790 Q8DTX6 Q8DTX7 Q8DVV2 Q9X670
Biological Process	nucleoside phosphate catabolic process	8	GO:1901292	7	11	84	477	3.61	0.000755357	3.12	P59161 P72484 Q8DTF8 Q8DTX6 Q8DTX7 Q8DVV2 Q9X670
Biological Process	generation of precursor metabolites and energy	4	GO:0006091	8	14	84	477	3.24	0.000822358	3.08	P59161 P72484 Q8DTF8 Q8DTX6 Q8DTX7 Q8DV10 Q8DVV2 Q9X670
Biological Process	gluconeogenesis	8	GO:0006094	4	4	84	477	5.68	0.000905856	3.04	P59161 P72484 Q8DTF8 Q9X670
Biological Process	growth	2	GO:0040007	27	88	84	477	1.74	0.000944797	3.02	G1XVB9 G1XVC0 O06941 P59125 P59186 Q8CWW5 Q8DS11 Q8DS16 Q8DS18 Q8DS19 Q8DS20 Q8DS21 Q8DS22 Q8DS23 Q8DS24 Q8DS25 Q8DS28 Q8DS29 Q8DSY2 Q8DTC6 Q8DTP5 Q8DUG5 Q8DUH2 Q8DUQ4 Q8DV22 Q8DVV4 Q8DVV5
Biological Process	biological regulation	2	GO:0065007	25	80	84	477	1.77	0.00107542	2.97	I6L8Y0 O06941 O07329 P45596 P48853 P59133 P59161 P72483 Q8CWW5 Q8CWW6 Q8DS12 Q8DS16 Q8DS17 Q8DST7 Q8DSY0 Q8DTF8 Q8DTQ3 Q8DUH2 Q8DUQ4 Q8DV22 Q8DVI8 Q8DVJ2 Q8DVQ2 Q8DVV2 Q8DVV5
Biological Process	purine-containing compound biosynthetic process	6	GO:0072522	10	21	84	477	2.7	0.00114721	2.94	P59161 P72478 P72484 P95790 Q8DRR2 Q8DTX6 Q8DTX7 Q8DVV2 Q8DWJ5 Q9X670
Biological Process	regulation of cellular metabolic process	5	GO:0031323	16	43	84	477	2.11	0.00119647	2.92	O07329 P48853 P59133 P59161 Q8CWW5 Q8DS16 Q8DS17 Q8DST7 Q8DSY0 Q8DTF8 Q8DUH2 Q8DV22 Q8DVI8 Q8DVQ2 Q8DVV2 Q8DVV5
Biological Process	regulation of primary metabolic process	5	GO:0080090	16	43	84	477	2.11	0.00119647	2.92	O07329 P48853 P59133 P59161 Q8CWW5 Q8DS16 Q8DS17 Q8DST7 Q8DSY0 Q8DTF8 Q8DUH2 Q8DV22 Q8DVI8 Q8DVQ2 Q8DVV2 Q8DVV5
Biological Process	ribonucleoside monophosphate metabolic process	9	GO:0009161	9	18	84	477	2.84	0.00134869	2.87	P59161 P72478 P72484 P95790 Q8DTF8 Q8DTX6 Q8DTX7 Q8DVV2 Q9X670
Biological Process	nucleoside triphosphate metabolic process	8	GO:0009141	9	18	84	477	2.84	0.00134869	2.87	P59161 P72484 P95790 Q8DRR2 Q8DTF8 Q8DTX6 Q8DTX7 Q8DVV2 Q9X670
Biological Process	regulation of macromolecule metabolic process	5	GO:0060255	15	42	84	477	2.03	0.00270581	2.57	O07329 P48853 P59133 P59161 Q8CWW5 Q8DS16 Q8DS17 Q8DST7 Q8DSY0 Q8DUH2 Q8DV22 Q8DVI8 Q8DVQ2 Q8DVV2 Q8DVV5
Biological Process	pyridine nucleotide biosynthetic process	10	GO:0019363	6	10	84	477	3.41	0.0029241	2.53	P59161 P72484 Q8DTX6 Q8DTX7 Q8DVV2 Q9X670
Biological Process	nicotinamide nucleotide biosynthetic process	11	GO:0019359	6	10	84	477	3.41	0.0029241	2.53	P59161 P72484 Q8DTX6 Q8DTX7 Q8DVV2 Q9X670
Biological Process	regulation of metabolic process	4	GO:0019222	16	45	84	477	2.02	0.00306215	2.51	O07329 P48853 P59133 P59161 Q8CWW5 Q8DS16 Q8DS17 Q8DST7 Q8DSY0 Q8DTF8 Q8DUH2 Q8DV22 Q8DVI8 Q8DVQ2 Q8DVV2 Q8DVV5
Biological Process	monocarboxylic acid metabolic process	7	GO:0032787	9	20	84	477	2.56	0.00341261	2.47	P59161 P72484 Q8DSN0 Q8DSN3 Q8DTF8 Q8DTX6 Q8DTX7 Q8DVV2 Q9X670
Biological Process	regulation of gene expression	6	GO:0010468	14	39	84	477	2.04	0.00374967	2.43	O07329 P48853 P59133 Q8CWW5 Q8DS16 Q8DS17 Q8DST7 Q8DSY0 Q8DUH2 Q8DV22 Q8DVI8 Q8DVQ2 Q8DVV2 Q8DVV5
Biological Process	hexose biosynthetic process	7	GO:0019319	4	5	84	477	4.54	0.00391644	2.41	P59161 P72484 Q8DTF8 Q9X670
Biological Process	glucose metabolic process	7	GO:0006006	4	5	84	477	4.54	0.00391644	2.41	P59161 P72484 Q8DTF8 Q9X670
Biological Process	monosaccharide biosynthetic process	6	GO:0046364	4	5	84	477	4.54	0.00391644	2.41	P59161 P72484 Q8DTF8 Q9X670
Biological Process	NADH metabolic process	3	GO:0006734	4	5	84	477	4.54	0.00391644	2.41	Q8DTF8 Q8DTX6 Q8DTX7 Q8DVV3
Biological Process	nucleoside monophosphate metabolic process	8	GO:0009123	10	24	84	477	2.37	0.00399383	2.4	P59161 P72478 P72484 P95790 Q8DS33 Q8DTF8 Q8DTX6 Q8DTX7 Q8DVV2 Q9X670
Biological Process	purine-containing compound metabolic process	5	GO:0072521	11	28	84	477	2.23	0.00434839	2.36	P59161 P72478 P72484 P95790 Q8DRR2 Q8DTF8 Q8DTX6 Q8DTX7 Q8DVV2 Q8DWJ5 Q9X670
Biological Process	carbohydrate catabolic process	5	GO:0016052	7	14	84	477	2.84	0.00495108	2.31	P59161 P72484 Q8DTF8 Q8DTX6 Q8DTX7 Q8DVV2 Q9X670
Biological Process	ribosomal small subunit assembly	9	GO:0000028	7	14	84	477	2.84	0.00495108	2.31	P59125 P59186 Q8DS11 Q8DS18 Q8DUN9 Q8DVV5 Q8DWB3
Biological Process	positive regulation of protein metabolic process	7	GO:0051247	3	3	84	477	5.68	0.00530093	2.28	P59133 Q8DV22 Q8DVV2
Biological Process	serine family amino acid biosynthetic process	10	GO:0009070	3	3	84	477	5.68	0.00530093	2.28	Q8DSB7 Q8DSV3 Q8DVJ2
Biological Process	regulation of multicellular organismal process	4	GO:0051239	3	3	84	477	5.68	0.00530093	2.28	P72483 Q8CWW6 Q8DVV2
Biological Process	negative regulation of protein metabolic process	7	GO:0051248	5	8	84	477	3.55	0.00547497	2.26	Q8DS17 Q8DSY0 Q8DUH2 Q8DVI8 Q8DVV5
Biological Process	negative regulation of translation	9	GO:0017148	5	8	84	477	3.55	0.00547497	2.26	Q8DS17 Q8DSY0 Q8DUH2 Q8DVI8 Q8DVV5
Biological Process	drug metabolic process	4	GO:0017144	10	25	84	477	2.27	0.00569465	2.24	P59161 P72478 P72484 P95790 Q8DTF8 Q8DTX6 Q8DTX7 Q8DV10 Q8DVV2 Q9X670
Biological Process	nucleoside monophosphate biosynthetic process	9	GO:0009124	8	18	84	477	2.52	0.00644804	2.19	P59161 P72478 P72484 P95790 Q8DTX6 Q8DTX7 Q8DVV2 Q9X670
Biological Process	ncRNA processing	9	GO:0034470	2	47	84	477	0.24	0.00809867	2.09	Q8CWY0 Q8DSY0
Biological Process	nucleic acid metabolic process	6	GO:0090304	12	121	84	477	0.56	0.008815	2.05	P27624 Q8CWX1 Q8CWY0 Q8DS36 Q8DS44 Q8DSB7 Q8DSY0 Q8DT12 Q8DTM2 Q8DUN9 Q8DV90 Q8DWB3
Biological Process	ribonucleotide metabolic process	9	GO:0009259	11	29	84	477	2.15	0.00899558	2.05	P59161 P72478 P72484 P95790 Q8DRR2 Q8DTF8 Q8DTX6 Q8DTX7 Q8DVV2 Q8DWJ5 Q9X670
Biological Process	hexose metabolic process	6	GO:0019318	4	6	84	477	3.79	0.0101672	1.99	P59161 P72484 Q8DTF8 Q9X670
Biological Process	cellular response to starvation	7	GO:0009267	4	6	84	477	3.79	0.0101672	1.99	I6L8Y0 O06941 Q8DTF8 Q8DTN5
Biological Process	cellular response to nutrient levels	6	GO:0031669	4	6	84	477	3.79	0.0101672	1.99	I6L8Y0 O06941 Q8DTF8 Q8DTN5
Biological Process	ribose phosphate metabolic process	6	GO:0019693	11	30	84	477	2.08	0.0105319	1.98	P59161 P72478 P72484 P95790 Q8DRR2 Q8DTF8 Q8DTX6 Q8DTX7 Q8DVV2 Q8DWJ5 Q9X670
Biological Process	organic cyclic compound metabolic process	4	GO:1901360	26	207	84	477	0.71	0.011147	1.95	P27624 P59161 P72478 P72484 P95790 Q8CWX1 Q8CWY0 Q8DRR2 Q8DS33 Q8DS36 Q8DS44 Q8DSB7 Q8DSY0 Q8DT12 Q8DTC6 Q8DTF8 Q8DTM2 Q8DTX6 Q8DTX7 Q8DUN9 Q8DV90 Q8DVV2 Q8DVV3 Q8DWB3 Q8DWJ5 Q9X670
Biological Process	negative regulation of gene expression	7	GO:0010629	7	16	84	477	2.48	0.012146	1.92	O07329 Q8DS17 Q8DST7 Q8DSY0 Q8DUH2 Q8DVI8 Q8DVV5
Biological Process	nucleobase-containing compound catabolic process	6	GO:0034655	7	16	84	477	2.48	0.012146	1.92	P59161 P72484 Q8DTF8 Q8DTX6 Q8DTX7 Q8DVV2 Q9X670
Biological Process	regulation of biosynthetic process	5	GO:0009889	13	38	84	477	1.94	0.0123079	1.91	O07329 P48853 P59133 Q8CWW5 Q8DS17 Q8DST7 Q8DSY0 Q8DTF8 Q8DUH2 Q8DV22 Q8DVI8 Q8DVQ2 Q8DVV5
Biological Process	ribonucleotide biosynthetic process	10	GO:0009260	10	26	84	477	2.18	0.0135001	1.87	P59161 P72478 P72484 P95790 Q8DRR2 Q8DTX6 Q8DTX7 Q8DVV2 Q8DWJ5 Q9X670
Biological Process	ribose phosphate biosynthetic process	7	GO:0046390	10	26	84	477	2.18	0.0135001	1.87	P59161 P72478 P72484 P95790 Q8DRR2 Q8DTX6 Q8DTX7 Q8DVV2 Q8DWJ5 Q9X670
Biological Process	cellular aromatic compound metabolic process	4	GO:0006725	26	205	84	477	0.72	0.0151975	1.82	P27624 P59161 P72478 P72484 P95790 Q8CWX1 Q8CWY0 Q8DRR2 Q8DS33 Q8DS36 Q8DS44 Q8DSB7 Q8DSY0 Q8DT12 Q8DTC6 Q8DTF8 Q8DTM2 Q8DTX6 Q8DTX7 Q8DUN9 Q8DV90 Q8DVV2 Q8DVV3 Q8DWB3 Q8DWJ5 Q9X670
Biological Process	cellular nitrogen compound catabolic process	5	GO:0044270	7	17	84	477	2.34	0.017721	1.75	P59161 P72484 Q8DTF8 Q8DTX6 Q8DTX7 Q8DVV2 Q9X670
Biological Process	aromatic compound catabolic process	5	GO:0019439	7	17	84	477	2.34	0.017721	1.75	P59161 P72484 Q8DTF8 Q8DTX6 Q8DTX7 Q8DVV2 Q9X670
Biological Process	organic cyclic compound catabolic process	5	GO:1901361	7	17	84	477	2.34	0.017721	1.75	P59161 P72484 Q8DTF8 Q8DTX6 Q8DTX7 Q8DVV2 Q9X670
Biological Process	heterocycle catabolic process	5	GO:0046700	7	17	84	477	2.34	0.017721	1.75	P59161 P72484 Q8DTF8 Q8DTX6 Q8DTX7 Q8DVV2 Q9X670
Biological Process	ribosomal small subunit biogenesis	7	GO:0042274	7	17	84	477	2.34	0.017721	1.75	P59125 P59186 Q8DS11 Q8DS18 Q8DUN9 Q8DVV5 Q8DWB3
Biological Process	multi-organism process	2	GO:0051704	7	17	84	477	2.34	0.017721	1.75	O06942 P27624 P72483 Q8CWW5 Q8CWW6 Q8DTF8 Q8DVV3
Biological Process	carbohydrate biosynthetic process	5	GO:0016051	5	10	84	477	2.84	0.0183084	1.74	P59161 P72484 Q8DSN3 Q8DTF8 Q9X670
Biological Process	protein folding	3	GO:0006457	3	4	84	477	4.26	0.0184862	1.73	O06941 Q8CWW5 Q8CWW6
Biological Process	macromolecule modification	5	GO:0043412	3	51	84	477	0.33	0.0186006	1.73	Q8CWY0 Q8DTC6 Q8DTF8
Biological Process	RNA processing	8	GO:0006396	3	51	84	477	0.33	0.0186006	1.73	Q8CWY0 Q8DSY0 Q8DWB3
Biological Process	regulation of macromolecule biosynthetic process	6	GO:0010556	12	36	84	477	1.89	0.0199446	1.7	O07329 P48853 P59133 Q8CWW5 Q8DS17 Q8DST7 Q8DSY0 Q8DUH2 Q8DV22 Q8DVI8 Q8DVQ2 Q8DVV5
Biological Process	NAD metabolic process	3	GO:0019674	4	7	84	477	3.24	0.0205454	1.69	Q8DTF8 Q8DTX6 Q8DTX7 Q8DVV3
Biological Process	response to nutrient levels	5	GO:0031667	4	7	84	477	3.24	0.0205454	1.69	I6L8Y0 O06941 Q8DTF8 Q8DTN5
Biological Process	response to starvation	6	GO:0042594	4	7	84	477	3.24	0.0205454	1.69	I6L8Y0 O06941 Q8DTF8 Q8DTN5
Biological Process	cellular nitrogen compound metabolic process	4	GO:0034641	55	256	84	477	1.22	0.0216421	1.66	G1XVB9 G1XVC0 P27624 P48853 P59125 P59161 P59186 P72478 P72484 P95790 Q8CWX1 Q8CWY0 Q8DRR2 Q8DRS8 Q8DS11 Q8DS12 Q8DS16 Q8DS17 Q8DS18 Q8DS19 Q8DS20 Q8DS21 Q8DS22 Q8DS23 Q8DS24 Q8DS25 Q8DS28 Q8DS29 Q8DS33 Q8DS35 Q8DS36 Q8DS44 Q8DSB7 Q8DSY0 Q8DSY2 Q8DT12 Q8DTC6 Q8DTF8 Q8DTM2 Q8DTN5 Q8DTP5 Q8DTX6 Q8DTX7 Q8DUH2 Q8DUN9 Q8DUQ4 Q8DV22 Q8DV90 Q8DVV2 Q8DVV3 Q8DVV4 Q8DVV5 Q8DWB3 Q8DWJ5 Q9X670
Biological Process	regulation of cellular biosynthetic process	6	GO:0031326	12	37	84	477	1.84	0.0223934	1.65	O07329 P48853 P59133 Q8CWW5 Q8DS17 Q8DST7 Q8DSY0 Q8DUH2 Q8DV22 Q8DVI8 Q8DVQ2 Q8DVV5
Biological Process	cellular process	2	GO:0009987	75	384	84	477	1.11	0.0233745	1.63	G1XVB9 G1XVC0 I6L8Y0 O06941 P27624 P48853 P59125 P59161 P59186 P72478 P72484 P95790 Q53526 Q8CWW5 Q8CWW6 Q8CWX1 Q8CWY0 Q8DRR2 Q8DRS8 Q8DS11 Q8DS12 Q8DS16 Q8DS17 Q8DS18 Q8DS19 Q8DS20 Q8DS21 Q8DS22 Q8DS23 Q8DS24 Q8DS25 Q8DS28 Q8DS29 Q8DS33 Q8DS35 Q8DS36 Q8DS44 Q8DSB7 Q8DSN0 Q8DSN3 Q8DST7 Q8DSV3 Q8DSY0 Q8DSY2 Q8DT12 Q8DTC6 Q8DTF8 Q8DTL0 Q8DTM2 Q8DTN5 Q8DTP5 Q8DTQ3 Q8DTX6 Q8DTX7 Q8DUG5 Q8DUH2 Q8DUN9 …
Biological Process	carbohydrate derivative biosynthetic process	5	GO:1901137	14	46	84	477	1.73	0.0238268	1.62	P59161 P72478 P72484 P95790 Q53526 Q8DRR2 Q8DSN3 Q8DTC6 Q8DTX6 Q8DTX7 Q8DVV2 Q8DWJ5 Q93D83 Q9X670
Biological Process	negative regulation of biosynthetic process	6	GO:0009890	7	18	84	477	2.21	0.0248948	1.6	O07329 Q8DS17 Q8DST7 Q8DSY0 Q8DUH2 Q8DVI8 Q8DVV5
Biological Process	heterocycle metabolic process	4	GO:0046483	26	201	84	477	0.73	0.0280425	1.55	P27624 P59161 P72478 P72484 P95790 Q8CWX1 Q8CWY0 Q8DRR2 Q8DS33 Q8DS36 Q8DS44 Q8DSB7 Q8DSY0 Q8DT12 Q8DTC6 Q8DTF8 Q8DTM2 Q8DTX6 Q8DTX7 Q8DUN9 Q8DV90 Q8DVV2 Q8DVV3 Q8DWB3 Q8DWJ5 Q9X670
Biological Process	DNA metabolic process	7	GO:0006259	2	39	84	477	0.29	0.0287705	1.54	P27624 Q8DUN9
Biological Process	carbohydrate metabolic process	4	GO:0005975	9	26	84	477	1.97	0.030586	1.51	P59161 P72484 Q8DSN3 Q8DTC6 Q8DTF8 Q8DTX6 Q8DTX7 Q8DVV2 Q9X670
Biological Process	positive regulation of translation	9	GO:0045727	2	2	84	477	5.68	0.0307066	1.51	P59133 Q8DV22
Biological Process	regulation of cytokine secretion	9	GO:0050707	2	2	84	477	5.68	0.0307066	1.51	P72483 Q8CWW6
Biological Process	regulation of interleukin-8 production	8	GO:0032677	2	2	84	477	5.68	0.0307066	1.51	P72483 Q8CWW6
Biological Process	positive regulation of interleukin-8 production	9	GO:0032757	2	2	84	477	5.68	0.0307066	1.51	P72483 Q8CWW6
Biological Process	NADH regeneration	4	GO:0006735	2	2	84	477	5.68	0.0307066	1.51	Q8DTF8 Q8DVV3
Biological Process	monocarboxylic acid catabolic process	8	GO:0072329	2	2	84	477	5.68	0.0307066	1.51	Q8DSN0 Q8DTF8
Biological Process	positive regulation of ribosome biogenesis	7	GO:0090070	2	2	84	477	5.68	0.0307066	1.51	Q8DS16 Q8DUQ4
Biological Process	regulation of interleukin-8 secretion	10	GO:2000482	2	2	84	477	5.68	0.0307066	1.51	P72483 Q8CWW6
Biological Process	cellular lipid catabolic process	6	GO:0044242	2	2	84	477	5.68	0.0307066	1.51	Q8DSN0 Q8DTF8
Biological Process	regulation of carbohydrate metabolic process	6	GO:0006109	2	2	84	477	5.68	0.0307066	1.51	P59161 Q8DTF8
Biological Process	NADH oxidation	4	GO:0006116	2	2	84	477	5.68	0.0307066	1.51	Q8DTX6 Q8DTX7
Biological Process	chaperone-mediated protein folding	4	GO:0061077	2	2	84	477	5.68	0.0307066	1.51	Q8CWW5 Q8CWW6
Biological Process	positive regulation of secretion by cell	8	GO:1903532	2	2	84	477	5.68	0.0307066	1.51	P72483 Q8CWW6
Biological Process	positive regulation of interleukin-8 secretion	11	GO:2000484	2	2	84	477	5.68	0.0307066	1.51	P72483 Q8CWW6
Biological Process	glycerol metabolic process	8	GO:0006071	2	2	84	477	5.68	0.0307066	1.51	P72484 Q8DTF8
Biological Process	positive regulation of protein secretion	9	GO:0050714	2	2	84	477	5.68	0.0307066	1.51	P72483 Q8CWW6
Biological Process	lipid catabolic process	5	GO:0016042	2	2	84	477	5.68	0.0307066	1.51	Q8DSN0 Q8DTF8
Biological Process	regulation of cytokine production	7	GO:0001817	2	2	84	477	5.68	0.0307066	1.51	P72483 Q8CWW6
Biological Process	positive regulation of transport	6	GO:0051050	2	2	84	477	5.68	0.0307066	1.51	P72483 Q8CWW6
Biological Process	positive regulation of peptide secretion	8	GO:0002793	2	2	84	477	5.68	0.0307066	1.51	P72483 Q8CWW6
Biological Process	glycerol catabolic process	9	GO:0019563	2	2	84	477	5.68	0.0307066	1.51	P72484 Q8DTF8
Biological Process	cell aggregation	3	GO:0098743	2	2	84	477	5.68	0.0307066	1.51	O06942 Q8CWW6
Biological Process	positive regulation of secretion	7	GO:0051047	2	2	84	477	5.68	0.0307066	1.51	P72483 Q8CWW6
Biological Process	aggregation of unicellular organisms	4	GO:0098630	2	2	84	477	5.68	0.0307066	1.51	O06942 Q8CWW6
Biological Process	positive regulation of cytokine production	8	GO:0001819	2	2	84	477	5.68	0.0307066	1.51	P72483 Q8CWW6
Biological Process	positive regulation of protein transport	8	GO:0051222	2	2	84	477	5.68	0.0307066	1.51	P72483 Q8CWW6
Biological Process	regulation of translational initiation	9	GO:0006446	2	2	84	477	5.68	0.0307066	1.51	Q8DSY0 Q8DV22
Biological Process	positive regulation of cytokine secretion	10	GO:0050715	2	2	84	477	5.68	0.0307066	1.51	P72483 Q8CWW6
Biological Process	'de novo' protein folding	4	GO:0006458	2	2	84	477	5.68	0.0307066	1.51	Q8CWW5 Q8CWW6
Biological Process	L-serine metabolic process	10	GO:0006563	2	2	84	477	5.68	0.0307066	1.51	Q8DSV3 Q8DVJ2
Biological Process	fatty acid catabolic process	9	GO:0009062	2	2	84	477	5.68	0.0307066	1.51	Q8DSN0 Q8DTF8
Biological Process	symbiotic process	3	GO:0044403	4	8	84	477	2.84	0.0356158	1.45	P72483 Q8CWW5 Q8DTF8 Q8DVV3
Biological Process	organophosphate biosynthetic process	6	GO:0090407	13	44	84	477	1.68	0.0373308	1.43	P59161 P72478 P72484 P95790 Q8DRR2 Q8DS33 Q8DSN3 Q8DTX6 Q8DTX7 Q8DVV2 Q8DWJ5 Q93D83 Q9X670
Biological Process	negative regulation of biological process	4	GO:0048519	8	22	84	477	2.06	0.0380913	1.42	O07329 Q8DS17 Q8DST7 Q8DSY0 Q8DUH2 Q8DVI8 Q8DVV2 Q8DVV5
Biological Process	response to organic substance	4	GO:0010033	3	5	84	477	3.41	0.0403408	1.39	I6L8Y0 Q8CWW5 Q8DTF8
Biological Process	serine family amino acid metabolic process	9	GO:0009069	3	5	84	477	3.41	0.0403408	1.39	Q8DSB7 Q8DSV3 Q8DVJ2
Biological Process	positive regulation of gene expression	7	GO:0010628	5	12	84	477	2.37	0.0428605	1.37	O07329 P59133 Q8DS16 Q8DV22 Q8DVV2
Biological Process	response to temperature stimulus	4	GO:0009266	6	16	84	477	2.13	0.0450959	1.35	O06941 Q8CWW5 Q8DTX7 Q8DV22 Q8DV90 Q8DVE5
Biological Process	cellular catabolic process	4	GO:0044248	10	31	84	477	1.83	0.0465328	1.33	P59161 P72484 Q8DSN0 Q8DST7 Q8DTF8 Q8DTX6 Q8DTX7 Q8DVJ2 Q8DVV2 Q9X670
Biological Process	macromolecule metabolic process	4	GO:0043170	45	208	84	477	1.23	0.0521464	1.28	G1XVB9 G1XVC0 P27624 P48853 P59125 P59186 Q53526 Q8CWX1 Q8CWY0 Q8DRS8 Q8DS11 Q8DS12 Q8DS16 Q8DS17 Q8DS18 Q8DS19 Q8DS20 Q8DS21 Q8DS22 Q8DS23 Q8DS24 Q8DS25 Q8DS28 Q8DS29 Q8DS35 Q8DS36 Q8DS44 Q8DSB7 Q8DST7 Q8DSY0 Q8DSY2 Q8DT12 Q8DTC6 Q8DTF8 Q8DTM2 Q8DTN5 Q8DTP5 Q8DUH2 Q8DUN9 Q8DUQ4 Q8DV22 Q8DV90 Q8DVV4 Q8DVV5 Q8DWB3
Biological Process	interspecies interaction between organisms	2	GO:0044419	4	9	84	477	2.52	0.0556154	1.25	P72483 Q8CWW5 Q8DTF8 Q8DVV3
Biological Process	negative regulation of metabolic process	5	GO:0009892	7	19	84	477	2.09	0.0571498	1.24	O07329 Q8DS17 Q8DST7 Q8DSY0 Q8DUH2 Q8DVI8 Q8DVV5
Biological Process	organic substance catabolic process	4	GO:1901575	10	33	84	477	1.72	0.0577148	1.24	P59161 P72484 Q8DSN0 Q8DST7 Q8DTF8 Q8DTX6 Q8DTX7 Q8DVJ2 Q8DVV2 Q9X670
Biological Process	catabolic process	3	GO:0009056	10	33	84	477	1.72	0.0577148	1.24	P59161 P72484 Q8DSN0 Q8DST7 Q8DTF8 Q8DTX6 Q8DTX7 Q8DVJ2 Q8DVV2 Q9X670
Biological Process	organophosphate metabolic process	5	GO:0019637	15	55	84	477	1.55	0.0584694	1.23	P59161 P72478 P72484 P95790 Q8DRR2 Q8DS33 Q8DSN3 Q8DTF8 Q8DTX6 Q8DTX7 Q8DVV2 Q8DVV3 Q8DWJ5 Q93D83 Q9X670
Biological Process	transport	4	GO:0006810	3	44	84	477	0.39	0.0594224	1.23	P45595 P95790 Q53526
Biological Process	establishment of localization	3	GO:0051234	3	44	84	477	0.39	0.0594224	1.23	P45595 P95790 Q53526
Biological Process	localization	2	GO:0051179	3	44	84	477	0.39	0.0594224	1.23	P45595 P95790 Q53526
Biological Process	cellular response to external stimulus	4	GO:0071496	5	13	84	477	2.18	0.0601689	1.22	I6L8Y0 O06941 P27624 Q8DTF8 Q8DTN5
Biological Process	positive regulation of metabolic process	5	GO:0009893	5	13	84	477	2.18	0.0601689	1.22	O07329 P59133 Q8DS16 Q8DV22 Q8DVV2
Biological Process	cellular response to extracellular stimulus	5	GO:0031668	5	13	84	477	2.18	0.0601689	1.22	I6L8Y0 O06941 P27624 Q8DTF8 Q8DTN5
Biological Process	transmembrane transport	5	GO:0055085	2	35	84	477	0.32	0.0636921	1.2	P95790 Q53526
Biological Process	negative regulation of cellular process	5	GO:0048523	7	20	84	477	1.99	0.0637647	1.2	O07329 Q8DS17 Q8DST7 Q8DSY0 Q8DUH2 Q8DVI8 Q8DVV5
Biological Process	nucleotide metabolic process	8	GO:0009117	13	47	84	477	1.57	0.0686944	1.16	P59161 P72478 P72484 P95790 Q8DRR2 Q8DS33 Q8DTF8 Q8DTX6 Q8DTX7 Q8DVV2 Q8DVV3 Q8DWJ5 Q9X670
Biological Process	response to antibiotic	4	GO:0046677	3	6	84	477	2.84	0.0705143	1.15	Q8CWW5 Q8DTF8 Q8DTL0
Biological Process	response to cold	5	GO:0009409	3	6	84	477	2.84	0.0705143	1.15	Q8DV22 Q8DV90 Q8DVE5
Biological Process	carboxylic acid catabolic process	7	GO:0046395	3	6	84	477	2.84	0.0705143	1.15	Q8DSN0 Q8DTF8 Q8DVJ2
Biological Process	regulation of cellular component biogenesis	5	GO:0044087	3	6	84	477	2.84	0.0705143	1.15	Q8DS16 Q8DUQ4 Q8DV22
Biological Process	primary metabolic process	3	GO:0044238	64	322	84	477	1.13	0.0721448	1.14	G1XVB9 G1XVC0 P27624 P48853 P59125 P59161 P59186 P72478 P72484 P95790 Q8CWX1 Q8CWY0 Q8DRR2 Q8DRS8 Q8DS11 Q8DS12 Q8DS16 Q8DS17 Q8DS18 Q8DS19 Q8DS20 Q8DS21 Q8DS22 Q8DS23 Q8DS24 Q8DS25 Q8DS28 Q8DS29 Q8DS33 Q8DS35 Q8DS36 Q8DS44 Q8DSB7 Q8DSN0 Q8DSN3 Q8DST7 Q8DSV3 Q8DSY0 Q8DSY2 Q8DT12 Q8DTC6 Q8DTF8 Q8DTM2 Q8DTN5 Q8DTP5 Q8DTX6 Q8DTX7 Q8DUG5 Q8DUH2 Q8DUN9 Q8DUQ4 Q8DV10 Q8DV22 Q8DV90 Q8DVJ2 Q8DVV2 Q8DVV3 …
Biological Process	nucleoside phosphate metabolic process	7	GO:0006753	13	48	84	477	1.54	0.074452	1.13	P59161 P72478 P72484 P95790 Q8DRR2 Q8DS33 Q8DTF8 Q8DTX6 Q8DTX7 Q8DVV2 Q8DVV3 Q8DWJ5 Q9X670
Biological Process	nitrogen compound metabolic process	3	GO:0006807	62	312	84	477	1.13	0.0781626	1.11	G1XVB9 G1XVC0 P27624 P48853 P59125 P59161 P59186 P72478 P72484 P95790 Q53526 Q8CWX1 Q8CWY0 Q8DRR2 Q8DRS8 Q8DS11 Q8DS12 Q8DS16 Q8DS17 Q8DS18 Q8DS19 Q8DS20 Q8DS21 Q8DS22 Q8DS23 Q8DS24 Q8DS25 Q8DS28 Q8DS29 Q8DS33 Q8DS35 Q8DS36 Q8DS44 Q8DSB7 Q8DST7 Q8DSV3 Q8DSY0 Q8DSY2 Q8DT12 Q8DTC6 Q8DTF8 Q8DTM2 Q8DTN5 Q8DTP5 Q8DTX6 Q8DTX7 Q8DUG5 Q8DUH2 Q8DUN9 Q8DUQ4 Q8DV22 Q8DV90 Q8DVJ2 Q8DVV2 Q8DVV3 Q8DVV4 Q8DVV5 …
Biological Process	cellular metabolic process	3	GO:0044237	68	348	84	477	1.11	0.0786396	1.1	G1XVB9 G1XVC0 P27624 P48853 P59125 P59161 P59186 P72478 P72484 P95790 Q53526 Q8CWX1 Q8CWY0 Q8DRR2 Q8DRS8 Q8DS11 Q8DS12 Q8DS16 Q8DS17 Q8DS18 Q8DS19 Q8DS20 Q8DS21 Q8DS22 Q8DS23 Q8DS24 Q8DS25 Q8DS28 Q8DS29 Q8DS33 Q8DS35 Q8DS36 Q8DS44 Q8DSB7 Q8DSN0 Q8DSN3 Q8DST7 Q8DSV3 Q8DSY0 Q8DSY2 Q8DT12 Q8DTC6 Q8DTF8 Q8DTM2 Q8DTN5 Q8DTP5 Q8DTX6 Q8DTX7 Q8DUG5 Q8DUH2 Q8DUN9 Q8DUQ4 Q8DV06 Q8DV10 Q8DV22 Q8DV90 Q8DVJ2 …
Biological Process	monosaccharide metabolic process	5	GO:0005996	4	10	84	477	2.27	0.0804867	1.09	P59161 P72484 Q8DTF8 Q9X670
Biological Process	regulation of cellular component organization	5	GO:0051128	4	10	84	477	2.27	0.0804867	1.09	P48853 Q8DUQ4 Q8DV22 Q8DVQ2
Biological Process	response to heat	5	GO:0009408	4	10	84	477	2.27	0.0804867	1.09	O06941 Q8CWW5 Q8DTX7 Q8DVE5
Biological Process	response to extracellular stimulus	4	GO:0009991	5	14	84	477	2.03	0.0809133	1.09	I6L8Y0 O06941 P27624 Q8DTF8 Q8DTN5
Biological Process	regulation of protein secretion	8	GO:0050708	2	3	84	477	3.79	0.081518	1.09	P72483 Q8CWW6
Biological Process	iron ion homeostasis	10	GO:0055072	2	3	84	477	3.79	0.081518	1.09	I6L8Y0 Q8DTF8
Biological Process	protein homotetramerization	9	GO:0051289	2	3	84	477	3.79	0.081518	1.09	Q8DTX7 Q8DVJ2
Biological Process	protein tetramerization	8	GO:0051262	2	3	84	477	3.79	0.081518	1.09	Q8DTX7 Q8DVJ2
Biological Process	regulation of transport	5	GO:0051049	2	3	84	477	3.79	0.081518	1.09	P72483 Q8CWW6
Biological Process	protein homooligomerization	8	GO:0051260	2	3	84	477	3.79	0.081518	1.09	Q8DTX7 Q8DVJ2
Biological Process	regulation of secretion	6	GO:0051046	2	3	84	477	3.79	0.081518	1.09	P72483 Q8CWW6
Biological Process	protein complex oligomerization	7	GO:0051259	2	3	84	477	3.79	0.081518	1.09	Q8DTX7 Q8DVJ2
Biological Process	regulation of response to stimulus	4	GO:0048583	2	3	84	477	3.79	0.081518	1.09	Q8DTF8 Q8DVV2
Biological Process	regulation of protein transport	7	GO:0051223	2	3	84	477	3.79	0.081518	1.09	P72483 Q8CWW6
Biological Process	polyol catabolic process	7	GO:0046174	2	3	84	477	3.79	0.081518	1.09	P72484 Q8DTF8
Biological Process	regulation of protein localization	5	GO:0032880	2	3	84	477	3.79	0.081518	1.09	P72483 Q8CWW6
Biological Process	alditol catabolic process	8	GO:0019405	2	3	84	477	3.79	0.081518	1.09	P72484 Q8DTF8
Biological Process	regulation of secretion by cell	7	GO:1903530	2	3	84	477	3.79	0.081518	1.09	P72483 Q8CWW6
Biological Process	transcription antitermination	12	GO:0031564	2	3	84	477	3.79	0.081518	1.09	P48853 Q8DVQ2
Biological Process	translational elongation	9	GO:0006414	2	3	84	477	3.79	0.081518	1.09	Q8DS12 Q8DVV4
Biological Process	regulation of localization	4	GO:0032879	2	3	84	477	3.79	0.081518	1.09	P72483 Q8CWW6
Biological Process	cellular iron ion homeostasis	11	GO:0006879	2	3	84	477	3.79	0.081518	1.09	I6L8Y0 Q8DTF8
Biological Process	threonine metabolic process	10	GO:0006566	2	3	84	477	3.79	0.081518	1.09	Q8DUG5 Q8DW42
Biological Process	biological adhesion	2	GO:0022610	2	3	84	477	3.79	0.081518	1.09	P72483 Q8DVV3
Biological Process	regulation of peptide transport	6	GO:0090087	2	3	84	477	3.79	0.081518	1.09	P72483 Q8CWW6
Biological Process	organic hydroxy compound catabolic process	5	GO:1901616	2	3	84	477	3.79	0.081518	1.09	P72484 Q8DTF8
Biological Process	regulation of ribosome biogenesis	6	GO:0090069	2	3	84	477	3.79	0.081518	1.09	Q8DS16 Q8DUQ4
Biological Process	alcohol catabolic process	6	GO:0046164	2	3	84	477	3.79	0.081518	1.09	P72484 Q8DTF8
Biological Process	regulation of peptide secretion	7	GO:0002791	2	3	84	477	3.79	0.081518	1.09	P72483 Q8CWW6
Biological Process	adhesion of symbiont to host	4	GO:0044406	2	3	84	477	3.79	0.081518	1.09	P72483 Q8DVV3
Biological Process	adhesion of symbiont to host cell	5	GO:0044650	2	3	84	477	3.79	0.081518	1.09	P72483 Q8DVV3
Biological Process	alditol metabolic process	7	GO:0019400	2	3	84	477	3.79	0.081518	1.09	P72484 Q8DTF8
Biological Process	cofactor metabolic process	4	GO:0051186	9	31	84	477	1.65	0.0907371	1.04	P59161 P72484 Q8DTF8 Q8DTX6 Q8DTX7 Q8DVV2 Q8DVV3 Q8DW32 Q9X670
Biological Process	phosphorylation	6	GO:0016310	9	31	84	477	1.65	0.0907371	1.04	P59161 P72484 Q8DS33 Q8DTC6 Q8DTF8 Q8DTX6 Q8DTX7 Q8DVV2 Q9X670
Biological Process	tRNA aminoacylation for protein translation	11	GO:0006418	6	17	84	477	2	0.0949175	1.02	Q8CWX1 Q8CWY0 Q8DS44 Q8DSB7 Q8DT12 Q8DTM2
Biological Process	coenzyme metabolic process	5	GO:0006732	8	26	84	477	1.75	0.105985	0.97	P59161 P72484 Q8DTF8 Q8DTX6 Q8DTX7 Q8DVV2 Q8DVV3 Q9X670
Biological Process	amino acid activation	8	GO:0043038	6	18	84	477	1.89	0.106113	0.97	Q8CWX1 Q8CWY0 Q8DS44 Q8DSB7 Q8DT12 Q8DTM2
Biological Process	coenzyme biosynthetic process	6	GO:0009108	6	18	84	477	1.89	0.106113	0.97	P59161 P72484 Q8DTX6 Q8DTX7 Q8DVV2 Q9X670
Biological Process	tRNA aminoacylation	10	GO:0043039	6	18	84	477	1.89	0.106113	0.97	Q8CWX1 Q8CWY0 Q8DS44 Q8DSB7 Q8DT12 Q8DTM2
Biological Process	fatty acid metabolic process	8	GO:0006631	3	7	84	477	2.43	0.107991	0.97	Q8DSN0 Q8DSN3 Q8DTF8
Biological Process	regulation of molecular function	3	GO:0065009	4	11	84	477	2.06	0.109931	0.96	O06941 Q8DS12 Q8DS17 Q8DVJ2
Biological Process	metabolic process	2	GO:0008152	70	366	84	477	1.09	0.120285	0.92	G1XVB9 G1XVC0 I6L8Y0 P27624 P48853 P59125 P59161 P59186 P72478 P72484 P95790 Q53526 Q59931 Q8CWX1 Q8CWY0 Q8DRR2 Q8DRS8 Q8DS11 Q8DS12 Q8DS16 Q8DS17 Q8DS18 Q8DS19 Q8DS20 Q8DS21 Q8DS22 Q8DS23 Q8DS24 Q8DS25 Q8DS28 Q8DS29 Q8DS33 Q8DS35 Q8DS36 Q8DS44 Q8DSB7 Q8DSN0 Q8DSN3 Q8DST7 Q8DSV3 Q8DSY0 Q8DSY2 Q8DT12 Q8DTC6 Q8DTF8 Q8DTM2 Q8DTN5 Q8DTP5 Q8DTX6 Q8DTX7 Q8DUG5 Q8DUH2 Q8DUN9 Q8DUQ4 Q8DV06 Q8DV10 Q8DV22 …
Biological Process	nucleotide biosynthetic process	9	GO:0009165	11	40	84	477	1.56	0.125389	0.9	P59161 P72478 P72484 P95790 Q8DRR2 Q8DS33 Q8DTX6 Q8DTX7 Q8DVV2 Q8DWJ5 Q9X670
Biological Process	nucleoside phosphate biosynthetic process	8	GO:1901293	11	40	84	477	1.56	0.125389	0.9	P59161 P72478 P72484 P95790 Q8DRR2 Q8DS33 Q8DTX6 Q8DTX7 Q8DVV2 Q8DWJ5 Q9X670
Biological Process	cellular metal ion homeostasis	9	GO:0006875	2	4	84	477	2.84	0.14455	0.84	I6L8Y0 Q8DTF8
Biological Process	regulation of small molecule metabolic process	5	GO:0062012	2	4	84	477	2.84	0.14455	0.84	P59161 Q8DTF8
Biological Process	cellular ion homeostasis	7	GO:0006873	2	4	84	477	2.84	0.14455	0.84	I6L8Y0 Q8DTF8
Biological Process	metal ion homeostasis	8	GO:0055065	2	4	84	477	2.84	0.14455	0.84	I6L8Y0 Q8DTF8
Biological Process	transition metal ion homeostasis	9	GO:0055076	2	4	84	477	2.84	0.14455	0.84	I6L8Y0 Q8DTF8
Biological Process	cation homeostasis	7	GO:0055080	2	4	84	477	2.84	0.14455	0.84	I6L8Y0 Q8DTF8
Biological Process	antibiotic metabolic process	5	GO:0016999	2	4	84	477	2.84	0.14455	0.84	Q8DTF8 Q8DV10
Biological Process	cellular cation homeostasis	8	GO:0030003	2	4	84	477	2.84	0.14455	0.84	I6L8Y0 Q8DTF8
Biological Process	cellular transition metal ion homeostasis	10	GO:0046916	2	4	84	477	2.84	0.14455	0.84	I6L8Y0 Q8DTF8
Biological Process	inorganic ion homeostasis	7	GO:0098771	2	4	84	477	2.84	0.14455	0.84	I6L8Y0 Q8DTF8
Biological Process	ion homeostasis	6	GO:0050801	2	4	84	477	2.84	0.14455	0.84	I6L8Y0 Q8DTF8
Biological Process	polyol metabolic process	6	GO:0019751	2	4	84	477	2.84	0.14455	0.84	P72484 Q8DTF8
Biological Process	carbohydrate derivative metabolic process	4	GO:1901135	15	60	84	477	1.42	0.144926	0.84	P59161 P72478 P72484 P95790 Q53526 Q8DRR2 Q8DSN3 Q8DTC6 Q8DTF8 Q8DTX6 Q8DTX7 Q8DVV2 Q8DWJ5 Q93D83 Q9X670
Biological Process	negative regulation of RNA biosynthetic process	9	GO:1902679	3	8	84	477	2.13	0.151416	0.82	O07329 Q8DS17 Q8DST7
Biological Process	negative regulation of RNA metabolic process	8	GO:0051253	3	8	84	477	2.13	0.151416	0.82	O07329 Q8DS17 Q8DST7
Biological Process	organic acid catabolic process	5	GO:0016054	3	8	84	477	2.13	0.151416	0.82	Q8DSN0 Q8DTF8 Q8DVJ2
Biological Process	RNA metabolic process	7	GO:0016070	10	83	84	477	0.68	0.156591	0.81	Q8CWX1 Q8CWY0 Q8DS36 Q8DS44 Q8DSB7 Q8DSY0 Q8DT12 Q8DTM2 Q8DV90 Q8DWB3
Biological Process	ncRNA metabolic process	8	GO:0034660	7	65	84	477	0.61	0.159677	0.8	Q8CWX1 Q8CWY0 Q8DS44 Q8DSB7 Q8DSY0 Q8DT12 Q8DTM2
Biological Process	nucleobase-containing compound metabolic process	5	GO:0006139	26	180	84	477	0.82	0.173719	0.76	P27624 P59161 P72478 P72484 P95790 Q8CWX1 Q8CWY0 Q8DRR2 Q8DS33 Q8DS36 Q8DS44 Q8DSB7 Q8DSY0 Q8DT12 Q8DTC6 Q8DTF8 Q8DTM2 Q8DTX6 Q8DTX7 Q8DUN9 Q8DV90 Q8DVV2 Q8DVV3 Q8DWB3 Q8DWJ5 Q9X670
Biological Process	organic substance metabolic process	3	GO:0071704	66	345	84	477	1.09	0.180101	0.74	G1XVB9 G1XVC0 P27624 P48853 P59125 P59161 P59186 P72478 P72484 P95790 Q53526 Q8CWX1 Q8CWY0 Q8DRR2 Q8DRS8 Q8DS11 Q8DS12 Q8DS16 Q8DS17 Q8DS18 Q8DS19 Q8DS20 Q8DS21 Q8DS22 Q8DS23 Q8DS24 Q8DS25 Q8DS28 Q8DS29 Q8DS33 Q8DS35 Q8DS36 Q8DS44 Q8DSB7 Q8DSN0 Q8DSN3 Q8DST7 Q8DSV3 Q8DSY0 Q8DSY2 Q8DT12 Q8DTC6 Q8DTF8 Q8DTM2 Q8DTN5 Q8DTP5 Q8DTX6 Q8DTX7 Q8DUG5 Q8DUH2 Q8DUN9 Q8DUQ4 Q8DV10 Q8DV22 Q8DV90 Q8DVJ2 Q8DVV2 …
Biological Process	phosphate-containing compound metabolic process	5	GO:0006796	17	73	84	477	1.32	0.181856	0.74	P59161 P72478 P72484 P95790 Q8DRR2 Q8DS33 Q8DSN3 Q8DTC6 Q8DTF8 Q8DTX6 Q8DTX7 Q8DV06 Q8DVV2 Q8DVV3 Q8DWJ5 Q93D83 Q9X670
Biological Process	phosphorus metabolic process	4	GO:0006793	17	74	84	477	1.3	0.187292	0.73	P59161 P72478 P72484 P95790 Q8DRR2 Q8DS33 Q8DSN3 Q8DTC6 Q8DTF8 Q8DTX6 Q8DTX7 Q8DV06 Q8DVV2 Q8DVV3 Q8DWJ5 Q93D83 Q9X670
Biological Process	cellular response to stimulus	3	GO:0051716	6	55	84	477	0.62	0.19119	0.72	I6L8Y0 O06941 P27624 Q8CWW5 Q8DTF8 Q8DTN5
Biological Process	response to abiotic stimulus	3	GO:0009628	8	29	84	477	1.57	0.203756	0.69	O06941 Q8CWW5 Q8DRR2 Q8DTX7 Q8DV22 Q8DV90 Q8DVE5 Q8DW32
Biological Process	oxidation-reduction process	3	GO:0055114	11	44	84	477	1.42	0.210349	0.68	I6L8Y0 Q59931 Q8DRR2 Q8DSN0 Q8DTF8 Q8DTX6 Q8DTX7 Q8DUG5 Q8DV10 Q8DVV3 Q93D83
Biological Process	cellular chemical homeostasis	6	GO:0055082	2	5	84	477	2.27	0.214023	0.67	I6L8Y0 Q8DTF8
Biological Process	fatty acid biosynthetic process	9	GO:0006633	2	5	84	477	2.27	0.214023	0.67	Q8DSN0 Q8DSN3
Biological Process	protein-containing complex disassembly	6	GO:0032984	2	5	84	477	2.27	0.214023	0.67	Q8DSY2 Q8DV22
Biological Process	chemical homeostasis	5	GO:0048878	2	5	84	477	2.27	0.214023	0.67	I6L8Y0 Q8DTF8
Biological Process	cellular component disassembly	5	GO:0022411	2	5	84	477	2.27	0.214023	0.67	Q8DSY2 Q8DV22
Biological Process	cellular response to toxic substance	5	GO:0097237	2	5	84	477	2.27	0.214023	0.67	I6L8Y0 Q8DTF8
Biological Process	multi-organism cellular process	3	GO:0044764	2	5	84	477	2.27	0.214023	0.67	P27624 Q8CWW6
Biological Process	oxoacid metabolic process	5	GO:0043436	21	95	84	477	1.26	0.228065	0.64	P59161 P72484 Q8CWX1 Q8CWY0 Q8DS44 Q8DSB7 Q8DSN0 Q8DSN3 Q8DSV3 Q8DT12 Q8DTF8 Q8DTM2 Q8DTX6 Q8DTX7 Q8DUG5 Q8DV10 Q8DVJ2 Q8DVV2 Q8DW42 Q8DW44 Q9X670
Biological Process	carboxylic acid metabolic process	6	GO:0019752	21	95	84	477	1.26	0.228065	0.64	P59161 P72484 Q8CWX1 Q8CWY0 Q8DS44 Q8DSB7 Q8DSN0 Q8DSN3 Q8DSV3 Q8DT12 Q8DTF8 Q8DTM2 Q8DTX6 Q8DTX7 Q8DUG5 Q8DV10 Q8DVJ2 Q8DVV2 Q8DW42 Q8DW44 Q9X670
Biological Process	cellular amino acid biosynthetic process	8	GO:0008652	5	48	84	477	0.59	0.229497	0.64	Q8DSB7 Q8DSV3 Q8DUG5 Q8DVJ2 Q8DW44
Biological Process	response to stimulus	2	GO:0050896	13	98	84	477	0.75	0.235673	0.63	I6L8Y0 O06941 P27624 Q8CWW5 Q8DRR2 Q8DTF8 Q8DTL0 Q8DTN5 Q8DTX7 Q8DV22 Q8DV90 Q8DVE5 Q8DW32
Biological Process	organic acid metabolic process	4	GO:0006082	21	97	84	477	1.23	0.236186	0.63	P59161 P72484 Q8CWX1 Q8CWY0 Q8DS44 Q8DSB7 Q8DSN0 Q8DSN3 Q8DSV3 Q8DT12 Q8DTF8 Q8DTM2 Q8DTX6 Q8DTX7 Q8DUG5 Q8DV10 Q8DVJ2 Q8DVV2 Q8DW42 Q8DW44 Q9X670
Biological Process	small molecule catabolic process	4	GO:0044282	4	12	84	477	1.89	0.238398	0.62	P72484 Q8DSN0 Q8DTF8 Q8DVJ2
Biological Process	cofactor biosynthetic process	5	GO:0051188	6	22	84	477	1.55	0.248607	0.6	P59161 P72484 Q8DTX6 Q8DTX7 Q8DVV2 Q9X670
Biological Process	alpha-amino acid metabolic process	8	GO:1901605	6	52	84	477	0.66	0.253514	0.6	Q8DSB7 Q8DSV3 Q8DUG5 Q8DVJ2 Q8DW42 Q8DW44
Biological Process	response to toxic substance	4	GO:0009636	2	6	84	477	1.89	0.285777	0.54	I6L8Y0 Q8DTF8
Biological Process	interaction with host	4	GO:0051701	2	6	84	477	1.89	0.285777	0.54	P72483 Q8DTF8
Biological Process	cellular carbohydrate catabolic process	6	GO:0044275	2	6	84	477	1.89	0.285777	0.54	P72484 Q8DTF8
Biological Process	response to oxygen-containing compound	4	GO:1901700	2	6	84	477	1.89	0.285777	0.54	I6L8Y0 Q8DTF8
Biological Process	alpha-amino acid biosynthetic process	9	GO:1901607	5	46	84	477	0.62	0.306734	0.51	Q8DSB7 Q8DSV3 Q8DUG5 Q8DVJ2 Q8DW44
Biological Process	regulation of RNA metabolic process	7	GO:0051252	7	29	84	477	1.37	0.320866	0.49	O07329 P48853 Q8CWW5 Q8DS16 Q8DS17 Q8DST7 Q8DVQ2
Biological Process	response to external stimulus	3	GO:0009605	5	18	84	477	1.58	0.338098	0.47	I6L8Y0 O06941 P27624 Q8DTF8 Q8DTN5
Biological Process	cell communication	3	GO:0007154	5	18	84	477	1.58	0.338098	0.47	I6L8Y0 O06941 P27624 Q8DTF8 Q8DTN5
Biological Process	alcohol metabolic process	5	GO:0006066	2	7	84	477	1.62	0.356891	0.45	P72484 Q8DTF8
Biological Process	positive regulation of biosynthetic process	6	GO:0009891	3	10	84	477	1.7	0.39145	0.41	O07329 P59133 Q8DV22
Biological Process	regulation of transcription, DNA-templated	10	GO:0006355	6	26	84	477	1.31	0.431262	0.37	O07329 P48853 Q8CWW5 Q8DS17 Q8DST7 Q8DVQ2
Biological Process	regulation of RNA biosynthetic process	8	GO:2001141	6	26	84	477	1.31	0.431262	0.37	O07329 P48853 Q8CWW5 Q8DS17 Q8DST7 Q8DVQ2
Biological Process	organic acid biosynthetic process	5	GO:0016053	14	67	84	477	1.19	0.488595	0.31	P59161 P72484 Q8DSB7 Q8DSN0 Q8DSN3 Q8DSV3 Q8DTF8 Q8DTX6 Q8DTX7 Q8DUG5 Q8DVJ2 Q8DVV2 Q8DW44 Q9X670
Biological Process	carboxylic acid biosynthetic process	7	GO:0046394	14	67	84	477	1.19	0.488595	0.31	P59161 P72484 Q8DSB7 Q8DSN0 Q8DSN3 Q8DSV3 Q8DTF8 Q8DTX6 Q8DTX7 Q8DUG5 Q8DVJ2 Q8DVV2 Q8DW44 Q9X670
Biological Process	regulation of biological quality	3	GO:0065008	4	18	84	477	1.26	0.537095	0.27	I6L8Y0 P59133 Q8DTF8 Q8DVV2
Biological Process	cellular response to stress	4	GO:0033554	6	46	84	477	0.74	0.540857	0.27	I6L8Y0 O06941 P27624 Q8CWW5 Q8DTF8 Q8DTN5
Biological Process	response to chemical	3	GO:0042221	4	32	84	477	0.71	0.630251	0.2	I6L8Y0 Q8CWW5 Q8DTF8 Q8DTL0
Biological Process	cellular homeostasis	5	GO:0019725	2	8	84	477	1.42	0.635026	0.2	I6L8Y0 Q8DTF8
Biological Process	homeostatic process	4	GO:0042592	2	8	84	477	1.42	0.635026	0.2	I6L8Y0 Q8DTF8
Biological Process	organic cyclic compound biosynthetic process	5	GO:1901362	14	90	84	477	0.88	0.646571	0.19	P59161 P72478 P72484 P95790 Q8DRR2 Q8DS33 Q8DS36 Q8DTC6 Q8DTF8 Q8DTX6 Q8DTX7 Q8DVV2 Q8DWJ5 Q9X670
Biological Process	cell division	3	GO:0051301	2	9	84	477	1.26	0.662068	0.18	Q8DTL0 Q8DTQ3
Biological Process	positive regulation of RNA metabolic process	8	GO:0051254	2	9	84	477	1.26	0.662068	0.18	O07329 Q8DS16
Biological Process	regulation of catalytic activity	4	GO:0050790	2	9	84	477	1.26	0.662068	0.18	O06941 Q8DS17
Biological Process	cellular response to chemical stimulus	4	GO:0070887	2	10	84	477	1.14	0.691112	0.16	I6L8Y0 Q8DTF8
Biological Process	organonitrogen compound catabolic process	5	GO:1901565	2	10	84	477	1.14	0.691112	0.16	Q8DST7 Q8DVJ2
Biological Process	cellular carbohydrate metabolic process	5	GO:0044262	3	13	84	477	1.31	0.709365	0.15	P72484 Q8DTF8 Q8DTX6
Biological Process	response to stress	3	GO:0006950	10	66	84	477	0.86	0.727679	0.14	I6L8Y0 O06941 P27624 Q8CWW5 Q8DTF8 Q8DTN5 Q8DTX7 Q8DV22 Q8DV90 Q8DVE5
Biological Process	aspartate family amino acid metabolic process	9	GO:0009066	3	15	84	477	1.14	0.734947	0.13	Q8DUG5 Q8DVJ2 Q8DW42
Biological Process	cellular amino acid metabolic process	7	GO:0006520	11	71	84	477	0.88	0.736084	0.13	Q8CWX1 Q8CWY0 Q8DS44 Q8DSB7 Q8DSV3 Q8DT12 Q8DTM2 Q8DUG5 Q8DVJ2 Q8DW42 Q8DW44
Biological Process	cellular protein modification process	7	GO:0006464	2	18	84	477	0.63	0.751704	0.12	Q8DTC6 Q8DTF8
Biological Process	protein modification process	6	GO:0036211	2	18	84	477	0.63	0.751704	0.12	Q8DTC6 Q8DTF8
Biological Process	small molecule metabolic process	3	GO:0044281	28	153	84	477	1.04	0.797571	0.1	P59161 P72478 P72484 P95790 Q8CWX1 Q8CWY0 Q8DRR2 Q8DS33 Q8DS44 Q8DSB7 Q8DSN0 Q8DSN3 Q8DSV3 Q8DT12 Q8DTC6 Q8DTF8 Q8DTM2 Q8DTX6 Q8DTX7 Q8DUG5 Q8DV10 Q8DVJ2 Q8DVV2 Q8DVV3 Q8DW42 Q8DW44 Q8DWJ5 Q9X670
Biological Process	tRNA metabolic process	9	GO:0006399	6	41	84	477	0.83	0.829901	0.08	Q8CWX1 Q8CWY0 Q8DS44 Q8DSB7 Q8DT12 Q8DTM2
Biological Process	heterocycle biosynthetic process	5	GO:0018130	14	85	84	477	0.94	0.875521	0.06	P59161 P72478 P72484 P95790 Q8DRR2 Q8DS33 Q8DS36 Q8DTC6 Q8DTF8 Q8DTX6 Q8DTX7 Q8DVV2 Q8DWJ5 Q9X670
Biological Process	aromatic compound biosynthetic process	5	GO:0019438	14	86	84	477	0.92	0.875762	0.06	P59161 P72478 P72484 P95790 Q8DRR2 Q8DS33 Q8DS36 Q8DTC6 Q8DTF8 Q8DTX6 Q8DTX7 Q8DVV2 Q8DWJ5 Q9X670
Biological Process	lipid metabolic process	4	GO:0006629	3	16	84	477	1.06	1	0	Q8DSN0 Q8DSN3 Q8DTF8
Biological Process	small molecule biosynthetic process	4	GO:0044283	15	84	84	477	1.01	1	0	P59161 P72484 Q8DRR2 Q8DSB7 Q8DSN0 Q8DSN3 Q8DSV3 Q8DTF8 Q8DTX6 Q8DTX7 Q8DUG5 Q8DVJ2 Q8DVV2 Q8DW44 Q9X670
Biological Process	organic hydroxy compound metabolic process	4	GO:1901615	2	12	84	477	0.95	1	0	P72484 Q8DTF8
Biological Process	cellular lipid metabolic process	5	GO:0044255	3	16	84	477	1.06	1	0	Q8DSN0 Q8DSN3 Q8DTF8
Biological Process	lipid biosynthetic process	5	GO:0008610	2	13	84	477	0.87	1	0	Q8DSN0 Q8DSN3
Biological Process	sulfur compound metabolic process	4	GO:0006790	2	13	84	477	0.87	1	0	Q8DVJ2 Q8DW32
Biological Process	response to radiation	4	GO:0009314	2	11	84	477	1.03	1	0	Q8DRR2 Q8DW32
