# Supplementary material for: Crosstalk Between Lysine Lactylation and Acetylation Regulates Lactate Dehydrogenase in Streptococcus mutans
Source: Genomics Proteomics Bioinformatics. 2025 Aug 22;23(6):qzaf073. doi: 10.1093/gpbjnl/qzaf073 (PMC13221243; doi:10.1093/gpbjnl/qzaf073)
Supplement: qzaf073_Supplementary_Data [file qzaf073_supplementary_data.zip › Table S3.xlsx]

## Sheet: Kla_KEGG_enrich_only
Table S3 KEGG pathway analysis of proteins with Kla and Kac sites (Kla_KEGG_enrich_only)
KEGG pathway	Mapping	Background	All mapping	All background	Fold enrichment	Fisher's exact test P value	-Log10 P value	Related proteins
map00010 Glycolysis / Gluconeogenesis	16	27	230	735	1.89	0.00250459	2.6	P26283 P59161 P72484 Q59931 Q8DTF8 Q8DTS9 Q8DTX6 Q8DTX7 Q8DU72 Q8DVE8 Q8DVV2 Q8DVV3 Q8DWB9 Q8DWD4 Q8DWG0 Q9X670
map00020 Citrate cycle (TCA cycle)	2	11	230	735	0.58	0.516925	0.29	Q8DTF8 Q8DWD4
map00030 Pentose phosphate pathway	9	13	230	735	2.21	0.00515629	2.29	Q59931 Q8DTU0 Q8DTX6 Q8DU34 Q8DU72 Q8DW01 Q8DWG0 Q8DWM2 Q9X670
map00051 Fructose and mannose metabolism	9	28	230	735	1.03	1	0	I6L928 P72484 Q8DS74 Q8DS76 Q8DSC2 Q8DSC4 Q8DTX6 Q8DUN3 Q8DWG0
map00052 Galactose metabolism	4	20	230	735	0.64	0.334719	0.48	I6L930 Q8DTX6 Q8DU72 Q8DVE8
map00061 Fatty acid biosynthesis	8	14	230	735	1.83	0.0436992	1.36	Q8CWW8 Q8DSN0 Q8DSN4 Q8DSN5 Q8DSN6 Q8DSN9 Q8DTJ3 Q8DTK2
map00190 Oxidative phosphorylation	5	10	230	735	1.6	0.300299	0.52	O68579 P95785 P95787 P95788 P95789
map00195 Photosynthesis	4	8	230	735	1.6	0.26594	0.58	P95785 P95787 P95788 P95789
map00220 Arginine biosynthesis	3	12	230	735	0.8	0.762308	0.12	Q8CWZ0 Q8DUL2 Q8DVU9
map00230 Purine metabolism	10	36	230	735	0.89	0.715527	0.15	Q8DRR2 Q8DS33 Q8DT95 Q8DTU0 Q8DTX7 Q8DU72 Q8DUE4 Q8DWJ5 Q8DWM2 Q8DWM8
map00240 Pyrimidine metabolism	5	29	230	735	0.55	0.105586	0.98	Q8DST6 Q8DSY1 Q8DTV2 Q8DTV9 Q8DUE4
map00250 Alanine, aspartate and glutamate metabolism	5	19	230	735	0.84	0.803716	0.09	Q8CWZ0 Q8DRT8 Q8DTY0 Q8DUL2 Q8DVU9
map00260 Glycine, serine and threonine metabolism	10	17	230	735	1.88	0.0177914	1.75	P10539 P59161 Q8DSM8 Q8DSV3 Q8DSV6 Q8DU67 Q8DUG5 Q8DW42 Q8DWD4 Q8DWH9
map00261 Monobactam biosynthesis	3	4	230	735	2.4	0.0932186	1.03	P10539 Q8DSM8 Q8DUL9
map00270 Cysteine and methionine metabolism	11	20	230	735	1.76	0.0271765	1.57	P10539 P26283 Q8DSM8 Q8DSV3 Q8DSV6 Q8DT15 Q8DT23 Q8DTW7 Q8DUG5 Q8DVJ2 Q8DW15
map00280 Valine, leucine and isoleucine degradation	2	4	230	735	1.6	0.593108	0.23	Q8DTW7 Q8DWD4
map00290 Valine, leucine and isoleucine biosynthesis	6	12	230	735	1.6	0.207475	0.68	Q8DRT7 Q8DTG2 Q8DTW7 Q8DW42 Q8DW43 Q8DW45
map00300 Lysine biosynthesis	5	13	230	735	1.23	0.557711	0.25	P10539 Q8DSM8 Q8DUG5 Q8DUL9 Q8DVY7
map00310 Lysine degradation	2	4	230	735	1.6	0.593108	0.23	Q8DRT8 Q8DWD4
map00333 Prodigiosin biosynthesis	3	3	230	735	3.2	0.0303676	1.52	Q8CWW8 Q8DSN5 Q8DTJ3
map00340 Histidine metabolism	2	12	230	735	0.53	0.358425	0.45	Q8DTQ7 Q8DTQ9
map00350 Tyrosine metabolism	2	5	230	735	1.28	0.650718	0.19	Q8DRT8 Q8DWB9
map00430 Taurine and hypotaurine metabolism	2	2	230	735	3.2	0.0976292	1.01	Q8DS57 Q8DUA0
map00480 Glutathione metabolism	2	5	230	735	1.28	0.650718	0.19	Q8DUR5 Q8DW15
map00500 Starch and sucrose metabolism	11	35	230	735	1	1	0	I6L8Y7 I6L905 I6L930 P13470 P12655 P49331 Q8DRV2 Q8DT55 Q8DU72 Q8DVE8 Q9X670
map00520 Amino sugar and nucleotide sugar metabolism	9	30	230	735	0.96	1	0	I6L930 Q8DS74 Q8DSC2 Q8DSC4 Q8DSX2 Q8DTY0 Q8DU72 Q8DVE8 Q9X670
map00521 Streptomycin biosynthesis	6	7	230	735	2.74	0.00462723	2.33	P95778 P95780 Q8DTA1 Q8DU72 Q8DUS5 Q8DVE8
map00523 Polyketide sugar unit biosynthesis	4	4	230	735	3.2	0.00941728	2.03	P95778 P95780 Q8DTA1 Q8DUS5
map00525 Acarbose and validamycin biosynthesis	2	2	230	735	3.2	0.0976292	1.01	P95778 P95780
map00550 Peptidoglycan biosynthesis	2	25	230	735	0.26	0.00805388	2.09	Q8CVC7 Q8DVL4
map00561 Glycerolipid metabolism	2	11	230	735	0.58	0.516925	0.29	Q8DV81 Q8DWL9
map00564 Glycerophospholipid metabolism	3	9	230	735	1.07	1	0	Q8CZF0 Q8DV81 Q93D83
map00620 Pyruvate metabolism	11	27	230	735	1.3	0.294137	0.53	P26283 Q59934 Q8DS57 Q8DSN9 Q8DTF8 Q8DTG2 Q8DTX7 Q8DUA0 Q8DV10 Q8DWB9 Q8DWD4
map00630 Glyoxylate and dicarboxylate metabolism	3	10	230	735	0.96	1	0	Q8DU67 Q8DVU9 Q8DWD4
map00640 Propanoate metabolism	6	13	230	735	1.47	0.242395	0.62	P26283 Q59934 Q8DS57 Q8DSN9 Q8DUA0 Q8DWD4
map00650 Butanoate metabolism	4	13	230	735	0.98	1	0	Q59934 Q8DRT8 Q8DW45 Q8DWB9
map00680 Methane metabolism	10	13	230	735	2.46	0.000854625	3.07	P59161 Q8DS57 Q8DSV3 Q8DSV6 Q8DTS9 Q8DTX6 Q8DU67 Q8DUA0 Q8DV10 Q8DWG0
map00710 Carbon fixation in photosynthetic organisms	7	9	230	735	2.49	0.00532754	2.27	P72484 Q8DTF8 Q8DV10 Q8DVV2 Q8DVV3 Q8DW01 Q8DWG0
map00720 Carbon fixation pathways in prokaryotes	4	13	230	735	0.98	1	0	Q8DS57 Q8DSN9 Q8DUA0 Q8DV10
map00730 Thiamine metabolism	2	6	230	735	1.07	1	0	Q8DS33 Q8DUR2
map00750 Vitamin B6 metabolism	2	4	230	735	1.6	0.593108	0.23	Q8DSV3 Q8DWH9
map00760 Nicotinate and nicotinamide metabolism	2	9	230	735	0.71	0.727512	0.14	Q8DRT8 Q8DVL6
map00770 Pantothenate and CoA biosynthesis	4	14	230	735	0.91	1	0	Q8DRT7 Q8DTW7 Q8DW43 Q8DW45
map00780 Biotin metabolism	2	4	230	735	1.6	0.593108	0.23	Q8DSN5 Q8DSN6
map00910 Nitrogen metabolism	2	7	230	735	0.91	1	0	Q8DUL2 Q8DVU9
map00920 Sulfur metabolism	2	6	230	735	1.07	1	0	Q8DTN6 Q8DVJ2
map00970 Aminoacyl-tRNA biosynthesis	20	27	230	735	2.37	4.00266e-06	5.4	Q8CWX1 Q8CWX2 Q8CWY0 Q8CWY5 Q8DRR1 Q8DRV9 Q8DRW2 Q8DS44 Q8DS85 Q8DSB7 Q8DSG3 Q8DSG4 Q8DSG5 Q8DSG6 Q8DT12 Q8DTM2 Q8DUW8 Q8DVD3 Q8DVX9 Q8DWA9
map00983 Drug metabolism - other enzymes	2	8	230	735	0.8	1	0	Q8DRR2 Q8DWM8
map01054 Nonribosomal peptide structures	5	6	230	735	2.66	0.0129821	1.89	Q8DTJ2 Q8DTJ5 Q8DTJ6 Q8DTJ7 Q8DTJ8
map01120 Microbial metabolism in diverse environments	39	92	230	735	1.35	0.0162906	1.79	P10539 P26283 P59161 P72484 Q59931 Q59934 Q8DRT8 Q8DS57 Q8DSM8 Q8DSN9 Q8DSV3 Q8DSV6 Q8DTF8 Q8DTN6 Q8DTS9 Q8DTX6 Q8DTX7 Q8DU62 Q8DU67 Q8DU72 Q8DUA0 Q8DUG5 Q8DUL2 Q8DUL9 Q8DUN3 Q8DV10 Q8DVE8 Q8DVJ2 Q8DVU9 Q8DVV2 Q8DVV3 Q8DVY7 Q8DW01 Q8DWB9 Q8DWD4 Q8DWG0 Q8DWH9 Q8DWM2 Q9X670
map01130 Biosynthesis of antibiotics	45	129	230	735	1.11	0.347436	0.46	I6L930 P10539 P26283 P59161 P72484 P95778 P95780 Q8CWW8 Q8CWZ0 Q8DRT7 Q8DS33 Q8DSF1 Q8DSM8 Q8DSN5 Q8DSN9 Q8DSV3 Q8DSV6 Q8DSX2 Q8DTA1 Q8DTF8 Q8DTJ3 Q8DTS9 Q8DTW7 Q8DTX6 Q8DTX7 Q8DTY0 Q8DU67 Q8DU72 Q8DUG5 Q8DUL9 Q8DUS5 Q8DVE8 Q8DVJ2 Q8DVV2 Q8DVV3 Q8DW01 Q8DW42 Q8DW43 Q8DW45 Q8DWB9 Q8DWD4 Q8DWG0 Q8DWJ5 Q8DWM2 Q9X670
map01200 Carbon metabolism	24	48	230	735	1.6	0.00575263	2.24	P59161 P72484 Q59931 Q8DS57 Q8DSN9 Q8DSV3 Q8DSV6 Q8DTF8 Q8DTS9 Q8DTX6 Q8DTX7 Q8DU67 Q8DUA0 Q8DV10 Q8DVE8 Q8DVJ2 Q8DVV2 Q8DVV3 Q8DW01 Q8DW42 Q8DWD4 Q8DWG0 Q8DWM2 Q9X670
map01210 2-Oxocarboxylic acid metabolism	7	21	230	735	1.07	0.814757	0.09	P10539 Q8DRT7 Q8DSM8 Q8DTG2 Q8DTW7 Q8DW43 Q8DW45
map01212 Fatty acid metabolism	7	12	230	735	1.86	0.0573592	1.24	Q8CWW8 Q8DSN4 Q8DSN5 Q8DSN6 Q8DSN9 Q8DTJ3 Q8DTK2
map01220 Degradation of aromatic compounds	2	5	230	735	1.28	0.650718	0.19	Q8DU62 Q8DWB9
map01230 Biosynthesis of amino acids	32	98	230	735	1.04	0.815043	0.09	P10539 P59161 P72484 Q8CWZ0 Q8DRT7 Q8DSF1 Q8DSM8 Q8DSV3 Q8DSV6 Q8DT23 Q8DTG2 Q8DTQ7 Q8DTQ9 Q8DTS9 Q8DTW7 Q8DTX6 Q8DTX7 Q8DU67 Q8DUG5 Q8DUL9 Q8DVJ2 Q8DVU9 Q8DVV2 Q8DVV3 Q8DVY7 Q8DW01 Q8DW42 Q8DW43 Q8DW45 Q8DWG0 Q8DWH9 Q8DWM2
map01501 beta-Lactam resistance	2	11	230	735	0.58	0.516925	0.29	Q8DVL4 Q8DW25
map01502 Vancomycin resistance	2	7	230	735	0.91	1	0	Q8CVC7 Q8DSF4
map02010 ABC transporters	18	93	230	735	0.62	0.00821529	2.09	I6L927 Q8DT25 Q8DRU8 Q8DSU0 Q8DSU4 Q8DT28 Q8DT62 Q8DT63 Q8DTL1 Q8DTV6 Q8DU36 Q8DU84 Q8DUT8 Q8DW05 Q8DW25 Q8DW36 Q8DW86 Q9KIJ3
map02020 Two-component system	9	47	230	735	0.61	0.0734915	1.13	P13470 P49331 Q8CVC7 Q8DRQ6 Q8DRV2 Q8DUC2 Q8DUC3 Q8DUD0 Q8DVU9
map02024 Quorum sensing	8	55	230	735	0.46	0.00593703	2.23	Q54431 Q8CWX8 Q8DSF1 Q8DSU0 Q8DSU4 Q8DTJ8 Q8DW05 Q8DW25
map02060 Phosphotransferase system (PTS)	8	33	230	735	0.77	0.445379	0.35	I6L905 P12655 P45595 Q8DS74 Q8DS76 Q8DSC2 Q8DSC4 Q8DUN3
map03010 Ribosome	51	53	230	735	3.08	2.06108e-25	24.69	G1XVB9 G1XVC0 P48853 P59125 P59133 P59167 P59186 P59378 P66308 P66474 P66531 Q8DRS8 Q8DRV7 Q8DS11 Q8DS16 Q8DS17 Q8DS18 Q8DS19 Q8DS20 Q8DS21 Q8DS22 Q8DS23 Q8DS24 Q8DS25 Q8DS26 Q8DS27 Q8DS28 Q8DS29 Q8DS30 Q8DS31 Q8DS35 Q8DS37 Q8DSD7 Q8DSX9 Q8DSY0 Q8DTN5 Q8DTP5 Q8DTW9 Q8DU30 Q8DUG9 Q8DUH2 Q8DUN9 Q8DUQ4 Q8DUQ6 Q8DV20 Q8DV21 Q8DVV5 Q8DVX0 Q8DW97 Q8DW98 Q8DWE1
map03018 RNA degradation	9	10	230	735	2.88	0.00018726	3.73	O06942 Q8CWW6 Q8CWW9 Q8DTB3 Q8DTS9 Q8DTX6 Q8DV90 Q8DVK7 Q8DWB2
map03020 RNA polymerase	4	5	230	735	2.56	0.0354404	1.45	Q8DS36 Q8DS46 Q8DS47 Q8DVK5
map03030 DNA replication	2	14	230	735	0.46	0.245695	0.61	Q8DSD8 Q8DWN8
map03060 Protein export	3	12	230	735	0.8	0.762308	0.12	Q54431 Q8CWX8 Q8DSC7
map03070 Bacterial secretion system	2	9	230	735	0.71	0.727512	0.14	Q54431 Q8CWX8
map03430 Mismatch repair	4	17	230	735	0.75	0.60298	0.22	Q8DRW8 Q8DSD1 Q8DSD8 Q8DWN8
map03440 Homologous recombination	3	19	230	735	0.5	0.208782	0.68	P27624 Q8DSD8 Q8DWN8
map04112 Cell cycle - Caulobacter	3	10	230	735	0.96	1	0	Q8DST7 Q8DVD9 Q8DVE0
map05152 Tuberculosis	2	3	230	735	2.13	0.232152	0.63	O06942 Q8CWW6

## Sheet: Kac_KEGG_enrich_only
Table S3 KEGG pathway analysis of proteins with Kla and Kac sites (Kac_KEGG_enrich_only)
KEGG pathway	Mapping	Background	All mapping	All background	Fold enrichment	Fisher's exact test P value	-Log10 P value	Related proteins
map00010 Glycolysis / Gluconeogenesis	18	27	260	735	1.88	0.000841556	3.07	P26283 P59161 P72484 Q59931 Q8DTS9 Q8DTX6 Q8DTX7 Q8DU72 Q8DVE8 Q8DVV2 Q8DVV3 Q8DWB9 Q8DWD4 Q8DWD5 Q8DWD6 Q8DWD7 Q8DWG0 Q9X670
map00020 Citrate cycle (TCA cycle)	6	11	260	735	1.54	0.209683	0.68	Q59938 Q59939 Q8DWD4 Q8DWD5 Q8DWD6 Q8DWD7
map00030 Pentose phosphate pathway	10	13	260	735	2.17	0.00254324	2.59	Q59931 Q8DTT9 Q8DTU0 Q8DTX6 Q8DU72 Q8DU94 Q8DVW0 Q8DW01 Q8DWG0 Q9X670
map00040 Pentose and glucuronate interconversions	4	6	260	735	1.88	0.192636	0.72	I6L8Y1 I6L906 I6L930 Q8DVW0
map00051 Fructose and mannose metabolism	11	28	260	735	1.11	0.689161	0.16	I6L928 P72484 Q07211 Q8DS74 Q8DSC2 Q8DSC4 Q8DTX6 Q8DUN3 Q8DWE7 Q8DWE8 Q8DWG0
map00052 Galactose metabolism	13	20	260	735	1.84	0.00776038	2.11	I6L930 P13522 P26423 P26424 P26425 P26426 P27756 P50976 P50978 P96993 Q8DTX6 Q8DU72 Q8DVE8
map00053 Ascorbate and aldarate metabolism	2	7	260	735	0.81	1	0	I6L8Y1 I6L906
map00061 Fatty acid biosynthesis	4	14	260	735	0.81	0.77984	0.11	Q8DSN0 Q8DSN4 Q8DSN5 Q8DSN8
map00190 Oxidative phosphorylation	6	10	260	735	1.7	0.178731	0.75	O68579 P95785 P95786 P95787 P95788 P95789
map00195 Photosynthesis	5	8	260	735	1.77	0.139024	0.86	P95785 P95786 P95787 P95788 P95789
map00220 Arginine biosynthesis	4	12	260	735	0.94	1	0	Q8CWZ0 Q8DSG1 Q8DUL2 Q8DVU9
map00230 Purine metabolism	10	36	260	735	0.79	0.375403	0.43	P72478 Q8DRR2 Q8DS07 Q8DTU0 Q8DTX7 Q8DU72 Q8DU81 Q8DU94 Q8DV42 Q8DW14
map00240 Pyrimidine metabolism	8	29	260	735	0.78	0.432493	0.36	Q8DST6 Q8DSY1 Q8DTV2 Q8DUA3 Q8DUP3 Q8DUP4 Q8DUP7 Q8DV42
map00250 Alanine, aspartate and glutamate metabolism	11	19	260	735	1.64	0.0502542	1.3	P72478 Q8CWY8 Q8CWY9 Q8CWZ0 Q8DRT8 Q8DSG1 Q8DUL2 Q8DUP3 Q8DUP4 Q8DVU9 Q8DW14
map00260 Glycine, serine and threonine metabolism	8	17	260	735	1.33	0.314749	0.5	P10539 P59161 Q8DSV3 Q8DSV6 Q8DUA3 Q8DUG4 Q8DUG5 Q8DWD4
map00270 Cysteine and methionine metabolism	9	20	260	735	1.27	0.35449	0.45	P10539 P26283 Q8DSV3 Q8DSV6 Q8DT23 Q8DTW7 Q8DUG5 Q8DVK8 Q8DWB0
map00280 Valine, leucine and isoleucine degradation	3	4	260	735	2.12	0.129463	0.89	Q8DTW7 Q8DUI5 Q8DWD4
map00290 Valine, leucine and isoleucine biosynthesis	9	12	260	735	2.12	0.00572212	2.24	Q8DRT7 Q8DSG1 Q8DTA6 Q8DTG2 Q8DTG5 Q8DTW7 Q8DW43 Q8DW44 Q8DW45
map00300 Lysine biosynthesis	5	13	260	735	1.09	0.778243	0.11	P10539 Q8DUG5 Q8DV96 Q8DVY7 Q8DWM1
map00310 Lysine degradation	2	4	260	735	1.41	0.61738	0.21	Q8DRT8 Q8DWD4
map00340 Histidine metabolism	2	12	260	735	0.47	0.230383	0.64	Q8DTQ5 Q8DTQ9
map00350 Tyrosine metabolism	2	5	260	735	1.13	1	0	Q8DRT8 Q8DWB9
map00430 Taurine and hypotaurine metabolism	2	2	260	735	2.83	0.124822	0.9	Q8DS57 Q8DUA0
map00450 Selenocompound metabolism	3	6	260	735	1.41	0.671299	0.17	Q8DSW8 Q8DVL7 Q8DW30
map00473 D-Alanine metabolism	2	4	260	735	1.41	0.61738	0.21	P95803 Q8DSF4
map00480 Glutathione metabolism	2	5	260	735	1.13	1	0	Q8DU26 Q8DUR5
map00500 Starch and sucrose metabolism	18	35	260	735	1.45	0.0471985	1.33	I6L8Y7 I6L930 P13470 P08987 P13522 P49331 Q07211 Q54443 Q8CWX0 Q8DRV2 Q8DS05 Q8DT08 Q8DT30 Q8DT31 Q8DT51 Q8DU72 Q8DVE8 Q9X670
map00520 Amino sugar and nucleotide sugar metabolism	11	30	260	735	1.04	0.848276	0.07	I6L930 P96993 Q07211 Q8DS74 Q8DSC2 Q8DSC4 Q8DU72 Q8DV70 Q8DVE8 Q8DVN9 Q9X670
map00521 Streptomycin biosynthesis	6	7	260	735	2.42	0.00926406	2.03	P95778 P95780 Q8DTA1 Q8DU18 Q8DU72 Q8DVE8
map00523 Polyketide sugar unit biosynthesis	3	4	260	735	2.12	0.129463	0.89	P95778 P95780 Q8DTA1
map00525 Acarbose and validamycin biosynthesis	2	2	260	735	2.83	0.124822	0.9	P95778 P95780
map00550 Peptidoglycan biosynthesis	7	25	260	735	0.79	0.52643	0.28	P95803 Q8CVC7 Q8DST2 Q8DV07 Q8DV08 Q8DV96 Q8DVE3
map00561 Glycerolipid metabolism	6	11	260	735	1.54	0.209683	0.68	P27756 Q8DT09 Q8DT10 Q8DTM4 Q8DV81 Q8DWL9
map00562 Inositol phosphate metabolism	2	2	260	735	2.83	0.124822	0.9	P72484 Q8DU18
map00564 Glycerophospholipid metabolism	4	9	260	735	1.26	0.72752	0.14	Q8DRR8 Q8DTG6 Q8DV81 Q93D83
map00620 Pyruvate metabolism	16	27	260	735	1.68	0.0125267	1.9	P26283 Q59934 Q8CWY1 Q8DS57 Q8DSP9 Q8DSZ8 Q8DTG2 Q8DTX7 Q8DUA0 Q8DV10 Q8DWB9 Q8DWC7 Q8DWD4 Q8DWD5 Q8DWD6 Q8DWD7
map00630 Glyoxylate and dicarboxylate metabolism	4	10	260	735	1.13	0.748538	0.13	Q59938 Q59939 Q8DVU9 Q8DWD4
map00640 Propanoate metabolism	7	13	260	735	1.52	0.239624	0.62	P26283 Q59934 Q8CWY1 Q8DS57 Q8DTM4 Q8DUA0 Q8DWD4
map00650 Butanoate metabolism	10	13	260	735	2.17	0.00254324	2.59	Q59934 Q8CWY1 Q8DRT8 Q8DTA6 Q8DTA7 Q8DTL3 Q8DUI5 Q8DW44 Q8DW45 Q8DWB9
map00660 C5-Branched dibasic acid metabolism	5	7	260	735	2.02	0.103603	0.98	Q8DTA6 Q8DTA7 Q8DTG5 Q8DW44 Q8DW45
map00680 Methane metabolism	9	13	260	735	1.96	0.0161082	1.79	P59161 Q8DS57 Q8DSV3 Q8DSV6 Q8DTS9 Q8DTX6 Q8DUA0 Q8DV10 Q8DWG0
map00710 Carbon fixation in photosynthetic organisms	8	9	260	735	2.51	0.00142278	2.85	P72484 Q8DTT9 Q8DV10 Q8DVV2 Q8DVV3 Q8DVW0 Q8DW01 Q8DWG0
map00720 Carbon fixation pathways in prokaryotes	4	13	260	735	0.87	1	0	Q59938 Q8DS57 Q8DUA0 Q8DV10
map00750 Vitamin B6 metabolism	2	4	260	735	1.41	0.61738	0.21	Q8DSV3 Q8DWH0
map00760 Nicotinate and nicotinamide metabolism	4	9	260	735	1.26	0.72752	0.14	Q8CWY4 Q8DRT8 Q8DRX2 Q8DSI6
map00770 Pantothenate and CoA biosynthesis	7	14	260	735	1.41	0.267297	0.57	Q8DRT7 Q8DTA6 Q8DTW7 Q8DU74 Q8DW43 Q8DW44 Q8DW45
map00780 Biotin metabolism	2	4	260	735	1.41	0.61738	0.21	Q8DSN5 Q8DSN8
map00910 Nitrogen metabolism	4	7	260	735	1.62	0.251399	0.6	Q8CWY8 Q8CWY9 Q8DUL2 Q8DVU9
map00970 Aminoacyl-tRNA biosynthesis	23	27	260	735	2.41	8.16119e-08	7.09	Q8CWW2 Q8CWX1 Q8CWX2 Q8CWY0 Q8CWY5 Q8DRR1 Q8DRV9 Q8DRW2 Q8DS44 Q8DS85 Q8DSG3 Q8DSG4 Q8DSG5 Q8DSG6 Q8DSJ9 Q8DSL1 Q8DSW8 Q8DT12 Q8DTM2 Q8DUW8 Q8DVD3 Q8DVX9 Q8DWA9
map00983 Drug metabolism - other enzymes	2	8	260	735	0.71	0.719018	0.14	Q8DRR2 Q8DU81
map01054 Nonribosomal peptide structures	4	6	260	735	1.88	0.192636	0.72	Q8DTJ2 Q8DTJ5 Q8DTJ6 Q8DTJ7
map01120 Microbial metabolism in diverse environments	48	92	260	735	1.47	0.000440686	3.36	I6L8Y1 I6L906 P10539 P26283 P59161 P72484 Q59931 Q59934 Q59938 Q59939 Q8CWY1 Q8CWY8 Q8CWY9 Q8DRT8 Q8DS57 Q8DSP9 Q8DSV3 Q8DSV6 Q8DTS9 Q8DTT9 Q8DTX6 Q8DTX7 Q8DU62 Q8DU72 Q8DU94 Q8DUA0 Q8DUG4 Q8DUG5 Q8DUL2 Q8DUN3 Q8DV10 Q8DVE8 Q8DVU9 Q8DVV2 Q8DVV3 Q8DVW0 Q8DVY7 Q8DW01 Q8DWB0 Q8DWB9 Q8DWC7 Q8DWD4 Q8DWD5 Q8DWD6 Q8DWD7 Q8DWE7 Q8DWG0 Q9X670
map01130 Biosynthesis of antibiotics	48	129	260	735	1.05	0.685134	0.16	I6L930 P10539 P26283 P59161 P72478 P72484 P95778 P95780 Q59938 Q59939 Q8CWY8 Q8CWY9 Q8CWZ0 Q8DRT7 Q8DSF1 Q8DSG1 Q8DSN5 Q8DSV3 Q8DSV6 Q8DTA1 Q8DTA6 Q8DTS9 Q8DTT9 Q8DTW7 Q8DTX6 Q8DTX7 Q8DU18 Q8DU72 Q8DU94 Q8DUG5 Q8DUI5 Q8DVE8 Q8DVN0 Q8DVN9 Q8DVV2 Q8DVV3 Q8DVW0 Q8DW01 Q8DW43 Q8DW44 Q8DW45 Q8DWB9 Q8DWD4 Q8DWD5 Q8DWD6 Q8DWD7 Q8DWG0 Q9X670
map01200 Carbon metabolism	27	48	260	735	1.59	0.00269618	2.57	P59161 P72484 Q59931 Q59938 Q59939 Q8DS57 Q8DSV3 Q8DSV6 Q8DTS9 Q8DTT9 Q8DTX6 Q8DTX7 Q8DU94 Q8DUA0 Q8DV10 Q8DVE8 Q8DVV2 Q8DVV3 Q8DVW0 Q8DW01 Q8DWB0 Q8DWD4 Q8DWD5 Q8DWD6 Q8DWD7 Q8DWG0 Q9X670
map01210 2-Oxocarboxylic acid metabolism	12	21	260	735	1.62	0.0392701	1.41	P10539 Q59938 Q59939 Q8DRT7 Q8DSG1 Q8DTA6 Q8DTG2 Q8DTG5 Q8DTW7 Q8DW43 Q8DW44 Q8DW45
map01212 Fatty acid metabolism	3	12	260	735	0.71	0.554293	0.26	Q8DSN4 Q8DSN5 Q8DSN8
map01220 Degradation of aromatic compounds	2	5	260	735	1.13	1	0	Q8DU62 Q8DWB9
map01230 Biosynthesis of amino acids	41	98	260	735	1.18	0.173122	0.76	P10539 P59161 P72484 Q59938 Q59939 Q8CWY8 Q8CWY9 Q8CWZ0 Q8DRT7 Q8DSF1 Q8DSG1 Q8DSV3 Q8DSV6 Q8DT23 Q8DTA6 Q8DTG2 Q8DTG5 Q8DTQ5 Q8DTQ9 Q8DTS9 Q8DTT9 Q8DTW7 Q8DTX6 Q8DTX7 Q8DU94 Q8DUG4 Q8DUG5 Q8DVK8 Q8DVN0 Q8DVU9 Q8DVV2 Q8DVV3 Q8DVW0 Q8DVY7 Q8DW01 Q8DW43 Q8DW44 Q8DW45 Q8DWB0 Q8DWG0 Q8DWM1
map01501 beta-Lactam resistance	2	11	260	735	0.51	0.344349	0.46	Q8DW22 Q8DW25
map01502 Vancomycin resistance	4	7	260	735	1.62	0.251399	0.6	P95803 Q8CVC7 Q8DSF4 Q8DV96
map01503 Cationic antimicrobial peptide (CAMP) resistance	2	6	260	735	0.94	1	0	Q8DRQ6 Q8DSX6
map02010 ABC transporters	26	93	260	735	0.79	0.131167	0.88	I6L927 Q00749 Q00752 Q8DRU6 Q8DRU8 Q8DSU0 Q8DSU1 Q8DSU3 Q8DT28 Q8DT61 Q8DT63 Q8DTL0 Q8DTL1 Q8DU23 Q8DU36 Q8DU55 Q8DU84 Q8DU85 Q8DUJ5 Q8DUT7 Q8DUT8 Q8DW05 Q8DW22 Q8DW25 Q93D97 Q93DA2
map02020 Two-component system	8	47	260	735	0.48	0.00679328	2.17	P13470 P08987 P49331 Q8CVC7 Q8DRQ6 Q8DRV2 Q8DVU9 Q8DWN9
map02024 Quorum sensing	13	55	260	735	0.67	0.0775167	1.11	P26425 Q54431 Q8CWX8 Q8DSF0 Q8DSF1 Q8DSP8 Q8DSU0 Q8DSU1 Q8DSU3 Q8DVK8 Q8DW05 Q8DW22 Q8DW25
map02026 Biofilm formation - Escherichia coli	3	6	260	735	1.41	0.671299	0.17	Q8CWX0 Q8DT31 Q8DVK8
map02060 Phosphotransferase system (PTS)	8	33	260	735	0.69	0.195734	0.71	P26426 P50976 Q8DS05 Q8DS74 Q8DSC2 Q8DSC4 Q8DUN3 Q8DWE7
map03010 Ribosome	22	53	260	735	1.17	0.371346	0.43	G1XVB9 P59133 P59186 Q8DRS8 Q8DS11 Q8DS16 Q8DS18 Q8DS19 Q8DS20 Q8DS21 Q8DS22 Q8DS23 Q8DS25 Q8DS26 Q8DS27 Q8DS31 Q8DS35 Q8DSD7 Q8DSY0 Q8DTW9 Q8DUQ6 Q8DW98
map03018 RNA degradation	7	10	260	735	1.98	0.0390827	1.41	O06942 Q8CWW6 Q8DTB3 Q8DTS9 Q8DTX6 Q8DV90 Q8DVK7
map03020 RNA polymerase	3	5	260	735	1.7	0.352267	0.45	Q8DS36 Q8DS46 Q8DS47
map03030 DNA replication	4	14	260	735	0.81	0.77984	0.11	Q8DSD8 Q8DT49 Q8DV77 Q8DWN8
map03060 Protein export	4	12	260	735	0.94	1	0	Q54431 Q8CWX8 Q8DSF0 Q8DSP8
map03070 Bacterial secretion system	4	9	260	735	1.26	0.72752	0.14	Q54431 Q8CWX8 Q8DSF0 Q8DSP8
map03410 Base excision repair	3	10	260	735	0.85	1	0	I6L921 Q8DT49 Q8DTV8
map03430 Mismatch repair	6	17	260	735	1	1	0	Q8DSD1 Q8DSD8 Q8DT49 Q8DV77 Q8DVB5 Q8DWN8
map03440 Homologous recombination	6	19	260	735	0.89	0.812201	0.09	P27624 Q8CWY3 Q8DSD8 Q8DSF5 Q8DV77 Q8DWN8
map04112 Cell cycle - Caulobacter	2	10	260	735	0.57	0.507397	0.29	Q8DST7 Q8DWN9
map05111 Biofilm formation - Vibrio cholerae	2	3	260	735	1.88	0.286596	0.54	Q8DVK8 Q8DWB0
map05134 Legionellosis	2	2	260	735	2.83	0.124822	0.9	Q8CWW6 Q8DTF3
map05152 Tuberculosis	2	3	260	735	1.88	0.286596	0.54	O06942 Q8CWW6

## Sheet: Kac&Kla_KEGG_enrich_common
Table S3 KEGG pathway analysis of proteins with Kla and Kac sites (Kac&Kla_KEGG_enrich_common)
KEGG pathway	Mapping	Background	All mapping	All background	Fold enrichment	Fisher's exact test P value	-Log10 P value	Related proteins
map00010 Glycolysis / Gluconeogenesis	16	27	230	735	1.89	0.00250459	2.6	P26283 P59161 P72484 Q59931 Q8DTF8 Q8DTS9 Q8DTX6 Q8DTX7 Q8DU72 Q8DVE8 Q8DVV2 Q8DVV3 Q8DWB9 Q8DWD4 Q8DWG0 Q9X670
map00020 Citrate cycle (TCA cycle)	2	11	230	735	0.58	0.516925	0.29	Q8DTF8 Q8DWD4
map00030 Pentose phosphate pathway	9	13	230	735	2.21	0.00515629	2.29	Q59931 Q8DTU0 Q8DTX6 Q8DU34 Q8DU72 Q8DW01 Q8DWG0 Q8DWM2 Q9X670
map00051 Fructose and mannose metabolism	9	28	230	735	1.03	1	0	I6L928 P72484 Q8DS74 Q8DS76 Q8DSC2 Q8DSC4 Q8DTX6 Q8DUN3 Q8DWG0
map00052 Galactose metabolism	4	20	230	735	0.64	0.334719	0.48	I6L930 Q8DTX6 Q8DU72 Q8DVE8
map00061 Fatty acid biosynthesis	8	14	230	735	1.83	0.0436992	1.36	Q8CWW8 Q8DSN0 Q8DSN4 Q8DSN5 Q8DSN6 Q8DSN9 Q8DTJ3 Q8DTK2
map00190 Oxidative phosphorylation	5	10	230	735	1.6	0.300299	0.52	O68579 P95785 P95787 P95788 P95789
map00195 Photosynthesis	4	8	230	735	1.6	0.26594	0.58	P95785 P95787 P95788 P95789
map00220 Arginine biosynthesis	3	12	230	735	0.8	0.762308	0.12	Q8CWZ0 Q8DUL2 Q8DVU9
map00230 Purine metabolism	10	36	230	735	0.89	0.715527	0.15	Q8DRR2 Q8DS33 Q8DT95 Q8DTU0 Q8DTX7 Q8DU72 Q8DUE4 Q8DWJ5 Q8DWM2 Q8DWM8
map00240 Pyrimidine metabolism	5	29	230	735	0.55	0.105586	0.98	Q8DST6 Q8DSY1 Q8DTV2 Q8DTV9 Q8DUE4
map00250 Alanine, aspartate and glutamate metabolism	5	19	230	735	0.84	0.803716	0.09	Q8CWZ0 Q8DRT8 Q8DTY0 Q8DUL2 Q8DVU9
map00260 Glycine, serine and threonine metabolism	10	17	230	735	1.88	0.0177914	1.75	P10539 P59161 Q8DSM8 Q8DSV3 Q8DSV6 Q8DU67 Q8DUG5 Q8DW42 Q8DWD4 Q8DWH9
map00261 Monobactam biosynthesis	3	4	230	735	2.4	0.0932186	1.03	P10539 Q8DSM8 Q8DUL9
map00270 Cysteine and methionine metabolism	11	20	230	735	1.76	0.0271765	1.57	P10539 P26283 Q8DSM8 Q8DSV3 Q8DSV6 Q8DT15 Q8DT23 Q8DTW7 Q8DUG5 Q8DVJ2 Q8DW15
map00280 Valine, leucine and isoleucine degradation	2	4	230	735	1.6	0.593108	0.23	Q8DTW7 Q8DWD4
map00290 Valine, leucine and isoleucine biosynthesis	6	12	230	735	1.6	0.207475	0.68	Q8DRT7 Q8DTG2 Q8DTW7 Q8DW42 Q8DW43 Q8DW45
map00300 Lysine biosynthesis	5	13	230	735	1.23	0.557711	0.25	P10539 Q8DSM8 Q8DUG5 Q8DUL9 Q8DVY7
map00310 Lysine degradation	2	4	230	735	1.6	0.593108	0.23	Q8DRT8 Q8DWD4
map00333 Prodigiosin biosynthesis	3	3	230	735	3.2	0.0303676	1.52	Q8CWW8 Q8DSN5 Q8DTJ3
map00340 Histidine metabolism	2	12	230	735	0.53	0.358425	0.45	Q8DTQ7 Q8DTQ9
map00350 Tyrosine metabolism	2	5	230	735	1.28	0.650718	0.19	Q8DRT8 Q8DWB9
map00430 Taurine and hypotaurine metabolism	2	2	230	735	3.2	0.0976292	1.01	Q8DS57 Q8DUA0
map00480 Glutathione metabolism	2	5	230	735	1.28	0.650718	0.19	Q8DUR5 Q8DW15
map00500 Starch and sucrose metabolism	11	35	230	735	1	1	0	I6L8Y7 I6L905 I6L930 P13470 P12655 P49331 Q8DRV2 Q8DT55 Q8DU72 Q8DVE8 Q9X670
map00520 Amino sugar and nucleotide sugar metabolism	9	30	230	735	0.96	1	0	I6L930 Q8DS74 Q8DSC2 Q8DSC4 Q8DSX2 Q8DTY0 Q8DU72 Q8DVE8 Q9X670
map00521 Streptomycin biosynthesis	6	7	230	735	2.74	0.00462723	2.33	P95778 P95780 Q8DTA1 Q8DU72 Q8DUS5 Q8DVE8
map00523 Polyketide sugar unit biosynthesis	4	4	230	735	3.2	0.00941728	2.03	P95778 P95780 Q8DTA1 Q8DUS5
map00525 Acarbose and validamycin biosynthesis	2	2	230	735	3.2	0.0976292	1.01	P95778 P95780
map00550 Peptidoglycan biosynthesis	2	25	230	735	0.26	0.00805388	2.09	Q8CVC7 Q8DVL4
map00561 Glycerolipid metabolism	2	11	230	735	0.58	0.516925	0.29	Q8DV81 Q8DWL9
map00564 Glycerophospholipid metabolism	3	9	230	735	1.07	1	0	Q8CZF0 Q8DV81 Q93D83
map00620 Pyruvate metabolism	11	27	230	735	1.3	0.294137	0.53	P26283 Q59934 Q8DS57 Q8DSN9 Q8DTF8 Q8DTG2 Q8DTX7 Q8DUA0 Q8DV10 Q8DWB9 Q8DWD4
map00630 Glyoxylate and dicarboxylate metabolism	3	10	230	735	0.96	1	0	Q8DU67 Q8DVU9 Q8DWD4
map00640 Propanoate metabolism	6	13	230	735	1.47	0.242395	0.62	P26283 Q59934 Q8DS57 Q8DSN9 Q8DUA0 Q8DWD4
map00650 Butanoate metabolism	4	13	230	735	0.98	1	0	Q59934 Q8DRT8 Q8DW45 Q8DWB9
map00680 Methane metabolism	10	13	230	735	2.46	0.000854625	3.07	P59161 Q8DS57 Q8DSV3 Q8DSV6 Q8DTS9 Q8DTX6 Q8DU67 Q8DUA0 Q8DV10 Q8DWG0
map00710 Carbon fixation in photosynthetic organisms	7	9	230	735	2.49	0.00532754	2.27	P72484 Q8DTF8 Q8DV10 Q8DVV2 Q8DVV3 Q8DW01 Q8DWG0
map00720 Carbon fixation pathways in prokaryotes	4	13	230	735	0.98	1	0	Q8DS57 Q8DSN9 Q8DUA0 Q8DV10
map00730 Thiamine metabolism	2	6	230	735	1.07	1	0	Q8DS33 Q8DUR2
map00750 Vitamin B6 metabolism	2	4	230	735	1.6	0.593108	0.23	Q8DSV3 Q8DWH9
map00760 Nicotinate and nicotinamide metabolism	2	9	230	735	0.71	0.727512	0.14	Q8DRT8 Q8DVL6
map00770 Pantothenate and CoA biosynthesis	4	14	230	735	0.91	1	0	Q8DRT7 Q8DTW7 Q8DW43 Q8DW45
map00780 Biotin metabolism	2	4	230	735	1.6	0.593108	0.23	Q8DSN5 Q8DSN6
map00910 Nitrogen metabolism	2	7	230	735	0.91	1	0	Q8DUL2 Q8DVU9
map00920 Sulfur metabolism	2	6	230	735	1.07	1	0	Q8DTN6 Q8DVJ2
map00970 Aminoacyl-tRNA biosynthesis	20	27	230	735	2.37	4.00266e-06	5.4	Q8CWX1 Q8CWX2 Q8CWY0 Q8CWY5 Q8DRR1 Q8DRV9 Q8DRW2 Q8DS44 Q8DS85 Q8DSB7 Q8DSG3 Q8DSG4 Q8DSG5 Q8DSG6 Q8DT12 Q8DTM2 Q8DUW8 Q8DVD3 Q8DVX9 Q8DWA9
map00983 Drug metabolism - other enzymes	2	8	230	735	0.8	1	0	Q8DRR2 Q8DWM8
map01054 Nonribosomal peptide structures	5	6	230	735	2.66	0.0129821	1.89	Q8DTJ2 Q8DTJ5 Q8DTJ6 Q8DTJ7 Q8DTJ8
map01120 Microbial metabolism in diverse environments	39	92	230	735	1.35	0.0162906	1.79	P10539 P26283 P59161 P72484 Q59931 Q59934 Q8DRT8 Q8DS57 Q8DSM8 Q8DSN9 Q8DSV3 Q8DSV6 Q8DTF8 Q8DTN6 Q8DTS9 Q8DTX6 Q8DTX7 Q8DU62 Q8DU67 Q8DU72 Q8DUA0 Q8DUG5 Q8DUL2 Q8DUL9 Q8DUN3 Q8DV10 Q8DVE8 Q8DVJ2 Q8DVU9 Q8DVV2 Q8DVV3 Q8DVY7 Q8DW01 Q8DWB9 Q8DWD4 Q8DWG0 Q8DWH9 Q8DWM2 Q9X670
map01130 Biosynthesis of antibiotics	45	129	230	735	1.11	0.347436	0.46	I6L930 P10539 P26283 P59161 P72484 P95778 P95780 Q8CWW8 Q8CWZ0 Q8DRT7 Q8DS33 Q8DSF1 Q8DSM8 Q8DSN5 Q8DSN9 Q8DSV3 Q8DSV6 Q8DSX2 Q8DTA1 Q8DTF8 Q8DTJ3 Q8DTS9 Q8DTW7 Q8DTX6 Q8DTX7 Q8DTY0 Q8DU67 Q8DU72 Q8DUG5 Q8DUL9 Q8DUS5 Q8DVE8 Q8DVJ2 Q8DVV2 Q8DVV3 Q8DW01 Q8DW42 Q8DW43 Q8DW45 Q8DWB9 Q8DWD4 Q8DWG0 Q8DWJ5 Q8DWM2 Q9X670
map01200 Carbon metabolism	24	48	230	735	1.6	0.00575263	2.24	P59161 P72484 Q59931 Q8DS57 Q8DSN9 Q8DSV3 Q8DSV6 Q8DTF8 Q8DTS9 Q8DTX6 Q8DTX7 Q8DU67 Q8DUA0 Q8DV10 Q8DVE8 Q8DVJ2 Q8DVV2 Q8DVV3 Q8DW01 Q8DW42 Q8DWD4 Q8DWG0 Q8DWM2 Q9X670
map01210 2-Oxocarboxylic acid metabolism	7	21	230	735	1.07	0.814757	0.09	P10539 Q8DRT7 Q8DSM8 Q8DTG2 Q8DTW7 Q8DW43 Q8DW45
map01212 Fatty acid metabolism	7	12	230	735	1.86	0.0573592	1.24	Q8CWW8 Q8DSN4 Q8DSN5 Q8DSN6 Q8DSN9 Q8DTJ3 Q8DTK2
map01220 Degradation of aromatic compounds	2	5	230	735	1.28	0.650718	0.19	Q8DU62 Q8DWB9
map01230 Biosynthesis of amino acids	32	98	230	735	1.04	0.815043	0.09	P10539 P59161 P72484 Q8CWZ0 Q8DRT7 Q8DSF1 Q8DSM8 Q8DSV3 Q8DSV6 Q8DT23 Q8DTG2 Q8DTQ7 Q8DTQ9 Q8DTS9 Q8DTW7 Q8DTX6 Q8DTX7 Q8DU67 Q8DUG5 Q8DUL9 Q8DVJ2 Q8DVU9 Q8DVV2 Q8DVV3 Q8DVY7 Q8DW01 Q8DW42 Q8DW43 Q8DW45 Q8DWG0 Q8DWH9 Q8DWM2
map01501 beta-Lactam resistance	2	11	230	735	0.58	0.516925	0.29	Q8DVL4 Q8DW25
map01502 Vancomycin resistance	2	7	230	735	0.91	1	0	Q8CVC7 Q8DSF4
map02010 ABC transporters	18	93	230	735	0.62	0.00821529	2.09	I6L927 Q8DT25 Q8DRU8 Q8DSU0 Q8DSU4 Q8DT28 Q8DT62 Q8DT63 Q8DTL1 Q8DTV6 Q8DU36 Q8DU84 Q8DUT8 Q8DW05 Q8DW25 Q8DW36 Q8DW86 Q9KIJ3
map02020 Two-component system	9	47	230	735	0.61	0.0734915	1.13	P13470 P49331 Q8CVC7 Q8DRQ6 Q8DRV2 Q8DUC2 Q8DUC3 Q8DUD0 Q8DVU9
map02024 Quorum sensing	8	55	230	735	0.46	0.00593703	2.23	Q54431 Q8CWX8 Q8DSF1 Q8DSU0 Q8DSU4 Q8DTJ8 Q8DW05 Q8DW25
map02060 Phosphotransferase system (PTS)	8	33	230	735	0.77	0.445379	0.35	I6L905 P12655 P45595 Q8DS74 Q8DS76 Q8DSC2 Q8DSC4 Q8DUN3
map03010 Ribosome	51	53	230	735	3.08	2.06108e-25	24.69	G1XVB9 G1XVC0 P48853 P59125 P59133 P59167 P59186 P59378 P66308 P66474 P66531 Q8DRS8 Q8DRV7 Q8DS11 Q8DS16 Q8DS17 Q8DS18 Q8DS19 Q8DS20 Q8DS21 Q8DS22 Q8DS23 Q8DS24 Q8DS25 Q8DS26 Q8DS27 Q8DS28 Q8DS29 Q8DS30 Q8DS31 Q8DS35 Q8DS37 Q8DSD7 Q8DSX9 Q8DSY0 Q8DTN5 Q8DTP5 Q8DTW9 Q8DU30 Q8DUG9 Q8DUH2 Q8DUN9 Q8DUQ4 Q8DUQ6 Q8DV20 Q8DV21 Q8DVV5 Q8DVX0 Q8DW97 Q8DW98 Q8DWE1
map03018 RNA degradation	9	10	230	735	2.88	0.00018726	3.73	O06942 Q8CWW6 Q8CWW9 Q8DTB3 Q8DTS9 Q8DTX6 Q8DV90 Q8DVK7 Q8DWB2
map03020 RNA polymerase	4	5	230	735	2.56	0.0354404	1.45	Q8DS36 Q8DS46 Q8DS47 Q8DVK5
map03030 DNA replication	2	14	230	735	0.46	0.245695	0.61	Q8DSD8 Q8DWN8
map03060 Protein export	3	12	230	735	0.8	0.762308	0.12	Q54431 Q8CWX8 Q8DSC7
map03070 Bacterial secretion system	2	9	230	735	0.71	0.727512	0.14	Q54431 Q8CWX8
map03430 Mismatch repair	4	17	230	735	0.75	0.60298	0.22	Q8DRW8 Q8DSD1 Q8DSD8 Q8DWN8
map03440 Homologous recombination	3	19	230	735	0.5	0.208782	0.68	P27624 Q8DSD8 Q8DWN8
map04112 Cell cycle - Caulobacter	3	10	230	735	0.96	1	0	Q8DST7 Q8DVD9 Q8DVE0
map05152 Tuberculosis	2	3	230	735	2.13	0.232152	0.63	O06942 Q8CWW6
