# Supplementary material for: Crosstalk Between Lysine Lactylation and Acetylation Regulates Lactate Dehydrogenase in Streptococcus mutans
Source: Genomics Proteomics Bioinformatics. 2025 Aug 22;23(6):qzaf073. doi: 10.1093/gpbjnl/qzaf073 (PMC13221243; doi:10.1093/gpbjnl/qzaf073)
Supplement: qzaf073_Supplementary_Data [file qzaf073_supplementary_data.zip › Table S4.xlsx]

## Sheet: links
Table S4 Protein-protein interaction networks of proteins with common Kla and Kac sites (links)
Source	Target
P26283	Q8DW42
P26283	Q8DTX7
P26283	Q8DW44
P26283	Q8DTW7
P26283	Q59934
P26283	Q8DTG2
P26283	Q8DWG0
P26283	Q59931
P26283	Q9X670
P26283	Q8DVV2
P26283	Q8DTS9
P26283	P72484
P26283	Q8DW45
P26283	Q8DVV3
P26283	Q8DTX6
Q8DTX7	Q8DS36
Q8DTX7	P12655
Q8DTX7	Q8DS46
Q8DTX7	Q8DV10
Q8DTX7	Q8DTF8
Q8DTX7	Q8DW44
Q8DTX7	Q8DS33
Q8DTX7	Q59934
Q8DTX7	Q8DTG2
Q8DTX7	Q8DWG0
Q8DTX7	Q8DS47
Q8DTX7	Q59931
Q8DTX7	P59161
Q8DTX7	Q9X670
Q8DTX7	Q8DVV2
Q8DTX7	Q8DTS9
Q8DTX7	P72484
Q8DTX7	Q8DW45
Q8DTX7	Q8DVV3
Q8DTX7	Q8DTX6
Q8DTX6	Q8DWG0
Q8DTX6	P59161
Q8DTX6	Q9X670
Q8DTX6	Q8DVV2
Q8DTX6	Q8DTS9
Q8DTX6	P72484
Q8DTX6	Q8DVV3
Q8DTW9	Q8DS36
Q8DTW9	Q8DVV4
Q8DTW9	Q8DS46
Q8DTW9	Q8DS22
Q8DTW9	G1XVB9
Q8DTW9	Q8DS28
Q8DTW9	Q8DS12
Q8DTW9	Q8DS24
Q8DTW9	P72483
Q8DTW9	P59186
Q8DTW9	Q8DUG9
Q8DTW9	Q8DV21
Q8DTW9	Q8DUQ4
Q8DTW9	Q8DUH2
Q8DTW9	Q8DS35
Q8DTW9	Q8DS29
Q8DTW9	Q8DS47
Q8DTW9	P59125
Q8DTW9	Q8DRR2
Q8DTW9	Q8DS23
Q8DTW9	Q8DS17
Q8DTW9	Q8DUN9
Q8DTW9	Q8DS25
Q8DTW9	Q8DS11
Q8DTW9	Q8DRS8
Q8DTW9	P48853
Q8DTW9	Q8DS19
Q8DTW9	P59133
Q8DTW9	Q8DSY2
Q8DTW9	G1XVC0
Q8DTW9	Q8CWW6
Q8DTW9	Q8DS16
Q8DTW9	Q8DVV5
Q8DTW9	Q8DSY0
Q8DTW9	Q8DTP5
Q8DTW7	Q8DW42
Q8DTW7	Q59934
Q8DTW7	Q8DTG2
Q8DTS9	Q8DV10
Q8DTS9	Q8DTF8
Q8DTS9	O07329
Q8DTS9	Q8DWG0
Q8DTS9	Q59931
Q8DTS9	Q8DRR2
Q8DTS9	P59161
Q8DTS9	Q9X670
Q8DTS9	Q8DS11
Q8DTS9	Q8DVV2
Q8DTS9	P72484
Q8DTS9	Q8DVV3
Q8DTP5	Q8DS36
Q8DTP5	Q8DS23
Q8DTP5	Q8DVI8
Q8DTP5	Q8DS17
Q8DTP5	Q8DVV4
Q8DTP5	Q8DUN9
Q8DTP5	Q8DS46
Q8DTP5	Q8DS22
Q8DTP5	G1XVB9
Q8DTP5	Q8DS25
Q8DTP5	Q8DS11
Q8DTP5	Q8DRS8
Q8DTP5	Q8DWB3
Q8DTP5	P48853
Q8DTP5	Q8DS19
Q8DTP5	Q8DS28
Q8DTP5	Q8DS12
Q8DTP5	Q8DS24
Q8DTP5	Q8DV22
Q8DTP5	Q8DS20
Q8DTP5	Q8DS18
Q8DTP5	Q8DTN5
Q8DTP5	P59133
Q8DTP5	Q8DSY2
Q8DTP5	P72483
Q8DTP5	P59186
Q8DTP5	Q8DUG9
Q8DTP5	Q8DV21
Q8DTP5	G1XVC0
Q8DTP5	Q8DUQ4
Q8DTP5	Q8DUH2
Q8DTP5	Q8DS35
Q8DTP5	Q8DS21
Q8DTP5	Q8DS29
Q8DTP5	Q8DS16
Q8DTP5	Q8DVV5
Q8DTP5	Q8DVX9
Q8DTP5	Q8DSY0
Q8DTP5	Q8DS47
Q8DTP5	P59125
Q8DTN5	Q8DRR2
Q8DTN5	Q8DS23
Q8DTN5	Q8DS17
Q8DTN5	Q8DVV4
Q8DTN5	Q8DUN9
Q8DTN5	Q8DS22
Q8DTN5	G1XVB9
Q8DTN5	Q8DS25
Q8DTN5	Q8DS11
Q8DTN5	Q8DRS8
Q8DTN5	Q8DWB3
Q8DTN5	P48853
Q8DTN5	Q8DS19
Q8DTN5	Q8DS28
Q8DTN5	Q8DS24
Q8DTN5	Q8DS20
Q8DTN5	Q8DS18
Q8DTN5	P59133
Q8DTN5	Q8DSY2
Q8DTN5	P72483
Q8DTN5	P59186
Q8DTN5	Q8DUG9
Q8DTN5	Q8DV21
Q8DTN5	G1XVC0
Q8DTN5	Q8DUQ4
Q8DTN5	Q8DUH2
Q8DTN5	Q8DS35
Q8DTN5	Q8DS21
Q8DTN5	Q8DS29
Q8DTN5	Q8DS16
Q8DTN5	Q8DVV5
Q8DTN5	Q8DSY0
Q8DTN5	P59125
Q8DTG2	Q8DW44
Q8DTG2	Q59934
Q8DTG2	Q8DW45
Q8DTF8	P72478
Q8DTF8	Q8DV10
Q8CWX1	Q8DS36
Q8CWX1	Q8DS46
Q8CWX1	G1XVB9
Q8CWX1	Q8DUW8
Q8CWX1	Q8DSB7
Q8CWX1	P72483
Q8CWX1	P59186
Q8CWX1	Q8DS47
Q8CWX1	Q8DVP9
Q8CWX1	Q8DT12
Q8CWX1	Q8DVX9
P95790	Q8DS33
P95790	P72483
P95790	Q8DUQ4
P95790	P95785
P95785	Q8DS36
P95785	Q8DS17
P95785	Q8DVV4
P95785	Q8DS19
P95785	Q8DS28
P95785	Q8DS33
P95785	Q8DS18
P95785	P59133
P95785	P59186
P95785	Q8DS35
P95785	Q8DS29
P95785	P59125
Q8DWB3	Q8DS36
Q8DWB3	Q8DS23
Q8DWB3	Q8DVI8
Q8DWB3	Q8DS17
Q8DWB3	Q8DVV4
Q8DWB3	Q8DUN9
Q8DWB3	Q8DS22
Q8DWB3	G1XVB9
Q8DWB3	Q8DS25
Q8DWB3	Q8DS11
Q8DWB3	Q8DRS8
Q8DWB3	P48853
Q8DWB3	Q8DS19
Q8DWB3	Q8DS28
Q8DWB3	Q8DS24
Q8DWB3	Q8DS20
Q8DWB3	Q8DS18
Q8DWB3	P59133
Q8DWB3	Q8DSY2
Q8DWB3	P72483
Q8DWB3	P59186
Q8DWB3	Q8DUG9
Q8DWB3	Q8DV21
Q8DWB3	G1XVC0
Q8DWB3	Q8DUQ4
Q8DWB3	Q8DUH2
Q8DWB3	Q8DS35
Q8DWB3	Q8DS21
Q8DWB3	Q8DS29
Q8DWB3	Q8DT12
Q8DWB3	Q8DS16
Q8DWB3	Q8DVV5
Q8DWB3	Q8DVX9
Q8DWB3	Q8DSY0
Q8DWB3	P59125
Q8DWB3	Q8DVP9
Q8DT12	Q8DVV4
Q8DT12	Q8DUW8
Q8DT12	Q8DSB7
Q8DT12	Q8DV21
Q8DT12	Q8CWY0
Q8DT12	P59125
Q8DT12	O06942
Q8DT12	Q8DS16
Q8DT12	Q8DVX9
Q8DSY2	Q8DS23
Q8DSY2	Q8DS17
Q8DSY2	Q8DVV4
Q8DSY2	Q8DUN9
Q8DSY2	Q8DS22
Q8DSY2	G1XVB9
Q8DSY2	Q8DS25
Q8DSY2	Q8DS11
Q8DSY2	Q8DRS8
Q8DSY2	Q8DS19
Q8DSY2	P48853
Q8DSY2	Q8DS28
Q8DSY2	Q8DS12
Q8DSY2	Q8DS24
Q8DSY2	P27624
Q8DSY2	Q8DV22
Q8DSY2	Q8DS20
Q8DSY2	Q8DS18
Q8DSY2	P59133
Q8DSY2	P59186
Q8DSY2	Q8DUG9
Q8DSY2	Q8DV21
Q8DSY2	G1XVC0
Q8DSY2	Q8DUQ4
Q8DSY2	Q8DS35
Q8DSY2	Q8DS21
Q8DSY2	Q8DS29
Q8DSY2	Q8DS16
Q8DSY2	Q8DSY0
Q8DSY2	P59125
Q8DSY0	Q8DS36
Q8DSY0	Q8DS23
Q8DSY0	Q8DS17
Q8DSY0	Q8DVV4
Q8DSY0	Q8DUN9
Q8DSY0	Q8DS46
Q8DSY0	Q8DS22
Q8DSY0	G1XVB9
Q8DSY0	Q8CWZ6
Q8DSY0	Q8DS25
Q8DSY0	Q8DS11
Q8DSY0	Q8DRS8
Q8DSY0	P48853
Q8DSY0	Q8DS19
Q8DSY0	Q8DS28
Q8DSY0	Q8DS12
Q8DSY0	Q8DS24
Q8DSY0	P27624
Q8DSY0	Q8DV22
Q8DSY0	Q8DS20
Q8DSY0	Q8DS18
Q8DSY0	O06942
Q8DSY0	P59133
Q8DSY0	P72483
Q8DSY0	P59186
Q8DSY0	Q8DUG9
Q8DSY0	Q8DV21
Q8DSY0	G1XVC0
Q8DSY0	Q8DUQ4
Q8DSY0	Q8DUH2
Q8DSY0	Q8DS35
Q8DSY0	Q8DS21
Q8DSY0	Q8DS29
Q8DSY0	Q8DS16
Q8DSY0	Q8DVV5
Q8DSY0	Q8DVX9
Q8DSY0	Q8DS47
Q8DSY0	P59125
Q8DST7	O06941
Q8DST7	Q8CWW5
Q8DST7	Q8CWZ6
Q8DST7	O06942
Q8DST7	Q8DUH3
Q8DST7	Q8CWW6
Q8DSG4	Q8DVX9
P12655	Q9X670
Q8DSD2	O06942
Q8DSB7	Q8DVP9
Q8DSB7	Q8DVX9
Q8CWW6	Q8DWH2
Q8CWW6	Q8DVV4
Q8CWW6	Q8DS46
Q8CWW6	O06941
Q8CWW6	P72483
Q8CWW6	Q8CWW5
Q8CWW6	Q8DRR2
Q8CWW6	Q8CWZ6
Q8CWW6	P27624
Q8CWW6	O06942
Q8CWW6	Q8DUH3
Q8CWW5	O06942
Q8CWW5	Q8DWH2
Q8CWW5	Q8DS22
Q8CWW5	O06941
Q8CWW5	Q8DS24
Q8CWW5	P72483
Q8CWW5	Q8DUG9
Q8CWW5	P48853
Q8CWW5	Q8DS19
Q8DS47	Q8DS21
Q8DS47	Q8DS36
Q8DS47	Q8DS23
Q8DS47	Q8DS17
Q8DS47	Q8DVV4
Q8DS47	Q8DS46
Q8DS47	Q8DS22
Q8DS47	G1XVB9
Q8DS47	Q8DS25
Q8DS47	Q8DS11
Q8DS47	Q8DS19
Q8DS47	P48853
Q8DS47	Q8DS28
Q8DS47	P27624
Q8DS47	Q8DS20
Q8DS47	Q8DS18
Q8DS47	P59133
Q8DS47	P72483
Q8DS47	P59186
Q8DS47	Q8DUH2
Q8DS47	Q8DS35
Q8DS47	Q8DS29
Q8DS47	Q8DVQ2
Q8DS47	Q8DS16
Q8DS47	Q8DVV5
Q8DS47	P59125
Q8DS47	Q8DVP9
Q8DS46	Q8DS28
Q8DS46	Q8DS12
Q8DS46	Q8DS24
Q8DS46	Q8DS36
Q8DS46	Q8DVV4
Q8DS46	Q8DS22
Q8DS46	G1XVB9
Q8DS46	Q8DS19
Q8DS46	P48853
Q8DS46	P27624
Q8DS46	O06942
Q8DS46	P59133
Q8DS46	G1XVC0
Q8DS46	Q8DS21
Q8DS46	Q8DS16
Q8DS46	Q8DVV5
Q8DS46	Q8DS20
Q8DS46	Q8DS18
Q8DS46	P72483
Q8DS46	P59186
Q8DS46	Q8DUG9
Q8DS46	Q8DUH2
Q8DS46	Q8DS35
Q8DS46	Q8DS29
Q8DS46	Q8DVQ2
Q8DS46	P59125
Q8DS46	Q8DVP9
Q8DS46	Q8DRR2
Q8DS46	Q8DS23
Q8DS46	Q8DS17
Q8DS46	Q8DUN9
Q8DS46	Q8DS25
Q8DS46	Q8DS11
Q8DS36	Q8DS23
Q8DS36	Q8DS17
Q8DS36	Q8DVV4
Q8DS36	Q8DUN9
Q8DS36	Q8DS22
Q8DS36	G1XVB9
Q8DS36	Q8DS25
Q8DS36	Q8DS11
Q8DS36	Q8DS19
Q8DS36	P48853
Q8DS36	Q8DS28
Q8DS36	Q8DS12
Q8DS36	Q8DS24
Q8DS36	Q8DS33
Q8DS36	Q8DS20
Q8DS36	Q8DS18
Q8DS36	P59133
Q8DS36	P59186
Q8DS36	Q8DUG9
Q8DS36	G1XVC0
Q8DS36	Q8DUH2
Q8DS36	Q8DS35
Q8DS36	Q8DS21
Q8DS36	Q8DS29
Q8DS36	Q8DVQ2
Q8DS36	Q8DS16
Q8DS36	Q8DVV5
Q8DS36	P59125
Q8DS35	Q8DS23
Q8DS35	Q8DVI8
Q8DS35	Q8DS17
Q8DS35	Q8DVV4
Q8DS35	Q8DUN9
Q8DS35	Q8DS22
Q8DS35	G1XVB9
Q8DS35	Q8DS25
Q8DS35	Q8DS11
Q8DS35	Q8DRS8
Q8DS35	P48853
Q8DS35	Q8DS19
Q8DS35	Q8DS28
Q8DS35	Q8DS12
Q8DS35	Q8DS24
Q8DS35	Q8DS33
Q8DS35	Q8DV22
Q8DS35	Q8DS20
Q8DS35	Q8DS18
Q8DS35	P59133
Q8DS35	P72483
Q8DS35	P59186
Q8DS35	Q8DUG9
Q8DS35	Q8DV21
Q8DS35	G1XVC0
Q8DS35	Q8DUQ4
Q8DS35	Q8DUH2
Q8DS35	Q8DS21
Q8DS35	Q8DS29
Q8DS35	Q8DS16
Q8DS35	Q8DVV5
Q8DS35	Q8DVX9
Q8DS35	P59125
Q8DS35	Q8DVP9
Q8DS33	Q8DS22
Q8DS33	G1XVB9
Q8DS33	Q8DS25
Q8DS33	Q8DS19
Q8DS33	Q8DS24
Q8DS33	P59186
Q8DS33	Q8DS21
Q8DS33	Q8DS29
Q8DS33	P59125
Q8DS33	Q8DRR2
Q8DS33	Q8DS23
Q8DS33	Q8DS17
Q8DS33	Q8DVV4
Q8DS33	P72478
P59125	Q8DS21
P59125	Q8DS29
P59125	Q8DS16
P59125	Q8DVV5
P59125	Q8DVP9
P59125	Q8DS23
P59125	Q8DVI8
P59125	Q8DS17
P59125	Q8DVV4
P59125	Q8DUN9
P59125	Q8DS22
P59125	G1XVB9
P59125	Q8CWZ6
P59125	Q8DS25
P59125	Q8DS11
P59125	Q8DRS8
P59125	P48853
P59125	Q8DS19
P59125	Q8DS28
P59125	Q8DS12
P59125	Q8DVV2
P59125	Q8DS24
P59125	Q8DV22
P59125	Q8DS20
P59125	Q8DS18
P59125	P59133
P59125	P72483
P59125	P59186
P59125	Q8DUG9
P59125	Q8DV21
P59125	G1XVC0
P59125	Q8DUQ4
P59125	Q8DUH2
Q8DS29	Q8DS23
Q8DS29	Q8DVI8
Q8DS29	Q8DS17
Q8DS29	Q8DVV4
Q8DS29	Q8DUN9
Q8DS29	Q8DS22
Q8DS29	G1XVB9
Q8DS29	Q8DS25
Q8DS29	Q8DS11
Q8DS29	Q8DRS8
Q8DS29	Q8DS19
Q8DS29	P48853
Q8DS29	Q8DS28
Q8DS29	Q8DS12
Q8DS29	Q8DS24
Q8DS29	Q8DS20
Q8DS29	Q8DS18
Q8DS29	P59133
Q8DS29	P72483
Q8DS29	P59186
Q8DS29	Q8DUG9
Q8DS29	Q8DV21
Q8DS29	G1XVC0
Q8DS29	Q8DUQ4
Q8DS29	Q8DUH2
Q8DS29	Q8DS21
Q8DS29	Q8DS16
Q8DS29	Q8DVV5
Q8DS29	Q8DVX9
Q8DS28	Q8DS23
Q8DS28	Q8DVI8
Q8DS28	Q8DS17
Q8DS28	Q8DVV4
Q8DS28	Q8DUN9
Q8DS28	Q8DS22
Q8DS28	G1XVB9
Q8DS28	Q8CWZ6
Q8DS28	Q8DS25
Q8DS28	Q8DS11
Q8DS28	Q8DRS8
Q8DS28	P48853
Q8DS28	Q8DS19
Q8DS28	Q8DS12
Q8DS28	Q8DS24
Q8DS28	Q8DS20
Q8DS28	Q8DS18
Q8DS28	P59133
Q8DS28	P72483
Q8DS28	P59186
Q8DS28	Q8DUG9
Q8DS28	Q8DV21
Q8DS28	G1XVC0
Q8DS28	Q8DUQ4
Q8DS28	Q8DUH2
Q8DS28	Q8DS21
Q8DS28	Q8DS16
Q8DS28	Q8DVV5
Q8DS28	Q8DVX9
Q8DS25	Q8DUH2
Q8DS25	Q8DS21
Q8DS25	Q8DS16
Q8DS25	Q8DVV5
Q8DS25	Q8DVX9
Q8DS25	Q8DVP9
Q8DS25	Q8DS23
Q8DS25	Q8DVI8
Q8DS25	Q8DS17
Q8DS25	Q8DVV4
Q8DS25	Q8DUN9
Q8DS25	Q8DS22
Q8DS25	G1XVB9
Q8DS25	Q8DS11
Q8DS25	Q8DRS8
Q8DS25	Q8DS19
Q8DS25	P48853
Q8DS25	Q8DS12
Q8DS25	Q8DS24
Q8DS25	Q8DS20
Q8DS25	Q8DS18
Q8DS25	P59133
Q8DS25	P72483
Q8DS25	P59186
Q8DS25	Q8DUG9
Q8DS25	Q8DV21
Q8DS25	G1XVC0
Q8DS25	Q8DUQ4
Q8DS24	Q8DS23
Q8DS24	Q8DVI8
Q8DS24	Q8DS17
Q8DS24	Q8DVV4
Q8DS24	Q8DUN9
Q8DS24	Q8DS22
Q8DS24	G1XVB9
Q8DS24	Q8CWZ6
Q8DS24	Q8DS11
Q8DS24	Q8DRS8
Q8DS24	P48853
Q8DS24	Q8DS19
Q8DS24	Q8DS12
Q8DS24	Q8DS20
Q8DS24	Q8DS18
Q8DS24	P59133
Q8DS24	P72483
Q8DS24	P59186
Q8DS24	Q8DUG9
Q8DS24	Q8DV21
Q8DS24	G1XVC0
Q8DS24	Q8DUQ4
Q8DS24	Q8DUH2
Q8DS24	Q8DS21
Q8DS24	Q8DS16
Q8DS24	Q8DVV5
Q8DS24	Q8DVX9
Q8DS23	Q8DVI8
Q8DS23	Q8DS17
Q8DS23	Q8DVV4
Q8DS23	Q8DUN9
Q8DS23	Q8DS22
Q8DS23	G1XVB9
Q8DS23	Q8DS11
Q8DS23	Q8DRS8
Q8DS23	P48853
Q8DS23	Q8DS19
Q8DS23	Q8DS12
Q8DS23	Q8DV22
Q8DS23	Q8DS20
Q8DS23	Q8DS18
Q8DS23	P59133
Q8DS23	P72483
Q8DS23	P59186
Q8DS23	Q8DUG9
Q8DS23	Q8DV21
Q8DS23	G1XVC0
Q8DS23	Q8DUQ4
Q8DS23	Q8DUH2
Q8DS23	Q8DS21
Q8DS23	Q8DS16
Q8DS23	Q8DVV5
Q8DS23	Q8DVX9
Q8DS22	Q8DVI8
Q8DS22	Q8DS17
Q8DS22	Q8DVV4
Q8DS22	Q8DUN9
Q8DS22	G1XVB9
Q8DS22	Q8DS11
Q8DS22	Q8DRS8
Q8DS22	P48853
Q8DS22	Q8DS19
Q8DS22	Q8DS12
Q8DS22	Q8DS20
Q8DS22	Q8DS18
Q8DS22	P59133
Q8DS22	P72483
Q8DS22	P59186
Q8DS22	Q8DUG9
Q8DS22	Q8DV21
Q8DS22	G1XVC0
Q8DS22	Q8DUQ4
Q8DS22	Q8DUH2
Q8DS22	Q8DS21
Q8DS22	Q8DS16
Q8DS22	Q8DVV5
Q8DS22	Q8DVX9
Q8DS22	Q8DVP9
Q8DS21	G1XVB9
Q8DS21	Q8CWZ6
Q8DS21	Q8DS11
Q8DS21	Q8DRS8
Q8DS21	P48853
Q8DS21	Q8DS19
Q8DS21	Q8DS12
Q8DS21	Q8DS20
Q8DS21	Q8DS18
Q8DS21	P59133
Q8DS21	P72483
Q8DS21	P59186
Q8DS21	Q8DUG9
Q8DS21	Q8DV21
Q8DS21	G1XVC0
Q8DS21	Q8DUQ4
Q8DS21	Q8DUH2
Q8DS21	Q8DS16
Q8DS21	Q8DVV5
Q8DS21	Q8DVX9
Q8DS21	Q8DVI8
Q8DS21	Q8DS17
Q8DS21	Q8DVV4
Q8DS21	Q8DUN9
Q8DS20	Q8DVV5
Q8DS20	Q8DVP9
Q8DS20	Q8DVI8
Q8DS20	Q8DS17
Q8DS20	Q8DVV4
Q8DS20	Q8DUN9
Q8DS20	G1XVB9
Q8DS20	Q8DS11
Q8DS20	Q8DRS8
Q8DS20	Q8DS19
Q8DS20	P48853
Q8DS20	Q8DS12
Q8DS20	Q8DS18
Q8DS20	P59133
Q8DS20	P72483
Q8DS20	P59186
Q8DS20	Q8DUG9
Q8DS20	Q8DV21
Q8DS20	G1XVC0
Q8DS20	Q8DUQ4
Q8DS20	Q8DUH2
Q8DS20	Q8DS16
P59186	Q8DVI8
P59186	Q8DS17
P59186	Q8DVV4
P59186	Q8DUN9
P59186	G1XVB9
P59186	Q8DS11
P59186	Q8DRS8
P59186	P48853
P59186	Q8DS19
P59186	Q8DS12
P59186	Q8DV22
P59186	Q8DS18
P59186	P59133
P59186	P72483
P59186	Q8DUG9
P59186	Q8DV21
P59186	G1XVC0
P59186	Q8DUQ4
P59186	Q8DUH2
P59186	Q8DS16
P59186	Q8DVV5
P59186	Q8DVX9
P59186	Q8DVP9
Q8DS19	Q8DVI8
Q8DS19	Q8DS17
Q8DS19	Q8DVV4
Q8DS19	Q8DUN9
Q8DS19	G1XVB9
Q8DS19	Q8DS11
Q8DS19	Q8DRS8
Q8DS19	P48853
Q8DS19	Q8DS12
Q8DS19	Q8DS18
Q8DS19	P59133
Q8DS19	P72483
Q8DS19	Q8DUG9
Q8DS19	Q8DV21
Q8DS19	G1XVC0
Q8DS19	Q8DUQ4
Q8DS19	Q8DUH2
Q8DS19	Q8DS16
Q8DS19	Q8DVV5
Q8DS19	Q8DVX9
Q8DS19	Q8DVP9
Q8DS18	Q8DVI8
Q8DS18	Q8DS17
Q8DS18	Q8DVV4
Q8DS18	Q8DUN9
Q8DS18	G1XVB9
Q8DS18	Q8DS11
Q8DS18	Q8DRS8
Q8DS18	P48853
Q8DS18	Q8DS12
Q8DS18	Q8DV22
Q8DS18	P59133
Q8DS18	P72483
Q8DS18	Q8DUG9
Q8DS18	Q8DV21
Q8DS18	G1XVC0
Q8DS18	Q8DUQ4
Q8DS18	Q8DUH2
Q8DS18	Q8DS16
Q8DS18	Q8DVV5
Q8DS18	Q8DVX9
Q8DS18	Q8DVP9
Q8DS17	Q8DVI8
Q8DS17	Q8DVV4
Q8DS17	Q8DUN9
Q8DS17	G1XVB9
Q8DS17	Q8DS11
Q8DS17	Q8DRS8
Q8DS17	P48853
Q8DS17	Q8DS12
Q8DS17	Q8DV22
Q8DS17	P59133
Q8DS17	P72483
Q8DS17	Q8DUG9
Q8DS17	Q8DV21
Q8DS17	G1XVC0
Q8DS17	Q8DUQ4
Q8DS17	Q8DUH2
Q8DS17	Q8DS16
Q8DS17	Q8DVV5
Q8DS17	Q8DVX9
Q8DS17	Q8DVP9
Q8DS16	Q8DVI8
Q8DS16	Q8DVV4
Q8DS16	Q8DUN9
Q8DS16	G1XVB9
Q8DS16	Q8DS11
Q8DS16	Q8DRS8
Q8DS16	P48853
Q8DS16	Q8DS12
Q8DS16	P59133
Q8DS16	P72483
Q8DS16	Q8DUG9
Q8DS16	Q8DV21
Q8DS16	G1XVC0
Q8DS16	Q8DUQ4
Q8DS16	Q8DUH2
Q8DS16	Q8DVV5
Q8DS16	Q8DVP9
P48853	Q8DVI8
P48853	Q8DVV4
P48853	Q8DUN9
P48853	G1XVB9
P48853	Q8DS11
P48853	Q8DRS8
P48853	Q8DS12
P48853	Q8DV22
P48853	P59133
P48853	P72483
P48853	Q8DUG9
P48853	Q8DV21
P48853	G1XVC0
P48853	Q8DUQ4
P48853	Q8DUH2
P48853	Q8DVV5
P48853	Q8DVX9
P48853	Q8DVP9
Q8DS12	Q8DVV4
Q8DS12	Q8DUN9
Q8DS12	G1XVB9
Q8DS12	Q8CWZ6
Q8DS12	Q8DS11
Q8DS12	Q8DRS8
Q8DS12	Q8DV22
Q8DS12	P59133
Q8DS12	P72483
Q8DS12	Q8DUG9
Q8DS12	G1XVC0
Q8DS12	Q8DUQ4
Q8DS12	Q8DUH2
Q8DS12	Q8DVV5
Q8DS12	Q8DVP9
Q8DS11	Q8DVI8
Q8DS11	Q8DVV4
Q8DS11	Q8DUN9
Q8DS11	G1XVB9
Q8DS11	Q8CWZ6
Q8DS11	Q8DRS8
Q8DS11	Q8DUH2
Q8DS11	Q8DVV5
Q8DS11	Q8DVX9
Q8DS11	Q8DVP9
Q8DS11	Q8DUW8
Q8DS11	P27624
Q8DS11	Q8DV22
Q8DS11	O06942
Q8DS11	P59133
Q8DS11	P72483
Q8DS11	Q8DUG9
Q8DS11	Q8DV21
Q8DS11	G1XVC0
Q8DS11	Q8DUQ4
P27624	O06942
P27624	Q8DRR2
P59133	Q8DVI8
P59133	Q8DVV4
P59133	Q8DUN9
P59133	G1XVB9
P59133	Q8DRS8
P59133	Q8DV22
P59133	P72483
P59133	Q8DUG9
P59133	Q8DV21
P59133	G1XVC0
P59133	Q8DUQ4
P59133	Q8DUH2
P59133	Q8DVX9
P59133	Q8DVP9
P59133	Q8DVV5
Q8DRS8	Q8DVV4
Q8DRS8	Q8DUN9
Q8DRS8	G1XVB9
Q8DRS8	Q8CWZ6
Q8DRS8	P72483
Q8DRS8	Q8DUG9
Q8DRS8	Q8DV21
Q8DRS8	G1XVC0
Q8DRS8	Q8DUQ4
Q8DRS8	Q8DUH2
Q8DRS8	Q8DVV5
Q8DRR2	Q8DUW8
Q8DRR2	P72478
G1XVC0	Q8DVI8
G1XVC0	Q8DVV4
G1XVC0	Q8DUN9
G1XVC0	G1XVB9
G1XVC0	Q8CWZ6
G1XVC0	P72483
G1XVC0	Q8DUG9
G1XVC0	Q8DV21
G1XVC0	Q8DUQ4
G1XVC0	Q8DUH2
G1XVC0	Q8DVV5
G1XVC0	Q8DVX9
G1XVB9	Q8DVI8
G1XVB9	Q8DVV4
G1XVB9	Q8DUN9
G1XVB9	P72483
G1XVB9	Q8DUG9
G1XVB9	Q8DV21
G1XVB9	Q8DUQ4
G1XVB9	Q8DUH2
G1XVB9	Q8DVX9
G1XVB9	Q8DVP9
G1XVB9	Q8DVV5
Q8DW45	Q8DW42
Q8DW45	Q8DW44
Q8DW45	Q59934
Q8DW44	Q59934
Q8DW44	Q8DW42
Q8DW42	Q59934
Q9X670	Q8DWG0
Q9X670	Q59931
Q9X670	P59161
Q9X670	Q8DVV2
Q9X670	P72484
Q9X670	Q8DVV3
Q8DVX9	Q8DVP9
Q8DVX9	Q8DUN9
Q8DVX9	Q8DVV5
Q8DVX9	Q8DVV4
Q8DVX9	Q8DUW8
Q8DVX9	Q8DUH2
Q8DVX9	Q8CWY0
Q8DVV5	Q8DV21
Q8DVV5	Q8DVI8
Q8DVV5	Q8DVV4
Q8DVV5	Q8DUN9
Q8DVV5	Q8DV22
Q8DVV5	P72483
Q8DVV5	Q8DUG9
Q8DVV5	Q8DUQ4
Q8DVV5	Q8DUH2
Q8DVV5	Q8DVP9
Q8DVV4	Q8DV22
Q8DVV4	P72483
Q8DVV4	Q8DUG9
Q8DVV4	Q8DV21
Q8DVV4	Q8DUQ4
Q8DVV4	Q8DUH2
Q8DVV4	Q8DUN9
Q8DVV4	Q8DVV2
Q8DVV4	Q8DVV3
Q8DVV3	Q8DWG0
Q8DVV3	Q59931
Q8DVV3	P59161
Q8DVV3	Q8DVV2
Q8DVV3	O06942
Q8DVV3	P72484
Q8DVV2	P72483
Q8DVV2	Q8DWG0
Q8DVV2	Q59931
Q8DVV2	P59161
Q8DVV2	O06942
Q8DVV2	P72484
Q8DVQ2	Q8DVP9
Q8DVP9	Q8DUN9
Q8DVP9	Q8DV22
Q8DVP9	Q8CWY0
Q8DVI8	Q8DUN9
Q8DVI8	Q8DV21
Q8DVI8	Q8DUQ4
P59161	P72484
P59161	Q8DWG0
P59161	Q59931
Q59931	Q8DWG0
Q59931	P72484
Q8DV22	Q8DV21
Q8DV22	Q8DUQ4
Q8DV21	Q8DUN9
Q8DV21	P72483
Q8DV21	Q8DUG9
Q8DV21	Q8DUQ4
Q8DV21	Q8DUH2
P72483	Q8DUN9
P72483	Q8CWZ6
P72483	Q8DUW8
P72483	O06942
P72483	Q8DUG9
P72483	Q8DUQ4
P72483	Q8DUH2
P72483	P72484
P72484	Q8DWG0
P72484	O06942
Q8DUW8	Q8DUG9
O06941	Q8DUH3
O06941	O06942
O06941	Q8DWH2
O06942	Q8DWH2
O06942	Q8DUQ4
O06942	Q8CWZ6
O06942	Q8DUH3
Q8DUQ4	Q8DUN9
Q8DUQ4	Q8DUG9
Q8DUQ4	Q8DUH2
Q8DUN9	Q8DUG9
Q8DUN9	Q8DUH2
Q8CWZ6	Q8DUH2
Q8DUH2	Q8DUG9

## Sheet: nodes
Table S4 Protein-protein interaction networks of proteins with common Kla and Kac sites (nodes)
Protein.accession	Degree	Position	Protein.description	Gene.name	Site_num
Q8DS11	47	29	30S ribosomal protein S2 OS=Streptococcus mutans serotype c (strain ATCC 700610 / UA159) OX=210007 GN=rpsB PE=3 SV=1	rpsB	6
P59125	46	4	30S ribosomal protein S5 OS=Streptococcus mutans serotype c (strain ATCC 700610 / UA159) OX=210007 GN=rpsE PE=3 SV=1	rpsE	2
Q8DVV4	46	136	Elongation factor G OS=Streptococcus mutans serotype c (strain ATCC 700610 / UA159) OX=210007 GN=fusA PE=3 SV=1	fusA	5
P72483	45	318	Elongation factor Tu OS=Streptococcus mutans serotype c (strain ATCC 700610 / UA159) OX=210007 GN=tuf PE=3 SV=2	tuf	5
P59186	45	44	30S ribosomal protein S3 OS=Streptococcus mutans serotype c (strain ATCC 700610 / UA159) OX=210007 GN=rpsC PE=3 SV=1	rpsC	2
Q8DS19	44	102	50S ribosomal protein L22 OS=Streptococcus mutans serotype c (strain ATCC 700610 / UA159) OX=210007 GN=rplV PE=3 SV=1	rplV	2
Q8DS35	44	46	30S ribosomal protein S13 OS=Streptococcus mutans serotype c (strain ATCC 700610 / UA159) OX=210007 GN=rpsM PE=3 SV=1	rpsM	1
Q8DS17	44	5	50S ribosomal protein L4 OS=Streptococcus mutans serotype c (strain ATCC 700610 / UA159) OX=210007 GN=rplD PE=3 SV=2	rplD	2
P48853	43	24	30S ribosomal protein S10 OS=Streptococcus mutans serotype c (strain ATCC 700610 / UA159) OX=210007 GN=rpsJ PE=3 SV=1	rpsJ	1
G1XVB9	43	79	50S ribosomal protein L2 OS=Streptococcus mutans serotype c (strain ATCC 700610 / UA159) OX=210007 GN=rplB PE=3 SV=1	rplB	1
P59133	43	172	30S ribosomal protein S4 OS=Streptococcus mutans serotype c (strain ATCC 700610 / UA159) OX=210007 GN=rpsD PE=3 SV=1	rpsD	1
Q8DSY0	43	190	50S ribosomal protein L1 OS=Streptococcus mutans serotype c (strain ATCC 700610 / UA159) OX=210007 GN=rplA PE=3 SV=1	rplA	3
Q8DS22	43	55	30S ribosomal protein S17 OS=Streptococcus mutans serotype c (strain ATCC 700610 / UA159) OX=210007 GN=rpsQ PE=3 SV=1	rpsQ	1
Q8DS23	42	31	50S ribosomal protein L14 OS=Streptococcus mutans serotype c (strain ATCC 700610 / UA159) OX=210007 GN=rplN PE=3 SV=1	rplN	2
Q8DS29	42	68	50S ribosomal protein L18 OS=Streptococcus mutans serotype c (strain ATCC 700610 / UA159) OX=210007 GN=rplR PE=3 SV=1	rplR	1
Q8DS28	42	20	50S ribosomal protein L6 OS=Streptococcus mutans serotype c (strain ATCC 700610 / UA159) OX=210007 GN=rplF PE=3 SV=1	rplF	5
Q8DS24	42	42	50S ribosomal protein L24 OS=Streptococcus mutans serotype c (strain ATCC 700610 / UA159) OX=210007 GN=rplX PE=3 SV=1	rplX	1
Q8DS18	42	32	30S ribosomal protein S19 OS=Streptococcus mutans serotype c (strain ATCC 700610 / UA159) OX=210007 GN=rpsS PE=3 SV=2	rpsS	2
Q8DS25	42	121	50S ribosomal protein L5 OS=Streptococcus mutans serotype c (strain ATCC 700610 / UA159) OX=210007 GN=rplE PE=3 SV=1	rplE	2
Q8DS16	41	187	50S ribosomal protein L3 OS=Streptococcus mutans serotype c (strain ATCC 700610 / UA159) OX=210007 GN=rplC PE=3 SV=1	rplC	2
Q8DS21	41	7	50S ribosomal protein L29 OS=Streptococcus mutans serotype c (strain ATCC 700610 / UA159) OX=210007 GN=rpmC PE=3 SV=1	rpmC	1
Q8DVV5	41	117	30S ribosomal protein S7 OS=Streptococcus mutans serotype c (strain ATCC 700610 / UA159) OX=210007 GN=rpsG PE=3 SV=1	rpsG	2
Q8DTP5	41	31	50S ribosomal protein L19 OS=Streptococcus mutans serotype c (strain ATCC 700610 / UA159) OX=210007 GN=rplS PE=3 SV=1	rplS	2
Q8DS46	40	1143	DNA-directed RNA polymerase subunit beta OS=Streptococcus mutans serotype c (strain ATCC 700610 / UA159) OX=210007 GN=rpoB PE=3 SV=1	rpoB	3
Q8DUN9	40	87	30S ribosomal protein S16 OS=Streptococcus mutans serotype c (strain ATCC 700610 / UA159) OX=210007 GN=rpsP PE=3 SV=1	rpsP	2
G1XVC0	40	15	50S ribosomal protein L23 OS=Streptococcus mutans serotype c (strain ATCC 700610 / UA159) OX=210007 GN=rplW PE=3 SV=1	rplW	4
Q8DUH2	39	102	50S ribosomal protein L10 OS=Streptococcus mutans serotype c (strain ATCC 700610 / UA159) OX=210007 GN=rplJ PE=3 SV=1	rplJ	2
Q8DS20	39	67	50S ribosomal protein L16 OS=Streptococcus mutans serotype c (strain ATCC 700610 / UA159) OX=210007 GN=rplP PE=3 SV=1	rplP	1
Q8DUQ4	39	73	50S ribosomal protein L27 OS=Streptococcus mutans serotype c (strain ATCC 700610 / UA159) OX=210007 GN=rpmA PE=3 SV=1	rpmA	1
Q8DUG9	39	83	50S ribosomal protein L7/L12 OS=Streptococcus mutans serotype c (strain ATCC 700610 / UA159) OX=210007 GN=rplL PE=3 SV=1	rplL	1
Q8DWB3	38	13	30S ribosomal protein S15 OS=Streptococcus mutans serotype c (strain ATCC 700610 / UA159) OX=210007 GN=rpsO PE=3 SV=1	rpsO	1
Q8DS12	37	10	Elongation factor Ts OS=Streptococcus mutans serotype c (strain ATCC 700610 / UA159) OX=210007 GN=tsf PE=3 SV=1	tsf	4
Q8DS36	37	292	DNA-directed RNA polymerase subunit alpha OS=Streptococcus mutans serotype c (strain ATCC 700610 / UA159) OX=210007 GN=rpoA PE=3 SV=1	rpoA	5
Q8DV21	37	59	50S ribosomal protein L35 OS=Streptococcus mutans serotype c (strain ATCC 700610 / UA159) OX=210007 GN=rpmI PE=3 SV=1	rpmI	1
Q8DRS8	36	10	50S ribosomal protein L9 OS=Streptococcus mutans serotype c (strain ATCC 700610 / UA159) OX=210007 GN=rplI PE=3 SV=1	rplI	1
Q8DTW9	35	90	Putative ribosomal protein S1 sequence specific DNA-binding protein OS=Streptococcus mutans serotype c (strain ATCC 700610 / UA159) OX=210007 GN=rs1 PE=4 SV=1	rs1	4
Q8DSY2	34	154	Ribosome-recycling factor OS=Streptococcus mutans serotype c (strain ATCC 700610 / UA159) OX=210007 GN=frr PE=3 SV=1	frr	5
Q8DTN5	34	32	50S ribosomal protein L31 type B OS=Streptococcus mutans serotype c (strain ATCC 700610 / UA159) OX=210007 GN=rpmE2 PE=2 SV=1	rpmE2	2
Q8DS47	32	1035	DNA-directed RNA polymerase subunit beta' OS=Streptococcus mutans serotype c (strain ATCC 700610 / UA159) OX=210007 GN=rpoC PE=3 SV=2	rpoC	1
Q8DVX9	31	159	Glutamate--tRNA ligase OS=Streptococcus mutans serotype c (strain ATCC 700610 / UA159) OX=210007 GN=gltX PE=3 SV=1	gltX	3
Q8DVI8	26	136	Ribosome hibernation promoting factor OS=Streptococcus mutans serotype c (strain ATCC 700610 / UA159) OX=210007 GN=hpf PE=3 SV=1	hpf	3
Q8DVP9	26	11	Translation initiation factor IF-2 OS=Streptococcus mutans serotype c (strain ATCC 700610 / UA159) OX=210007 GN=infB PE=3 SV=1	infB	2
Q8DTX7	21	244	Pyruvate kinase OS=Streptococcus mutans serotype c (strain ATCC 700610 / UA159) OX=210007 GN=pykF PE=3 SV=1	pykF	11
Q8DS33	19	19	Adenylate kinase OS=Streptococcus mutans serotype c (strain ATCC 700610 / UA159) OX=210007 GN=adk PE=3 SV=1	adk	2
Q8DV22	18	7	Translation initiation factor IF-3 OS=Streptococcus mutans serotype c (strain ATCC 700610 / UA159) OX=210007 GN=infC PE=3 SV=1	infC	4
O06942	18	215	Chaperone protein DnaK OS=Streptococcus mutans serotype c (strain ATCC 700610 / UA159) OX=210007 GN=dnaK PE=2 SV=2	dnaK	12
P26283	15	100	L-lactate dehydrogenase OS=Streptococcus mutans serotype c (strain ATCC 700610 / UA159) OX=210007 GN=ldh PE=3 SV=2	ldh	7
Q8DTS9	15	425	Enolase OS=Streptococcus mutans serotype c (strain ATCC 700610 / UA159) OX=210007 GN=eno PE=1 SV=1	eno	5
Q8DVV2	14	306	Phosphoglycerate kinase OS=Streptococcus mutans serotype c (strain ATCC 700610 / UA159) OX=210007 GN=pgk PE=3 SV=1	pgk	7
Q8CWZ6	14	243	Trigger factor OS=Streptococcus mutans serotype c (strain ATCC 700610 / UA159) OX=210007 GN=tig PE=3 SV=1	tig	5
P95785	13	86	ATP synthase subunit b OS=Streptococcus mutans serotype c (strain ATCC 700610 / UA159) OX=210007 GN=atpF PE=3 SV=2	atpF	2
Q8CWW6	13	465	60 kDa chaperonin OS=Streptococcus mutans serotype c (strain ATCC 700610 / UA159) OX=210007 GN=groL PE=3 SV=1	groL	6
P72484	12	4	Triosephosphate isomerase OS=Streptococcus mutans serotype c (strain ATCC 700610 / UA159) OX=210007 GN=tpiA PE=3 SV=2	tpiA	3
Q8DRR2	9	204	Inosine-5'-monophosphate dehydrogenase OS=Streptococcus mutans serotype c (strain ATCC 700610 / UA159) OX=210007 GN=guaB PE=3 SV=1	guaB	2
Q8DVV3	12	70	Glyceraldehyde-3-phosphate dehydrogenase OS=Streptococcus mutans serotype c (strain ATCC 700610 / UA159) OX=210007 GN=gapC PE=3 SV=1	gapC	6
Q9X670	11	160	Glucose-6-phosphate isomerase OS=Streptococcus mutans serotype c (strain ATCC 700610 / UA159) OX=210007 GN=pgi PE=3 SV=1	pgi	1
Q8DWG0	10	55	Fructose-1,6-biphosphate aldolase OS=Streptococcus mutans serotype c (strain ATCC 700610 / UA159) OX=210007 GN=fbaA PE=4 SV=1	fbaA	6
Q8CWW5	11	14	10 kDa chaperonin OS=Streptococcus mutans serotype c (strain ATCC 700610 / UA159) OX=210007 GN=groS PE=3 SV=1	groS	3
Q8CWX1	11	185	Phenylalanine--tRNA ligase alpha subunit OS=Streptococcus mutans serotype c (strain ATCC 700610 / UA159) OX=210007 GN=pheS PE=3 SV=1	pheS	1
Q8DT12	11	640	Threonine--tRNA ligase OS=Streptococcus mutans serotype c (strain ATCC 700610 / UA159) OX=210007 GN=thrS PE=3 SV=1	thrS	3
Q59931	9	353	NADP-dependent glyceraldehyde-3-phosphate dehydrogenase OS=Streptococcus mutans serotype c (strain ATCC 700610 / UA159) OX=210007 GN=gapN PE=1 SV=2	gapN	2
Q8DW42	5	233	L-threonine dehydratase OS=Streptococcus mutans serotype c (strain ATCC 700610 / UA159) OX=210007 GN=ilvA PE=3 SV=1	ilvA	1
P59161	9	191	2,3-bisphosphoglycerate-dependent phosphoglycerate mutase OS=Streptococcus mutans serotype c (strain ATCC 700610 / UA159) OX=210007 GN=gpmA PE=3 SV=1	gpmA	4
Q8DTX6	9	78	ATP-dependent 6-phosphofructokinase OS=Streptococcus mutans serotype c (strain ATCC 700610 / UA159) OX=210007 GN=pfkA PE=3 SV=1	pfkA	1
Q8DTG2	6	131	2-isopropylmalate synthase OS=Streptococcus mutans serotype c (strain ATCC 700610 / UA159) OX=210007 GN=leuA PE=3 SV=1	leuA	1
Q8DW44	6	80	Acetolactate synthase OS=Streptococcus mutans serotype c (strain ATCC 700610 / UA159) OX=210007 GN=ilvH PE=3 SV=1	ilvH	1
P27624	8	324	Protein RecA OS=Streptococcus mutans serotype c (strain ATCC 700610 / UA159) OX=210007 GN=recA PE=3 SV=3	recA	2
Q8DW45	6	208	Acetolactate synthase OS=Streptococcus mutans serotype c (strain ATCC 700610 / UA159) OX=210007 GN=ilvB PE=3 SV=1	ilvB	1
Q8DUW8	7	319	Lysine--tRNA ligase OS=Streptococcus mutans serotype c (strain ATCC 700610 / UA159) OX=210007 GN=lysS PE=3 SV=1	lysS	1
Q8DTW7	4	197	Branched-chain-amino-acid aminotransferase OS=Streptococcus mutans serotype c (strain ATCC 700610 / UA159) OX=210007 GN=ilvE PE=1 SV=1	ilvE	2
Q59934	7	13	Formate acetyltransferase OS=Streptococcus mutans serotype c (strain ATCC 700610 / UA159) OX=210007 GN=pfl PE=3 SV=2	pfl	1
Q8DST7	6	178	ATP-dependent Clp protease proteolytic subunit OS=Streptococcus mutans serotype c (strain ATCC 700610 / UA159) OX=210007 GN=clpP PE=3 SV=1	clpP	1
O06941	6	51	Protein GrpE OS=Streptococcus mutans serotype c (strain ATCC 700610 / UA159) OX=210007 GN=grpE PE=3 SV=2	grpE	1
Q8DSB7	4	32	Serine--tRNA ligase OS=Streptococcus mutans serotype c (strain ATCC 700610 / UA159) OX=210007 GN=serS PE=3 SV=1	serS	2
O07329	1	178	Catabolite control protein A OS=Streptococcus mutans serotype c (strain ATCC 700610 / UA159) OX=210007 GN=ccpA PE=3 SV=2	ccpA	1
P95790	4	111	ATP synthase epsilon chain OS=Streptococcus mutans serotype c (strain ATCC 700610 / UA159) OX=210007 GN=atpC PE=3 SV=1	atpC	1
P72478	3	257	Adenylosuccinate lyase OS=Streptococcus mutans serotype c (strain ATCC 700610 / UA159) OX=210007 GN=purB PE=3 SV=2	purB	1
Q8DUH3	4	329	Putative Clp-like ATP-dependent protease, ATP-binding subunit OS=Streptococcus mutans serotype c (strain ATCC 700610 / UA159) OX=210007 GN=clp PE=4 SV=1	clp	7
Q8DTF8	4	501	Phosphoenolpyruvate carboxykinase (ATP) OS=Streptococcus mutans serotype c (strain ATCC 700610 / UA159) OX=210007 GN=pckA PE=3 SV=1	pckA	1
P12655	2	91	PTS system sucrose-specific EIIBCA component OS=Streptococcus mutans serotype c (strain ATCC 700610 / UA159) OX=210007 GN=scrA PE=4 SV=1	scrA	2
Q8DWH2	4	22	Chaperone protein DnaJ OS=Streptococcus mutans serotype c (strain ATCC 700610 / UA159) OX=210007 GN=dnaJ PE=3 SV=1	dnaJ	1
Q8DVQ2	4	16	Transcription termination/antitermination protein NusA OS=Streptococcus mutans serotype c (strain ATCC 700610 / UA159) OX=210007 GN=nusA PE=3 SV=1	nusA	2
Q8CWY0	3	354	Alanine--tRNA ligase OS=Streptococcus mutans serotype c (strain ATCC 700610 / UA159) OX=210007 GN=alaS PE=3 SV=1	alaS	1
Q8DSD2	1	93	Thioredoxin OS=Streptococcus mutans serotype c (strain ATCC 700610 / UA159) OX=210007 GN=trxA PE=3 SV=1	trxA	1
Q8DV10	3	145	Phosphoenolpyruvate carboxylase OS=Streptococcus mutans serotype c (strain ATCC 700610 / UA159) OX=210007 GN=ppc PE=3 SV=1	ppc	1
Q8DSG4	1	16	Aspartyl/glutamyl-tRNA(Asn/Gln) amidotransferase subunit C OS=Streptococcus mutans serotype c (strain ATCC 700610 / UA159) OX=210007 GN=gatC PE=3 SV=1	gatC	1
