# Supplementary material for: Crosstalk Between Lysine Lactylation and Acetylation Regulates Lactate Dehydrogenase in Streptococcus mutans
Source: Genomics Proteomics Bioinformatics. 2025 Aug 22;23(6):qzaf073. doi: 10.1093/gpbjnl/qzaf073 (PMC13221243; doi:10.1093/gpbjnl/qzaf073)
Supplement: qzaf073_Supplementary_Data [file qzaf073_supplementary_data.zip › Table S5.xlsx]

## Sheet: Kla
Table S5 List of identified Kla sites of LDH in vitro acylation assays (Kla)
Protein accession	Position	Amino acid	Protein description	Localization probability	PEP	Score	Charge	Modified sequence	Mass error [ppm]	MS/MS counts	La-CoA+LDH	ActA+La-CoA+LDH
XA00049GP	307	K	Uncharacterized protein	1	6.11274e-09	66.504	2	MQASAK(1)ELK	2.0171	2	0.870716	1.29228
XA00049GP	301	K	Uncharacterized protein	1	2.69984e-05	86.833	2	QK(1)MQASAK	-0.3658	1	0.781999	1.218
XA00049GP	165	K	Uncharacterized protein	1	2.68399e-119	138.99	2	QALAEK(1)LDVDAR	2.8277	2	0.812545	1.18745
XA00049GP	145	K	Uncharacterized protein	1	0	169.94	3	FSGFPAEK(1)VIGSGTSLDTAR	0.42161	5	0.81958	1.18042
XA00049GP	299	K	Uncharacterized protein	1	7.73752e-15	96.89	2	PVNIPLNDAEK(1)QK	-0.44194	3	0.820719	1.17928
XA00049GP	70	K	Uncharacterized protein	0.999991	6.94445e-34	78.128	3	IYAAK(1)YEDCADADLVVITAGAPQKPGETR	2.191	2	0.82342	1.17658
XA00049GP	232	K	Uncharacterized protein	1	2.75287e-10	94.297	2	K(1)GATFYGIAVALAR	-0.082582	3	0.867315	1.13269
XA00049GP	89	K	Uncharacterized protein	1	1.82679e-32	68.569	3	YEDCADADLVVITAGAPQK(1)PGETR	-2.5302	18	0.871051	1.12895
XA00049GP	319	K	Uncharacterized protein	1	3.34116e-148	141.13	3	AIIDEAFSK(1)EEFAAAAR	2.3502	3	0.878841	1.12116
XA00049GP	100	K	Uncharacterized protein	1	1.28447e-14	98.943	2	LDLVGK(1)NLAINK	1.5366	2	0.936925	1.06308
XA00049GP	64	K	Uncharacterized protein	1	2.03571e-10	53.188	3	AVGDALDLSHALAFTSPK(1)K	-0.13568	1		1
XA00049GP	231	K	Uncharacterized protein	1	0.000870238	45.74	2	DAAYTIINK(1)K	2.7226	1
XA00049GP	310	K	Uncharacterized protein	1	3.36377e-16	81.625	2	ELK(1)AIIDEAFSK	-3.8886	4	1

## Sheet: Kac
Table S5 List of identified Kac sites of LDH in vitro acylation assays (Kac)
Protein accession	Position	Amino acid	Protein description	Localization probability	PEP	Score	Charge	Modified sequence	Mass error [ppm]	MS/MS counts	Ac-CoA+LDH	ActA+Ac-CoA+LDH
XA00049GP	307	K	Uncharacterized protein	1	1.33899e-16	85.731	2	MQASAK(1)ELK	1.3285	4	0.816234	1.28377
XA00049GP	319	K	Uncharacterized protein	1	1.53465e-167	141.38	3	ELK(1)AIIDEAFSK(1)EEFAAAARN	4.0126	9	0.721282	1.27872
XA00049GP	310	K	Uncharacterized protein	1	1.33883e-229	158.41	3	ELK(1)AIIDEAFSK(1)EEFAAAARN	4.0126	14	0.756885	1.24312
XA00049GP	165	K	Uncharacterized protein	1	0.0105679	60.255	2	QALAEK(1)LDVDAR	0.19917	1	0.791363	1.20864
XA00049GP	64	K	Uncharacterized protein	1	0.00406793	29.892	3	AVGDALDLSHALAFTSPK(1)K	1.3975	2	0.801449	1.19855
XA00049GP	232	K	Uncharacterized protein	1	1.50288e-82	116.84	2	K(1)GATFYGIAVALAR	0.59821	2	0.851442	1.14856
XA00049GP	89	K	Uncharacterized protein	1	2.05543e-198	142.54	3	YEDCADADLVVITAGAPQK(1)PGETR	2.4326	11	0.875355	1.12465
XA00049GP	231	K	Uncharacterized protein	1	2.01133e-129	135.79	2	DAAYTIINK(1)K	3.0843	4	0.931067	1.06893
XA00049GP	299	K	Uncharacterized protein	1	0	172.92	2	PVNIPLNDAEK(1)QK	-0.0040812	4	0.957506	1.04249
XA00049GP	145	K	Uncharacterized protein	1	0	176.33	3	FSGFPAEK(1)VIGSGTSLDTAR	-0.33875	4	0.960027	1.03997
XA00049GP	100	K	Uncharacterized protein	1	7.90886e-132	132.78	2	LDLVGK(1)NLAINK	-0.34596	4	0.965522	1.03448
XA00049GP	70	K	Uncharacterized protein	1	3.19797e-64	93.446	3	IYAAK(1)YEDCADADLVVITAGAPQKPGETR	1.1717	4	1
