# Supplementary material for: Crosstalk Between Lysine Lactylation and Acetylation Regulates Lactate Dehydrogenase in Streptococcus mutans
Source: Genomics Proteomics Bioinformatics. 2025 Aug 22;23(6):qzaf073. doi: 10.1093/gpbjnl/qzaf073 (PMC13221243; doi:10.1093/gpbjnl/qzaf073)
Supplement: qzaf073_Supplementary_Data [file qzaf073_supplementary_data.zip › Table S6.xlsx]

## Sheet: Sheet1
Table S6 Bacterial strains and plasmids used in this study
Strains or plasmids	Description	Source
S. mutans
UA159	Wild type strain	ATCC 700610
UA159/pDL278	UA159/pDL278; Sper	This study
UA159 ldhK307Q	UA159 ldhK307Q; AAA-CAA	This study
UA159 ldhK307R	UA159 ldhK307R; AAA-AGA	This study
E. coli
DH5α	F- φ80dlacZΔM15 Δ(lacZYA-argF) U169 deoR recA1 endA1 hsdR17 (rk-, mk+) phoA supE44 λ- thi-1 gyrA96 relA1	Tsingke
BL21(DE3)	F- ompT hsdSB (rB- mB-) gal dcm (DE3)	Tsingke
Plasmids
pET28a	Kanr expression vector with the 6His-tag coding sequence	Novagen
ldh-pET28a	pET derivative for expression 6His-LDH	This study
actA-pET28a	pET derivative for expression 6His-ActA	This study
actG-pET28a	pET derivative for expression 6His-ActG	This study
ldhK100Q-pET28a	pET derivative for expression 6His-LDHK100Q	This study
ldhK100R-pET28a	pET derivative for expression 6His-LDHK100R	This study
ldhK145Q-pET28a	pET derivative for expression 6His-LDHK145Q	This study
ldhK145R-pET28a	pET derivative for expression 6His-LDHK145R	This study
ldhK165Q-pET28a	pET derivative for expression 6His-LDHK165Q	This study
ldhK165R-pET28a	pET derivative for expression 6His-LDHK165R	This study
ldhK231Q-pET28a	pET derivative for expression 6His-LDHK231Q	This study
ldhK231R-pET28a	pET derivative for expression 6His-LDHK231R	This study
ldhK299Q-pET28a	pET derivative for expression 6His-LDHK299Q	This study
ldhK299R-pET28a	pET derivative for expression 6His-LDHK299R	This study
ldhK307Q-pET28a	pET derivative for expression 6His-LDHK307Q	This study
ldhK307R-pET28a	pET derivative for expression 6His-LDHK307R	This study
ldhK310Q-pET28a	pET derivative for expression 6His-LDHK310Q	This study
ldhK310R-pET28a	pET derivative for expression 6His-LDHK310R	This study
ldhK319Q-pET28a	pET derivative for expression 6His-LDHK319Q	This study
ldhK319R-pET28a	pET derivative for expression 6His-LDHK319R	This study
pDL278	E. coli-Streptococcus shuttle vector (Sper)	LeBlanc et al., 1992
ldhK307-pDL278	pDL278 derivative with a CRISPR array targeting ldhK307	This study
