# Supplementary material for: Crosstalk Between Lysine Lactylation and Acetylation Regulates Lactate Dehydrogenase in Streptococcus mutans
Source: Genomics Proteomics Bioinformatics. 2025 Aug 22;23(6):qzaf073. doi: 10.1093/gpbjnl/qzaf073 (PMC13221243; doi:10.1093/gpbjnl/qzaf073)
Supplement: qzaf073_Supplementary_Data [file qzaf073_supplementary_data.zip › Table S7.xlsx]

## Sheet: Sheet 1
Table S7 All primers used in this study
Primers	Sequence (5’ to 3’)	Used in
ldh-pET28a-F	AGGAGGGAATTCATATGACTGCAACTAAACAAC	Protein expression
ldh-pET28a-R	TATATACTCGAGTTAGTTACGAGCTGCAGCAGCAAATTC	Protein expression
actA-pET28a-F	AAATTTGAATTCATATGATGAAAGATGAGAAAAACCA	Protein expression
actA-pET28a-R	ATATATCTCGAGTTAATAATCTATTAAACCTTCAC	Protein expression
actG-pET28a-F	TTAGTAGAATTCATATGATCGTTCATTTTTCAGAAACAAGTG	Protein expression
actG-pET28a-R	CTATACCTCGAGTTATAACTTATAGACAAAATAATAAGTC	Protein expression
ldhK100Q-pET28a-F	TCGTTGGTCAAAATCTTGCCATCAATAAATCAAT	Protein expression
ldhK100Q-pET28a-R	GATTTTGACCAACGAGATCGAGGCGA	Protein expression
ldhK100R-pET28a-F	CGTTGGTAGAAATCTTGCCATCAATAAATCAATT	Protein expression
ldhK100R-pET28a-R	AGATTTCTACCAACGAGATCGAGGCGA	Protein expression
ldhK145Q-pET28a-F	CTGCCGAACAAGTTATTGGCTCAGGTACTTCACT	Protein expression
ldhK145Q-pET28a-R	TAACTTGTTCGGCAGGGAAACCTGAGA	Protein expression
ldhK145R-pET28a-F	TGCCGAAAGAGTTATTGGCTCAGGTACTTCACT	Protein expression
ldhK145R-pET28a-R	ATAACTCTTTCGGCAGGGAAACCTGAGA	Protein expression
ldhK165Q-pET28a-F	ATCAAGTTGTTCAGCAAGTGCTTGACGGA	Protein expression
ldhK165Q-pET28a-R	GCTGAACAACTTGATGTTGATGCGCGT	Protein expression
ldhK165R-pET28a-F	CATCAAGTCTTTCAGCAAGTGCTTGACGGAAAC	Protein expression
ldhK165R-pET28a-R	CTGAAAGACTTGATGTTGATGCGCGTTCAG	Protein expression
ldhK231Q-pET28a-F	ACCTTTTTGATTGATGATTGTATAGGCAGCATCG	Protein expression
ldhK231Q-pET28a-R	ATCAATCAAAAAGGTGCAACTTTCTATGGT	Protein expression
ldhK231R-pET28a-F	CACCTTTTCTATTGATGATTGTATAGGCAGCAT	Protein expression
ldhK231R-pET28a-R	TCAATAGAAAAGGTGCAACTTTCTATGGT	Protein expression
ldhK299Q-pET28a-F	ATGCTGAACAACAAAAGATGCAAGCTTCTGCA	Protein expression
ldhK299Q-pET28a-R	TTTGTTGTTCAGCATCGTTCAAAGGAAT	Protein expression
ldhK299R-pET28a-F	TGCTGAAAGACAAAAGATGCAAGCTTCTGCA	Protein expression
ldhK299R-pET28a-R	TTTTGTCTTTCAGCATCGTTCAAAGGAA	Protein expression
ldhK307Q-pET28a-F	CTTCTGCACAAGAATTAAAAGCTATCATTGACGA	Protein expression
ldhK307Q-pET28a-R	ATTCTTGTGCAGAAGCTTGCATCTTTTGT	Protein expression
ldhK307R-pET28a-F	TTCTGCAAGAGAATTAAAAGCTATCATTGACGAA	Protein expression
ldhK307R-pET28a-R	AATTCTCTTGCAGAAGCTTGCATCT	Protein expression
ldhK310Q-pET28a-F	AAGAATTACAAGCTATCATTGACGAAGCC	Protein expression
ldhK310Q-pET28a-R	TAGCTTGTAATTCTTTTGCAGAAGCTTGC	Protein expression
ldhK310R-pET28a-F	AGAATTAAGAGCTATCATTGACGAAGCCTTCTC	Protein expression
ldhK310R-pET28a-R	ATAGCTCTTAATTCTTTTGCAGAAGCTTGC	Protein expression
ldhK319Q-pET28a-F	CCTTCTCTCAAGAAGAATTTGCTGCTGCAGCTC	Protein expression
ldhK319Q-pET28a-R	CTTCTTGAGAGAAGGCTTCGTCAATGATAGC	Protein expression
ldhK319R-pET28a-F	CTTCTCTAGAGAAGAATTTGCTGCTGCAGC	Protein expression
ldhK319R-pET28a-R	TCTTCTCTAGAGAAGGCTTCGTCAATGATAGC	Protein expression
T7-F	TAATACGACTCACTATAGGG	Universal primer for pET28a
T7-R	GCTAGTTATTGCTCAGCGG	Universal primer for pET28a
ldh_ET_F	CGCTGAGAAAGGTAAATATTAGTGACTTT	Point mutant strain construction
ldh_ET_R	GTTTTCGCACTTATTTAATAGCATCAGTAT	Point mutant strain construction
ET_K307Q_ F	CTTCTGCACAAGAATTAAAAGCTATCATTGACGAAGCGTTCTCTAA	Point mutant strain construction
ET_K307Q_R	TTAGAGAACGCTTCGTCAATGATAGCTTTTAATTCTTGTGCAGAAG	Point mutant strain construction
ET_K307R_ F	CTTCTGCAAGAGAATTAAAAGCTATCATTGACGAAGCGTTCTCTAA	Point mutant strain construction
ET_K307R_R	TTAGAGAACGCTTCGTCAATGATAGCTTTTAATTCTCTTGCAGAAG	Point mutant strain construction
ldh_check_F	ATGCGGCTTGTCAGGAGTAA	Point mutant strain construction
ldh_check_R	GGCGTTAGAAAGATATGGCGA	Point mutant strain construction
ldhK307-pDL278-F	GTTTTAGAGCCATGTTAGTTACTGA	CRISPR-Cas9 system
ldhK307-pDL278-R	ACATGGCTCTAAAACTCTCTAAAGAAGAATTTGCTGCTGCAGGTTTTGGAACCATTCGAAACA	CRISPR-Cas9 system
M13/pUC F	CCCAGTCACGACGTTGTAAAACG	Universal primer for pDL278
M13/pUC R	AGCGGATAACAATTTCACACAGG	Universal primer for pDL278
